# Supplementary material for: Epigenome-wide DNA methylation analysis of whole blood cells derived from patients with GAD and OCD in the Chinese Han population
Source: Transl Psychiatry. 2022 Nov 7;12:465. doi: 10.1038/s41398-022-02236-x (PMC9640561; doi:10.1038/s41398-022-02236-x)
Supplement: Supplementary file 2 — Supplementary table 1 | Differentially methylated positions (DMPs) identified in the case-control study [file 41398_2022_2236_MOESM2_ESM.xlsx]

## Sheet: Sheet2
Supplementary table 1 | Differentially methylated positions (DMPs) identified in the case-control study
DMP	logFC	AveExpr	t	P.Value	adj.P.Val	B	GAD_AVG	NC_AVG	deltaBeta	CHR	MAPINFO	Strand	Type	gene	feature	cgi	methy_status
cg21515243	0.00717582	-0.0723724	8.21732	2.12958e-15	7.99755e-10	22.7045	-0.0770835	-0.0699076	0.00717582	18	21033072	F	II	RIOK3	1stExon	island	Hyper
cg02895995	0.00607317	0.00717889	8.05674	6.78715e-15	1.10087e-09	21.5599	0.00319173	0.00926489	0.00607317	19	7554069	F	II	PEX11G	TSS200	shore	Hyper
cg09379601	0.00628962	-0.00358362	7.98596	1.1253e-14	1.10087e-09	21.0608	-0.00771289	-0.00142327	0.00628962	19	12992224	R	II	DNASE2	5'UTR	island	Hyper
cg03797768	0.00674564	0.00403137	7.98018	1.17256e-14	1.10087e-09	21.0202	-0.000397291	0.00634835	0.00674564	13	24040813	F	II		IGR	island	Hyper
cg15094104	0.00578281	-0.0684025	7.78308	4.70779e-14	3.53599e-09	19.6488	-0.0721991	-0.0664163	0.00578281	5	133406808	R	II		IGR	island	Hyper
cg08052428	0.00841666	-0.0478211	7.41008	6.08884e-13	3.81107e-08	17.1262	-0.0533468	-0.0449301	0.00841666	9	135996421	R	II	RALGDS	Body	island	Hyper
cg01334186	0.00693886	0.0695916	7.04305	6.88763e-12	3.69517e-07	14.7395	0.0650361	0.0719749	0.00693886	1	151372572	F	II	PSMB4	Body	island	Hyper
cg19613905	0.00689839	0.0531152	7.00476	8.82314e-12	4.14187e-07	14.4961	0.0485862	0.0554846	0.00689839	15	56757180	R	II	MNS1	1stExon	island	Hyper
cg08204369	0.00714294	0.0247476	6.82169	2.84159e-11	1.18572e-06	13.3473	0.0200581	0.027201	0.00714294	17	73150733	R	II	HN1	5'UTR	island	Hyper
cg21607453	0.00251402	0.023182	6.67468	7.14258e-11	2.38136e-06	12.4428	0.0215315	0.0240455	0.00251402	9	98783545	F	II	NCRNA00092	Body	island	Hyper
cg00985729	0.00954517	-0.520853	6.66697	7.49293e-11	2.38136e-06	12.3958	-0.527119	-0.517574	0.00954517	6	30712559	F	II	IER3	TSS1500	shore	Hyper
cg03047400	0.0183862	0.461334	6.66449	7.60929e-11	2.38136e-06	12.3807	0.449263	0.467649	0.0183862	14	73496407	F	I		IGR	shelf	Hyper
cg26429022	0.021918	-0.955363	6.5494	1.54728e-10	4.25049e-06	11.6848	-0.969752	-0.947834	0.021918	7	5186528	R	II		IGR	shelf	Hyper
cg18635645	0.00377112	0.012872	6.54324	1.60675e-10	4.25049e-06	11.6478	0.0103962	0.0141673	0.00377112	1	85667791	F	II	SYDE2	TSS1500	shore	Hyper
cg00703849	0.0139783	-0.243671	6.53424	1.69772e-10	4.25049e-06	11.5939	-0.252848	-0.23887	0.0139783	19	53229766	F	I	ZNF611	5'UTR	shore	Hyper
cg13881405	0.00526481	-0.215198	6.47992	2.36373e-10	5.54806e-06	11.2696	-0.218655	-0.21339	0.00526481	9	92220388	R	II	GADD45G	Body	island	Hyper
cg24048806	0.0105679	-0.43133	6.45444	2.75859e-10	5.91849e-06	11.1182	-0.438268	-0.4277	0.0105679	6	130504413	R	II	SAMD3	Body	opensea	Hyper
cg01893041	0.00499328	0.0380929	6.44983	2.83674e-10	5.91849e-06	11.0909	0.0348147	0.039808	0.00499328	5	67583972	R	II	PIK3R1	Body	shore	Hyper
cg15563057	0.00373271	0.041994	6.43967	3.01639e-10	5.96207e-06	11.0307	0.0395434	0.0432761	0.00373271	5	139493612	R	II	PURA	TSS200	island	Hyper
cg03758392	0.00278143	-0.0892799	6.33053	5.80806e-10	1.07937e-05	10.3892	-0.091106	-0.0883246	0.00278143	3	184870408	F	II	C3orf70	Body	island	Hyper
cg03319894	0.0167064	-1.38249	6.32407	6.0357e-10	1.07937e-05	10.3516	-1.39345	-1.37675	0.0167064	8	81402617	F	II	ZBTB10	Body	shelf	Hyper
cg06932451	0.00347803	0.0277943	6.27649	8.00672e-10	1.36677e-05	10.0751	0.0255109	0.0289889	0.00347803	19	36869880	R	II		IGR	island	Hyper
cg05353415	0.00617657	0.0550472	6.22636	1.07637e-09	1.75751e-05	9.78566	0.0509921	0.0571687	0.00617657	7	42276004	R	II	GLI3	5'UTR	island	Hyper
cg14477184	0.00490093	-0.0418176	6.20725	1.20429e-09	1.88444e-05	9.67585	-0.0450351	-0.0401342	0.00490093	4	107237488	R	II	AIMP1	5'UTR	opensea	Hyper
cg06239355	0.00435995	-0.0563505	6.183	1.38819e-09	2.08532e-05	9.53689	-0.0592129	-0.054853	0.00435995	5	32714010	R	II	NPR3	Body	island	Hyper
cg23237765	0.0294876	-1.29063	6.10247	2.21816e-09	3.12937e-05	9.07882	-1.30999	-1.2805	0.0294876	7	921845	R	II	C7orf20	Body	shelf	Hyper
cg16139199	0.00369048	-0.0247361	6.09376	2.33292e-09	3.12937e-05	9.02954	-0.027159	-0.0234685	0.00369048	18	19180362	F	II	ESCO1	5'UTR	island	Hyper
cg01341130	0.0138202	0.0544242	6.09374	2.3332e-09	3.12937e-05	9.02942	0.045351	0.0591711	0.0138202	15	76033361	R	II	DNM1P35	TSS1500	shore	Hyper
cg19782243	0.00701404	-0.14244	6.06882	2.69425e-09	3.48902e-05	8.88886	-0.147045	-0.140031	0.00701404	11	125133120	R	II	PKNOX2	5'UTR	opensea	Hyper
cg20859525	0.00219411	-0.0177038	6.04814	3.03473e-09	3.79893e-05	8.77263	-0.0191443	-0.0169502	0.00219411	6	80714300	F	II	TTK	TSS200	island	Hyper
cg12445461	0.00341687	-0.00582453	6.02477	3.47026e-09	4.204e-05	8.64167	-0.00806778	-0.00465091	0.00341687	9	6681608	R	II		IGR	island	Hyper
cg24470929	0.0150589	-0.817968	5.99807	4.04292e-09	4.74469e-05	8.49254	-0.827855	-0.812796	0.0150589	8	98791446	R	II	LAPTM4B	Body	shelf	Hyper
cg03338185	0.0175576	-0.737165	5.92671	6.06481e-09	6.90186e-05	8.09675	-0.748692	-0.731134	0.0175576	1	16304821	R	II		IGR	shelf	Hyper
cg09813341	0.0184561	-0.446756	5.8679	8.44592e-09	9.32892e-05	7.7737	-0.458873	-0.440417	0.0184561	12	122665500	R	II	LRRC43	5'UTR	shelf	Hyper
cg14751398	0.003329	-0.0494214	5.8427	9.72598e-09	0.000104359	7.6361	-0.051607	-0.048278	0.003329	6	20402153	R	II	E2F3	1stExon	island	Hyper
cg21819024	0.00335028	-0.176672	5.79676	1.25636e-08	0.000131062	7.38655	-0.178872	-0.175521	0.00335028	1	52344978	F	II	NRD1	TSS1500	shore	Hyper
cg13582500	0.0120861	-0.0858679	5.75367	1.5949e-08	0.000161881	7.15407	-0.0938027	-0.0817165	0.0120861	11	57436966	R	II	ZDHHC5	5'UTR	shore	Hyper
cg06579481	0.0200587	-1.11041	5.73737	1.74491e-08	0.00016852	7.06651	-1.12358	-1.10352	0.0200587	7	104621597	F	II		IGR	shelf	Hyper
cg17309592	-0.0117591	1.04474	-5.73683	1.75006e-08	0.00016852	7.06364	1.05246	1.0407	-0.0117591	3	49591741	F	I	BSN	TSS200	island	Hypo
cg14033946	0.0149937	0.100042	5.72513	1.86645e-08	0.000171024	7.00092	0.0901985	0.105192	0.0149937	9	36490299	F	II		IGR	shelf	Hyper
cg15031763	0.00379172	-0.119062	5.7221	1.89789e-08	0.000171024	6.98465	-0.121551	-0.117759	0.00379172	19	49631660	R	II	PPFIA3	Body	shore	Hyper
cg02808829	0.00409368	-0.0954523	5.72068	1.91269e-08	0.000171024	6.97709	-0.0981399	-0.0940462	0.00409368	20	34286564	F	II	ROMO1	TSS1500	shore	Hyper
cg14445171	0.0131679	-0.376786	5.6811	2.37601e-08	0.000207512	6.76588	-0.385431	-0.372263	0.0131679	9	131419910	F	II	WDR34	TSS1500	shore	Hyper
cg15054260	0.00295793	-0.107595	5.67414	2.46803e-08	0.00021065	6.72889	-0.109537	-0.106579	0.00295793	8	90769710	F	II	RIPK2	TSS1500	island	Hyper
cg00415763	0.00892529	0.71007	5.6678	2.55488e-08	0.000213217	6.69522	0.704211	0.713136	0.00892529	16	66984264	F	I		IGR	shore	Hyper
cg18529251	0.0116839	0.308589	5.63689	3.02276e-08	0.00024678	6.53155	0.300918	0.312602	0.0116839	17	37411834	R	II	LOC90110	TSS1500	opensea	Hyper
cg03258011	0.00429801	0.0538809	5.61779	3.35272e-08	0.000267893	6.43075	0.0510592	0.0553572	0.00429801	17	54857409	F	II		IGR	shore	Hyper
cg05781820	0.0144978	0.265051	5.59913	3.70848e-08	0.000290147	6.33263	0.255533	0.27003	0.0144978	11	65090854	F	II		IGR	opensea	Hyper
cg22159483	0.00468084	-0.0479825	5.59449	3.8026e-08	0.000291439	6.30825	-0.0510556	-0.0463747	0.00468084	17	1588198	F	II	PRPF8	TSS200	island	Hyper
cg26297203	0.0131874	-0.465821	5.58707	3.95787e-08	0.000297272	6.26933	-0.474479	-0.461291	0.0131874	2	52796128	F	II		IGR	shelf	Hyper
cg02048674	0.00477891	-0.159225	5.58043	4.10192e-08	0.000302051	6.23455	-0.162362	-0.157583	0.00477891	19	49991517	F	II	RPL13AP5	Body	island	Hyper
cg09753762	0.0155494	-0.951382	5.57583	4.20492e-08	0.000303681	6.21043	-0.96159	-0.946041	0.0155494	16	68276144	F	II		IGR	shelf	Hyper
cg01818597	0.00370514	-0.0520654	5.56221	4.52426e-08	0.000320579	6.13925	-0.0544979	-0.0507928	0.00370514	11	63741913	R	II	COX8A	TSS200	island	Hyper
cg20913106	0.00395806	-0.235113	5.55584	4.68153e-08	0.00032558	6.10602	-0.237712	-0.233754	0.00395806	8	38324522	R	II	FGFR1	5'UTR	shore	Hyper
cg10337500	0.0179705	-1.19862	5.54937	4.84702e-08	0.00033096	6.07225	-1.21042	-1.19245	0.0179705	16	30902745	F	II	BCL7C	Body	shelf	Hyper
cg19955849	0.0117326	0.338293	5.54442	4.97706e-08	0.00033377	6.04651	0.330591	0.342323	0.0117326	4	140095286	R	I		IGR	shore	Hyper
cg03442064	0.00327993	-0.0672771	5.53662	5.18948e-08	0.00034191	6.00587	-0.0694305	-0.0661505	0.00327993	6	41515050	F	II	FOXP4	5'UTR	island	Hyper
cg01869067	0.00357476	-0.0128176	5.52646	5.47894e-08	0.000354757	5.95311	-0.0151646	-0.0115898	0.00357476	22	46374411	F	II	WNT7B	TSS1500	island	Hyper
cg26654766	0.0183946	0.649782	5.52095	5.64274e-08	0.000359171	5.92447	0.637706	0.6561	0.0183946	10	13343607	R	I	PHYH	TSS1500	shore	Hyper
cg25722142	0.0035849	0.0159495	5.49279	6.55598e-08	0.000410345	5.77869	0.013596	0.0171809	0.0035849	6	139695762	F	II	CITED2	1stExon	island	Hyper
cg10446143	0.00396712	-0.0839917	5.48924	6.68081e-08	0.000411303	5.76036	-0.0865961	-0.082629	0.00396712	21	44394730	F	II	PKNOX1	5'UTR	island	Hyper
cg02402209	0.0152701	-0.409036	5.46727	7.50621e-08	0.000446251	5.64718	-0.419061	-0.403791	0.0152701	4	152249812	R	II		IGR	shelf	Hyper
cg07775675	0.00710391	-0.272345	5.46462	7.61237e-08	0.000446251	5.63354	-0.277009	-0.269905	0.00710391	17	74379922	F	II	SPHK1	TSS1500	island	Hyper
cg16646384	0.00233238	0.014251	5.46365	7.65142e-08	0.000446251	5.62857	0.0127197	0.0150521	0.00233238	3	132378690	R	II	ACAD11	1stExon	island	Hyper
cg03155271	0.00876263	-0.0899565	5.46187	7.72378e-08	0.000446251	5.61942	-0.0957093	-0.0869467	0.00876263	19	49646909	F	I	PPFIA3	Body	shore	Hyper
cg14797243	0.00479935	-0.0305369	5.45314	8.08895e-08	0.000460268	5.57455	-0.0336878	-0.0288884	0.00479935	11	68671428	F	II	IGHMBP2	1stExon	island	Hyper
cg06235973	0.00379406	-0.0745014	5.44856	8.28706e-08	0.000464503	5.55105	-0.0769923	-0.0731982	0.00379406	19	14183619	F	II	LOC113230	TSS1500	island	Hyper
cg08553963	0.0107325	0.532457	5.41482	9.89872e-08	0.000540206	5.37848	0.525411	0.536144	0.0107325	12	46774439	F	II		IGR	shelf	Hyper
cg27022602	0.0142249	-1.19235	5.4143	9.92533e-08	0.000540206	5.37587	-1.20169	-1.18747	0.0142249	19	42579074	R	II	ZNF574	TSS1500	shore	Hyper
cg00904580	0.0175722	-0.525179	5.39781	1.08226e-07	0.000580628	5.29185	-0.536715	-0.519143	0.0175722	17	74113667	R	II		IGR	shelf	Hyper
cg24804517	0.0105883	-0.901928	5.38155	1.17838e-07	0.000623289	5.20926	-0.90888	-0.898291	0.0105883	20	61560953	F	II	DIDO1	5'UTR	island	Hyper
cg16241861	-0.0104355	0.149281	-5.36991	1.25223e-07	0.000652564	5.15027	0.156132	0.145697	-0.0104355	14	103995231	F	I	TRMT61A	TSS1500	shore	Hypo
cg05391643	0.0132218	-0.0466695	5.36699	1.27141e-07	0.000652564	5.13552	-0.0553498	-0.0421281	0.0132218	1	27214630	F	II	GPN2	Body	shore	Hyper
cg03216991	-0.0110901	-0.487982	-5.36483	1.28585e-07	0.000652564	5.12455	-0.480701	-0.491792	-0.0110901	17	2415620	R	I	METT10D	TSS1500	shore	Hypo
cg04295991	0.00326368	-0.0586042	5.35683	1.34059e-07	0.000671271	5.0841	-0.0607469	-0.0574832	0.00326368	13	21348012	R	II	N6AMT2	5'UTR	island	Hyper
cg22776125	0.00447058	0.0302913	5.35359	1.36338e-07	0.000673699	5.06775	0.0273563	0.0318269	0.00447058	6	167041314	R	II	RPS6KA2	TSS1500	island	Hyper
cg20948377	0.0148703	-0.073612	5.34775	1.4054e-07	0.000676665	5.03829	-0.0833747	-0.0685043	0.0148703	2	86251134	F	II	LOC90784	TSS200	opensea	Hyper
cg06215939	-0.00976831	0.95641	-5.34775	1.40542e-07	0.000676665	5.03828	0.962823	0.953055	-0.00976831	16	1755402	R	I	MAPK8IP3	TSS1500	opensea	Hypo
cg21812670	-0.0108125	0.547716	-5.3433	1.43832e-07	0.000683741	5.01583	0.554814	0.544002	-0.0108125	1	76251636	F	I	SNORD45C	TSS1500	opensea	Hypo
cg06293195	0.0135457	-1.26409	5.32121	1.61294e-07	0.000748162	4.90468	-1.27299	-1.25944	0.0135457	22	36878654	F	II	TXN2	TSS1500	opensea	Hyper
cg10140613	0.0113714	-0.192338	5.31931	1.62892e-07	0.000748162	4.89512	-0.199803	-0.188432	0.0113714	19	18198611	F	II	IL12RB1	TSS1500	opensea	Hyper
cg06708683	0.0169854	-0.0297451	5.31875	1.6336e-07	0.000748162	4.89234	-0.0408964	-0.023911	0.0169854	17	42782472	F	II		IGR	shelf	Hyper
cg03033780	0.0136576	-0.662411	5.31041	1.70563e-07	0.00077174	4.85049	-0.671377	-0.65772	0.0136576	21	40751103	F	II	WRB	TSS1500	shore	Hyper
cg05904806	0.0126277	0.647224	5.30627	1.74256e-07	0.000779061	4.82972	0.638934	0.651561	0.0126277	14	50321966	R	II		IGR	shelf	Hyper
cg27556566	0.00340592	0.0433669	5.30282	1.77383e-07	0.00078371	4.81247	0.0411308	0.0445367	0.00340592	18	29671984	R	II	RNF138	TSS1500	island	Hyper
cg25927259	0.0123919	-0.577099	5.28975	1.8976e-07	0.000828645	4.74707	-0.585234	-0.572842	0.0123919	18	59857553	R	II	KIAA1468	Body	shelf	Hyper
cg19086488	0.0122783	-0.200243	5.28588	1.93578e-07	0.000835601	4.72776	-0.208304	-0.196025	0.0122783	1	43752185	R	II	C1orf210	TSS1500	opensea	Hyper
cg24004547	0.00989147	0.356999	5.28137	1.98131e-07	0.000839336	4.70522	0.350505	0.360396	0.00989147	1	155114309	R	II	DPM3	TSS1500	shore	Hyper
cg08655493	0.00368922	-0.22542	5.2806	1.98913e-07	0.000839336	4.7014	-0.227842	-0.224153	0.00368922	21	33765248	F	II	URB1	1stExon	island	Hyper
cg00657582	0.00561267	-0.179563	5.27481	2.04926e-07	0.00084268	4.67253	-0.183248	-0.177635	0.00561267	14	21904906	F	II	CHD8	5'UTR	opensea	Hyper
cg18175611	0.0145495	-0.591917	5.27389	2.05901e-07	0.00084268	4.66793	-0.601469	-0.58692	0.0145495	14	58858888	F	II		IGR	shelf	Hyper
cg16868591	0.0133977	-0.359377	5.27333	2.06488e-07	0.00084268	4.66517	-0.368173	-0.354776	0.0133977	19	12803493	F	II	FBXW9	Body	shelf	Hyper
cg07157506	0.00336244	-0.0550262	5.27128	2.08681e-07	0.00084268	4.65493	-0.0572337	-0.0538712	0.00336244	18	12883603	F	II	PTPN2	Body	island	Hyper
cg09357831	0.0102491	0.299802	5.26836	2.11838e-07	0.000846328	4.64038	0.293074	0.303323	0.0102491	7	100214622	F	II		IGR	shelf	Hyper
cg17046348	0.0150821	-1.14312	5.26421	2.16401e-07	0.000848125	4.61972	-1.15302	-1.13794	0.0150821	12	57705313	F	II	R3HDM2	TSS1500	opensea	Hyper
cg22232695	0.0115132	-0.793191	5.26211	2.18737e-07	0.000848125	4.60931	-0.80075	-0.789237	0.0115132	19	36156356	F	II	UPK1A	TSS1500	opensea	Hyper
cg17155610	0.011836	-0.509366	5.26018	2.20915e-07	0.000848125	4.59971	-0.517137	-0.505301	0.011836	1	150382400	F	II	RPRD2	Body	opensea	Hyper
cg09261992	0.00990174	-0.170682	5.25982	2.21321e-07	0.000848125	4.59793	-0.177182	-0.167281	0.00990174	1	31510528	F	II	PUM1	Body	opensea	Hyper
cg20707008	0.0025937	-0.0292764	5.23839	2.46998e-07	0.000936962	4.49155	-0.0309793	-0.0283856	0.0025937	6	160210612	F	II	MRPL18	TSS1500	island	Hyper
cg03019505	0.0106858	0.107486	5.23397	2.52632e-07	0.000939814	4.4697	0.100471	0.111157	0.0106858	22	26898513	F	II	TFIP11	Body	shelf	Hyper
cg25184507	0.00421329	-0.0839924	5.23276	2.5421e-07	0.000939814	4.46367	-0.0867585	-0.0825452	0.00421329	17	7760147	F	II	CYB5D1	TSS1500	shore	Hyper
cg19853194	0.00265386	0.000344116	5.23195	2.55258e-07	0.000939814	4.45968	-0.0013982	0.00125566	0.00265386	18	9913725	R	II	VAPA	TSS1500	island	Hyper
cg25018755	0.00343586	-0.048466	5.21674	2.75845e-07	0.00100227	4.38454	-0.0507217	-0.0472858	0.00343586	22	43506952	R	II	BIK	5'UTR	island	Hyper
cg01775802	-0.020537	0.0206843	-5.21553	2.77559e-07	0.00100227	4.37854	0.0341673	0.0136302	-0.020537	14	72945461	F	I	RGS6	Body	opensea	Hypo
cg18030798	0.00568684	0.108928	5.21275	2.81512e-07	0.00100686	4.36484	0.105195	0.110882	0.00568684	2	158155471	R	I	GALNT5	Body	opensea	Hyper
cg23971362	0.0154461	-0.678558	5.20962	2.86029e-07	0.00101337	4.34942	-0.688698	-0.673252	0.0154461	12	122666672	R	II	LRRC43	5'UTR	shore	Hyper
cg08463173	0.0115779	-0.182967	5.20593	2.91458e-07	0.00102212	4.3312	-0.190568	-0.17899	0.0115779	7	23715974	F	II		IGR	shelf	Hyper
cg10797195	0.00230323	-0.0335731	5.20426	2.93943e-07	0.00102212	4.32298	-0.0350852	-0.032782	0.00230323	1	45805338	R	II	MUTYH	5'UTR	shore	Hyper
cg05554966	0.00737401	0.640897	5.19847	3.02715e-07	0.00104297	4.2945	0.636056	0.64343	0.00737401	6	31648514	F	II	LY6G5C	TSS1500	shore	Hyper
cg13382117	0.0117434	-1.04215	5.19534	3.0757e-07	0.00105006	4.27909	-1.04986	-1.03812	0.0117434	4	160020735	F	II		IGR	shelf	Hyper
cg05118364	0.0112401	-0.788724	5.18787	3.19456e-07	0.00107901	4.24237	-0.796103	-0.784863	0.0112401	16	3533812	R	II	NAT15	Body	shore	Hyper
cg08941873	0.0143381	-0.0215743	5.18643	3.21795e-07	0.00107901	4.2353	-0.0309875	-0.0166495	0.0143381	5	118308850	R	II	DTWD2	Body	shore	Hyper
cg07029084	0.0145685	-0.245918	5.16167	3.6474e-07	0.00121218	4.11402	-0.255482	-0.240914	0.0145685	5	118964760	R	II	FAM170A	TSS1500	opensea	Hyper
cg25552017	0.0126873	0.467269	5.15752	3.72472e-07	0.00122702	4.09371	0.45894	0.471627	0.0126873	1	945416	F	II		IGR	shelf	Hyper
cg11784214	0.010511	0.401039	5.15411	3.78935e-07	0.00123746	4.07706	0.394138	0.404649	0.010511	17	19479935	F	II	SLC47A1	Body	shelf	Hyper
cg03705947	0.00481484	0.624895	5.13795	4.11059e-07	0.00133079	3.9983	0.621734	0.626549	0.00481484	1	68152081	F	II	GADD45A	Body	island	Hyper
cg27127202	0.0109153	0.465118	5.12221	4.44891e-07	0.00142801	3.92176	0.457952	0.468867	0.0109153	17	63136917	F	II	RGS9	Body	shelf	Hyper
cg19268720	0.0137937	-0.910166	5.11435	4.62776e-07	0.00147283	3.88363	-0.919222	-0.905428	0.0137937	11	48038449	R	II	PTPRJ	Body	opensea	Hyper
cg13265914	0.00526373	0.102298	5.11261	4.66836e-07	0.00147326	3.87517	0.098842	0.104106	0.00526373	8	21999630	F	II	REEP4	TSS200	shore	Hyper
cg14037088	0.0126959	-0.47408	5.10716	4.79764e-07	0.00149373	3.84875	-0.482415	-0.469719	0.0126959	18	48597043	F	II	SMAD4	Body	opensea	Hyper
cg24583131	0.00304948	-0.0876596	5.10607	4.82381e-07	0.00149373	3.84348	-0.0896617	-0.0866122	0.00304948	6	18265189	F	II	DEK	TSS1500	shore	Hyper
cg19404433	0.0040707	0.0151994	5.10488	4.85255e-07	0.00149373	3.83774	0.0125269	0.0165976	0.0040707	20	21695773	R	II	PAX1	3'UTR	shore	Hyper
cg19212550	0.0134602	-0.156305	5.10186	4.92647e-07	0.00149441	3.82311	-0.165142	-0.151681	0.0134602	10	101767908	F	II	DNMBP	5'UTR	opensea	Hyper
cg02396668	0.00355673	0.00913541	5.10154	4.93434e-07	0.00149441	3.82157	0.00680034	0.0103571	0.00355673	19	50528878	R	II	VRK3	TSS200	island	Hyper
cg01912547	0.00948805	-0.601052	5.09937	4.9881e-07	0.00149861	3.81109	-0.607281	-0.597793	0.00948805	20	33516613	F	II	GSS	3'UTR	opensea	Hyper
cg13445258	0.00382982	-0.0470721	5.09326	5.14284e-07	0.00153158	3.78154	-0.0495865	-0.0457567	0.00382982	3	128369860	R	II	RPN1	TSS200	shore	Hyper
cg26614578	0.00513739	-0.131448	5.09184	5.17942e-07	0.00153158	3.77468	-0.134821	-0.129683	0.00513739	12	113623930	F	II	C12orf52	5'UTR	island	Hyper
cg10633981	-0.0179468	-0.177454	-5.08859	5.26407e-07	0.00154445	3.759	-0.165671	-0.183618	-0.0179468	11	16779768	R	II	C11orf58	3'UTR	opensea	Hypo
cg10775350	0.0105492	-0.358626	5.08233	5.43118e-07	0.00158113	3.72878	-0.365552	-0.355002	0.0105492	19	6434233	F	II	SLC25A41	TSS1500	opensea	Hyper
cg04265425	0.0154227	-0.260551	5.07959	5.50577e-07	0.00159051	3.71559	-0.270676	-0.255253	0.0154227	19	10411133	R	II		IGR	shelf	Hyper
cg00214780	0.0109051	-0.0587167	5.05635	6.18061e-07	0.00176261	3.60379	-0.0658761	-0.0549711	0.0109051	11	47585888	R	II	PTPMT1	TSS1500	shore	Hyper
cg25947600	0.0143806	-1.04088	5.05587	6.19536e-07	0.00176261	3.60148	-1.05032	-1.03594	0.0143806	19	48676053	F	II		IGR	shore	Hyper
cg14992760	0.00976808	-0.593543	5.05026	6.37028e-07	0.00179875	3.57457	-0.599956	-0.590187	0.00976808	8	80201028	R	II		IGR	opensea	Hyper
cg14021555	0.00335538	-0.102911	5.04148	6.65346e-07	0.00186469	3.53252	-0.105114	-0.101758	0.00335538	22	43485536	R	II	TTLL1	TSS200	island	Hyper
cg15344021	0.00238936	0.0174877	5.03791	6.77215e-07	0.00187819	3.51543	0.015919	0.0183084	0.00238936	17	2240169	R	II	TSR1	1stExon	island	Hyper
cg23259384	0.00814076	0.334224	5.03703	6.80166e-07	0.00187819	3.51123	0.328879	0.33702	0.00814076	3	14545312	R	I	GRIP2	Body	opensea	Hyper
cg01679528	0.00975738	-0.303433	5.03395	6.90596e-07	0.00189307	3.49652	-0.309839	-0.300082	0.00975738	6	10430966	F	I	C6orf218	Body	opensea	Hyper
cg12315590	0.00331648	-0.0580394	5.02851	7.09428e-07	0.0019306	3.47052	-0.0602167	-0.0569002	0.00331648	3	128997497	F	II	C3orf37	TSS1500	island	Hyper
cg02266849	0.0137658	-0.278257	5.02685	7.15296e-07	0.00193256	3.46256	-0.287295	-0.273529	0.0137658	19	17621073	R	II	PGLS	TSS1500	shore	Hyper
cg02403931	0.0126762	-0.605653	5.01019	7.76552e-07	0.00208308	3.38316	-0.613975	-0.601299	0.0126762	17	8154898	F	II	PFAS	5'UTR	shelf	Hyper
cg01168028	0.0156675	-0.381389	5.00498	7.96726e-07	0.00210487	3.35838	-0.391675	-0.376008	0.0156675	20	30189781	R	II		IGR	shelf	Hyper
cg13460465	0.0125906	-0.997614	5.00488	7.97147e-07	0.00210487	3.35787	-1.00588	-0.993289	0.0125906	19	12572864	F	II	ZNF709	3'UTR	opensea	Hyper
cg26476483	0.0111174	-0.389869	5.00377	8.01489e-07	0.00210487	3.35262	-0.397168	-0.386051	0.0111174	15	70974157	R	II	UACA	Body	opensea	Hyper
cg17543885	0.00414242	-0.0568414	5.00202	8.08419e-07	0.00210832	3.34431	-0.059561	-0.0554186	0.00414242	6	151562429	F	II	AKAP12	Body	island	Hyper
cg07322293	0.0141533	-0.414991	4.99233	8.47861e-07	0.00219594	3.29829	-0.424283	-0.41013	0.0141533	2	166625653	R	II	GALNT3	Body	opensea	Hyper
cg13228934	0.0120697	-1.14279	4.97009	9.45553e-07	0.00243218	3.19296	-1.15071	-1.13864	0.0120697	10	74518031	R	II	CCDC109A	Body	opensea	Hyper
cg05249419	0.0121304	-0.33912	4.96549	9.67088e-07	0.00247065	3.17122	-0.347083	-0.334953	0.0121304	15	78855388	R	II		IGR	shelf	Hyper
cg05259506	0.00933054	-0.48856	4.96314	9.78289e-07	0.00248238	3.1601	-0.494686	-0.485355	0.00933054	6	168380940	R	II		IGR	shore	Hyper
cg13241473	0.00253545	-0.0179926	4.95469	1.0195e-06	0.00256776	3.12026	-0.0196572	-0.0171218	0.00253545	6	41703039	R	II	TFEB	5'UTR	island	Hyper
cg13714895	0.012337	-0.488328	4.95346	1.02561e-06	0.00256776	3.11449	-0.496427	-0.48409	0.012337	8	82599756	R	II	IMPA1	TSS1500	shore	Hyper
cg24391331	0.0118192	-1.02454	4.95109	1.03754e-06	0.00257684	3.10332	-1.0323	-1.02048	0.0118192	8	95648314	F	II		IGR	shelf	Hyper
cg03665229	0.0119255	-0.935589	4.94963	1.045e-06	0.00257684	3.09641	-0.943419	-0.931493	0.0119255	16	58567278	R	II	CNOT1	Body	opensea	Hyper
cg11741432	0.0145898	-1.12689	4.94868	1.04982e-06	0.00257684	3.09196	-1.13647	-1.12188	0.0145898	17	4696249	R	II		IGR	shelf	Hyper
cg20786246	0.00395228	-0.113576	4.94679	1.05956e-06	0.00258384	3.08305	-0.116171	-0.112218	0.00395228	2	72377174	F	II		IGR	island	Hyper
cg03820725	0.00982399	-0.787897	4.94403	1.07389e-06	0.00260189	3.07008	-0.794346	-0.784522	0.00982399	17	43787766	R	II		IGR	opensea	Hyper
cg07664005	0.00396107	0.0296616	4.92544	1.17557e-06	0.00283	2.98276	0.0270611	0.0310222	0.00396107	5	172671068	F	II		IGR	island	Hyper
cg01794812	0.0129057	0.636005	4.92093	1.20161e-06	0.00287426	2.96162	0.627533	0.640438	0.0129057	8	146027063	F	II	ZNF517	5'UTR	shelf	Hyper
cg22843395	-0.00962433	0.0814827	-4.9118	1.256e-06	0.00298536	2.9189	0.0878013	0.0781769	-0.00962433	14	39639820	F	I	TRAPPC6B	TSS200	shore	Hypo
cg02964602	-0.0118998	0.276513	-4.90801	1.27929e-06	0.00302159	2.90117	0.284325	0.272425	-0.0118998	2	203130213	R	I	NOP58	TSS1500	shore	Hypo
cg12187049	0.00369499	-0.183604	4.90388	1.30512e-06	0.00306334	2.88188	-0.18603	-0.182335	0.00369499	5	70882888	R	II	MCCC2	TSS1500	shore	Hyper
cg00599564	0.00513539	-0.160807	4.89949	1.33314e-06	0.00310965	2.8614	-0.164178	-0.159043	0.00513539	6	29943209	F	II	HCG9	Body	shore	Hyper
cg02252828	0.00862816	-0.0888565	4.88816	1.40815e-06	0.00326436	2.80859	-0.0945211	-0.0858929	0.00862816	1	32703603	R	II	MTMR9L	Body	shore	Hyper
cg18156793	0.00319374	-0.0904193	4.88569	1.42504e-06	0.00328325	2.79709	-0.092516	-0.0893223	0.00319374	20	32031936	R	II	SNTA1	TSS1500	island	Hyper
cg15789385	0.0129346	-0.277692	4.88177	1.45224e-06	0.00330982	2.77885	-0.286184	-0.273249	0.0129346	12	121907156	R	II	KDM2B	Body	shore	Hyper
cg14548038	0.0098782	-0.470049	4.88149	1.4542e-06	0.00330982	2.77755	-0.476535	-0.466656	0.0098782	9	140178418	F	II		IGR	shelf	Hyper
cg12216772	0.018183	0.27399	4.87655	1.48924e-06	0.00334822	2.75459	0.262052	0.280235	0.018183	10	46164062	R	II	ANUBL1	5'UTR	shelf	Hyper
cg15189860	0.0092089	-0.288696	4.87652	1.48946e-06	0.00334822	2.75444	-0.294742	-0.285533	0.0092089	7	65647879	F	II		IGR	opensea	Hyper
cg25621735	0.0111153	-0.847824	4.87536	1.49782e-06	0.00334822	2.74905	-0.855122	-0.844007	0.0111153	2	230933934	R	II	SLC16A14	TSS1500	shore	Hyper
cg01459748	0.0110761	-0.743947	4.87367	1.51007e-06	0.00335375	2.7412	-0.751219	-0.740143	0.0110761	11	113817020	F	II	HTR3B	3'UTR	opensea	Hyper
cg19311253	0.0111866	-0.284026	4.87256	1.51816e-06	0.00335375	2.73604	-0.29137	-0.280183	0.0111866	7	65971710	F	II		IGR	shore	Hyper
cg01624068	0.00941849	-0.716781	4.86823	1.55008e-06	0.00338717	2.71598	-0.722965	-0.713546	0.00941849	13	113137799	R	II		IGR	shelf	Hyper
cg07077115	0.00243305	0.0909238	4.86807	1.55132e-06	0.00338717	2.7152	0.0893265	0.0917595	0.00243305	13	28024429	R	II	MTIF3	TSS200	island	Hyper
cg26867282	0.0131896	-0.480535	4.86598	1.567e-06	0.00340162	2.70551	-0.489194	-0.476005	0.0131896	19	12253922	R	II		IGR	shelf	Hyper
cg11148364	0.0130014	-0.445198	4.86316	1.58836e-06	0.00342817	2.69245	-0.453734	-0.440733	0.0130014	15	25434492	R	II	SNORD115-11	TSS200	opensea	Hyper
cg05740071	0.00786949	0.76972	4.86106	1.60447e-06	0.00344315	2.68272	0.764553	0.772423	0.00786949	10	35299094	F	II	CUL2	3'UTR	opensea	Hyper
cg10701168	0.0108259	-0.785316	4.85857	1.62379e-06	0.00344607	2.67118	-0.792423	-0.781597	0.0108259	17	26799509	F	II	SLC13A2	TSS1500	opensea	Hyper
cg21561281	0.0125488	-0.778389	4.85852	1.62418e-06	0.00344607	2.67095	-0.786628	-0.774079	0.0125488	6	31647562	R	II	LY6G5C	Body	shore	Hyper
cg27408262	0.0127155	-0.97788	4.8541	1.65898e-06	0.00350012	2.65051	-0.986228	-0.973513	0.0127155	10	126706831	R	II	CTBP2	Body	opensea	Hyper
cg11022537	0.00985814	-0.391772	4.84964	1.69485e-06	0.00355583	2.62989	-0.398244	-0.388386	0.00985814	4	177738806	F	II		IGR	opensea	Hyper
cg14819618	0.0121382	-0.411612	4.83316	1.83404e-06	0.00382648	2.55381	-0.419581	-0.407442	0.0121382	8	8180214	R	II	PRAGMIN	Body	shelf	Hyper
cg19656847	0.0106661	0.27912	4.82458	1.91079e-06	0.00395182	2.5143	0.272117	0.282784	0.0106661	11	75996257	F	II		IGR	opensea	Hyper
cg07406704	0.0106389	0.120417	4.8241	1.91516e-06	0.00395182	2.5121	0.113432	0.124071	0.0106389	16	23592608	R	II	NDUFAB1	3'UTR	opensea	Hyper
cg04436714	0.0025224	0.0540575	4.82288	1.92641e-06	0.00395331	2.50646	0.0524015	0.0549239	0.0025224	1	90309218	R	II	LRRC8D	5'UTR	island	Hyper
cg25739700	0.0102119	-0.577153	4.81841	1.96788e-06	0.00401647	2.48593	-0.583857	-0.573645	0.0102119	17	5393371	F	II	MIS12	3'UTR	shelf	Hyper
cg08035151	0.0141901	-0.21355	4.80136	2.13433e-06	0.00432834	2.4077	-0.222866	-0.208676	0.0141901	6	31772251	R	II	LSM2	Body	shelf	Hyper
cg27293860	0.0133193	-0.306023	4.80044	2.14373e-06	0.00432834	2.40347	-0.314768	-0.301449	0.0133193	2	131859885	F	II		IGR	shelf	Hyper
cg15334572	0.0102873	0.188398	4.79301	2.22077e-06	0.0044599	2.36946	0.181644	0.191931	0.0102873	5	600837	R	II		IGR	shore	Hyper
cg16665383	0.0124188	0.24058	4.78517	2.30501e-06	0.00460445	2.3336	0.232426	0.244845	0.0124188	8	96258496	F	II	C8orf37	3'UTR	opensea	Hyper
cg06980053	0.00253775	-0.0444229	4.78314	2.32727e-06	0.00462431	2.32435	-0.046089	-0.0435512	0.00253775	3	50375674	R	II	RASSF1	TSS1500	shore	Hyper
cg08575399	0.00301713	-0.0473925	4.78058	2.35563e-06	0.00465605	2.31268	-0.0493733	-0.0463561	0.00301713	20	60719638	F	II	PSMA7	TSS1500	island	Hyper
cg13800700	0.0117586	-0.181011	4.77941	2.3688e-06	0.00465756	2.30731	-0.188731	-0.176972	0.0117586	9	128774824	R	II		IGR	shelf	Hyper
cg22118655	-0.0073282	-0.0240539	-4.77304	2.44134e-06	0.00477518	2.27826	-0.0192427	-0.0265709	-0.0073282	22	37823656	F	I	ELFN2	TSS200	island	Hypo
cg01899581	0.0133754	-1.01192	4.77178	2.4559e-06	0.00477878	2.27254	-1.02071	-1.00733	0.0133754	13	60733965	F	II	DIAPH3	Body	shelf	Hyper
cg16189954	0.00264792	-0.0172786	4.76327	2.55674e-06	0.00494935	2.23379	-0.019017	-0.0163691	0.00264792	22	29138267	F	II	HSCB	1stExon	island	Hyper
cg23101564	0.0113182	-0.147237	4.76106	2.58352e-06	0.00497554	2.22376	-0.154668	-0.14335	0.0113182	15	75771387	R	II	PTPN9	Body	shore	Hyper
cg11404203	0.0115283	-0.691524	4.75798	2.62133e-06	0.0050226	2.20977	-0.699093	-0.687564	0.0115283	12	42850338	R	II		IGR	opensea	Hyper
cg08284758	0.00869044	-0.535941	4.75398	2.67135e-06	0.00509247	2.19158	-0.541647	-0.532956	0.00869044	15	29552456	R	II	FAM189A1	Body	opensea	Hyper
cg03764818	0.00803532	-0.502605	4.75211	2.69497e-06	0.00509934	2.1831	-0.50788	-0.499845	0.00803532	12	132827318	F	II	GALNT9	Body	shore	Hyper
cg19540316	0.00668559	-0.0416528	4.75155	2.70212e-06	0.00509934	2.18055	-0.046042	-0.0393564	0.00668559	13	113622750	R	II	MCF2L	TSS200	island	Hyper
cg02278087	0.00868557	0.344829	4.74759	2.75298e-06	0.00516935	2.1626	0.339127	0.347813	0.00868557	12	31727011	R	II	DENND5B	Body	opensea	Hyper
cg08577743	0.00417985	-0.124295	4.74394	2.80075e-06	0.00520945	2.14604	-0.127039	-0.122859	0.00417985	9	38621011	R	II	C9orf122	TSS200	island	Hyper
cg12412154	0.0116207	-0.179904	4.74384	2.80207e-06	0.00520945	2.14559	-0.187534	-0.175913	0.0116207	18	61222064	R	II	SERPINB12	TSS1500	opensea	Hyper
cg03383941	0.00457233	-0.393701	4.73895	2.86725e-06	0.00530437	2.12346	-0.396702	-0.39213	0.00457233	20	44099418	R	II	WFDC2	Body	island	Hyper
cg24636244	0.0135886	-0.762347	4.73198	2.96288e-06	0.00543822	2.09188	-0.771268	-0.75768	0.0135886	10	6221185	R	II	PFKFB3	Body	opensea	Hyper
cg07792446	0.0113062	-0.568947	4.73058	2.98232e-06	0.00543822	2.08559	-0.576369	-0.565063	0.0113062	19	40968536	R	II	BLVRB	Body	shelf	Hyper
cg02780400	0.0110123	0.615179	4.72874	3.00828e-06	0.00543822	2.07725	0.607949	0.618962	0.0110123	10	43187469	R	I		IGR	opensea	Hyper
cg13688974	0.0107593	-0.555868	4.72843	3.01269e-06	0.00543822	2.07584	-0.562932	-0.552173	0.0107593	2	62683655	R	II		IGR	shore	Hyper
cg10633746	0.00369192	0.0333033	4.72788	3.02036e-06	0.00543822	2.0734	0.0308794	0.0345714	0.00369192	17	18164442	F	II	SMCR7	5'UTR	island	Hyper
cg10726312	0.0116386	-0.611109	4.72745	3.02649e-06	0.00543822	2.07144	-0.61875	-0.607111	0.0116386	2	85837083	F	II	C2orf68	Body	shore	Hyper
cg23537659	0.00704454	-0.272893	4.72348	3.08341e-06	0.0055141	2.05352	-0.277518	-0.270473	0.00704454	12	127545067	F	I		IGR	opensea	Hyper
cg02290791	0.0041357	0.0303221	4.72193	3.10597e-06	0.00552812	2.0465	0.0276069	0.0317426	0.0041357	20	21085983	R	II		IGR	shore	Hyper
cg11985856	0.00242584	0.0238529	4.71705	3.17781e-06	0.00562931	2.0245	0.0222603	0.0246861	0.00242584	10	71929891	F	II	SAR1A	5'UTR	shore	Hyper
cg17967426	0.00334944	-0.251623	4.71329	3.23424e-06	0.00570237	2.00757	-0.253822	-0.250472	0.00334944	5	168006763	R	II	PANK3	TSS200	island	Hyper
cg11212901	0.0111394	-0.163737	4.70255	3.40088e-06	0.00596817	1.95924	-0.171051	-0.159911	0.0111394	17	22020759	R	II		IGR	shelf	Hyper
cg00204262	0.0083701	-0.400153	4.70067	3.43102e-06	0.00599299	1.95075	-0.405648	-0.397278	0.0083701	19	39323158	R	II	ECH1	TSS1500	shore	Hyper
cg23436918	0.00360899	-0.0057233	4.69968	3.44695e-06	0.00599299	1.9463	-0.00809268	-0.00448369	0.00360899	7	16685595	F	II	BZW2	TSS200	island	Hyper
cg12727795	0.00231282	-0.048751	4.69726	3.4861e-06	0.00603314	1.93543	-0.0502694	-0.0479566	0.00231282	5	149535695	F	II	PDGFRB	TSS1500	opensea	Hyper
cg21648425	0.0114652	-0.892253	4.6908	3.59268e-06	0.00618906	1.90647	-0.89978	-0.888315	0.0114652	2	87019192	F	II	CD8A	5'UTR	shore	Hyper
cg23260799	0.00398841	0.0544594	4.68947	3.61505e-06	0.00619918	1.9005	0.051841	0.0558294	0.00398841	11	451101	R	II	PTDSS2	Body	island	Hyper
cg24511898	0.00245072	0.654801	4.68687	3.65928e-06	0.00624649	1.88881	0.653192	0.655643	0.00245072	2	242576823	F	II	ATG4B	TSS1500	island	Hyper
cg25916771	0.00624328	0.613361	4.68586	3.67644e-06	0.00624739	1.88431	0.609262	0.615505	0.00624328	7	44715892	R	I	OGDH	Body	opensea	Hyper
cg08736516	0.00251661	0.018096	4.67987	3.78053e-06	0.00639533	1.85746	0.0164438	0.0189604	0.00251661	4	109541802	R	II	LOC285456	TSS200	opensea	Hyper
cg17975976	0.0112608	-0.807227	4.67888	3.79802e-06	0.00639611	1.85302	-0.81462	-0.803359	0.0112608	19	636839	R	II		IGR	shelf	Hyper
cg13557301	0.009171	-0.253671	4.67599	3.8493e-06	0.00645353	1.84013	-0.259692	-0.250521	0.009171	12	110838588	R	II	ANAPC7	Body	shelf	Hyper
cg21395782	0.00322645	-0.0661054	4.66305	4.088e-06	0.00682326	1.78229	-0.0682236	-0.0649972	0.00322645	19	19626814	F	II	NDUFA13	TSS1500	island	Hyper
cg00675940	0.0130848	-0.547519	4.66002	4.14574e-06	0.00688532	1.76881	-0.55611	-0.543025	0.0130848	5	42923550	F	II		IGR	shore	Hyper
cg25917723	0.00280003	-0.0164246	4.65919	4.16185e-06	0.00688532	1.76508	-0.0182629	-0.0154629	0.00280003	6	31774157	R	II	LSM2	Body	shore	Hyper
cg27654529	0.00361305	-0.184892	4.65737	4.19704e-06	0.00691308	1.75699	-0.187264	-0.183651	0.00361305	19	35418345	F	II	ZNF30	5'UTR	shore	Hyper
cg25559069	0.0102743	-0.680367	4.65364	4.27033e-06	0.00700307	1.74035	-0.687112	-0.676838	0.0102743	6	33134799	F	II	COL11A2	Body	opensea	Hyper
cg04475375	0.00345883	0.619164	4.65057	4.33139e-06	0.00707233	1.7267	0.616893	0.620352	0.00345883	6	6008381	R	II	NRN1	TSS1500	shore	Hyper
cg11814422	0.00231965	-0.0296256	4.63743	4.60288e-06	0.00747548	1.66828	-0.0311485	-0.0288289	0.00231965	18	47018265	R	II	SNORD58A	TSS1500	shore	Hyper
cg21539903	0.00549877	0.178696	4.63576	4.63847e-06	0.00747548	1.66088	0.175086	0.180585	0.00549877	2	206476700	R	II	PARD3B	Body	opensea	Hyper
cg04578738	0.00296234	0.012905	4.63558	4.6423e-06	0.00747548	1.66009	0.0109602	0.0139225	0.00296234	17	34136331	R	II	TAF15	TSS200	island	Hyper
cg13673319	0.00441547	-0.179987	4.63485	4.65791e-06	0.00747548	1.65686	-0.182886	-0.17847	0.00441547	1	174968334	R	II	CACYBP	TSS1500	shore	Hyper
cg01110552	0.0018833	0.0125758	4.63259	4.70695e-06	0.00752203	1.6468	0.0113394	0.0132227	0.0018833	10	103578627	R	II	MGEA5	TSS1500	shore	Hyper
cg24420395	0.00333714	0.73301	4.62962	4.77187e-06	0.00759347	1.63364	0.730819	0.734157	0.00333714	8	29206910	R	II	DUSP4	Body	island	Hyper
cg14497545	-0.0144068	-0.105999	-4.62617	4.84844e-06	0.00766305	1.61835	-0.0965411	-0.110948	-0.0144068	4	140754475	F	II	MAML3	Body	opensea	Hypo
cg15661251	0.00839322	0.344694	4.62581	4.85641e-06	0.00766305	1.61677	0.339183	0.347577	0.00839322	7	112427527	F	I	TMEM168	5'UTR	shelf	Hyper
cg23701012	0.0099166	-0.66976	4.62291	4.92178e-06	0.00773371	1.60392	-0.67627	-0.666354	0.0099166	17	49004644	F	II		IGR	shelf	Hyper
cg10368507	0.0121118	-0.900858	4.61947	5.00045e-06	0.00782458	1.58869	-0.908809	-0.896698	0.0121118	17	40346798	R	II	GHDC	TSS1500	opensea	Hyper
cg16091269	0.00374788	-0.126859	4.61552	5.0921e-06	0.00792803	1.57124	-0.12932	-0.125572	0.00374788	3	197183271	F	II		IGR	shore	Hyper
cg07476792	0.00666743	-0.0512605	4.6145	5.116e-06	0.00792803	1.56675	-0.0556378	-0.0489704	0.00666743	19	16919644	R	II	NWD1	Body	shore	Hyper
cg01650618	0.0102805	-0.26172	4.61391	5.12989e-06	0.00792803	1.56414	-0.26847	-0.258189	0.0102805	13	20210743	F	II	MPHOSPH8	Body	shelf	Hyper
cg01675512	0.00963579	0.270301	4.60431	5.36141e-06	0.00825187	1.52175	0.263975	0.273611	0.00963579	11	118874608	F	II	RPL23AP64	TSS1500	opensea	Hyper
cg03824268	0.00487463	0.235976	4.60258	5.40429e-06	0.00828392	1.5141	0.232775	0.23765	0.00487463	11	47445642	F	I	PSMC3	Body	shelf	Hyper
cg24197689	0.00219674	-0.0711331	4.593	5.64704e-06	0.00860784	1.47191	-0.0725753	-0.0703786	0.00219674	4	164415410	R	II	C4orf43	TSS1500	island	Hyper
cg19060203	0.00948407	-0.288507	4.59244	5.66145e-06	0.00860784	1.46946	-0.294733	-0.285249	0.00948407	11	70150660	R	II	PPFIA1	Body	opensea	Hyper
cg23797200	-0.0124184	0.0732209	-4.5904	5.71468e-06	0.00865372	1.46048	0.0813739	0.0689555	-0.0124184	17	40174494	R	I	NKIRAS2	Body	shelf	Hypo
cg04382108	0.00674283	-0.227774	4.58898	5.75197e-06	0.00866473	1.45423	-0.232201	-0.225458	0.00674283	9	116930367	F	II	COL27A1	Body	island	Hyper
cg14457918	0.00354095	-0.083011	4.5881	5.77524e-06	0.00866473	1.45036	-0.0853357	-0.0817948	0.00354095	22	50608509	F	II	PANX2	TSS1500	island	Hyper
cg01799075	0.0100239	-0.519065	4.58705	5.80292e-06	0.00866473	1.44576	-0.525645	-0.515622	0.0100239	16	13689377	R	II		IGR	opensea	Hyper
cg01333532	0.0115773	-0.877391	4.58663	5.81423e-06	0.00866473	1.44389	-0.884991	-0.873414	0.0115773	16	71749135	F	II	PHLPP2	TSS1500	opensea	Hyper
cg03000156	0.00292161	-0.0404392	4.58182	5.94344e-06	0.00880047	1.42279	-0.0423573	-0.0394357	0.00292161	6	79577260	F	II	IRAK1BP1	5'UTR	island	Hyper
cg07509872	0.00718321	-0.54387	4.5815	5.95219e-06	0.00880047	1.42138	-0.548586	-0.541402	0.00718321	17	26574551	R	II	PPY2	Body	shelf	Hyper
cg10061945	0.0032857	-0.189899	4.5773	6.06773e-06	0.00893613	1.40293	-0.192056	-0.188771	0.0032857	6	31165329	F	II	HCG27	TSS1500	shore	Hyper
cg21878902	-0.00929049	-0.919426	-4.57549	6.11795e-06	0.00897488	1.39502	-0.913327	-0.922617	-0.00929049	19	13068309	R	II	GADD45GIP1	TSS1500	shore	Hypo
cg13472369	0.0134348	-0.810943	4.57427	6.15212e-06	0.00898989	1.38967	-0.819763	-0.806328	0.0134348	19	57678865	F	II	DUXA	TSS200	opensea	Hyper
cg07180182	0.0109908	-0.415405	4.57107	6.24262e-06	0.00908679	1.37565	-0.422621	-0.41163	0.0109908	21	33939194	F	II		IGR	shelf	Hyper
cg02035102	0.0119338	-0.646945	4.56388	6.4508e-06	0.00931334	1.34417	-0.65478	-0.642846	0.0119338	7	23603991	R	II		IGR	opensea	Hyper
cg09105334	0.0108876	-0.942049	4.56346	6.46322e-06	0.00931334	1.34232	-0.949197	-0.93831	0.0108876	17	15683060	R	II		IGR	shelf	Hyper
cg17408923	0.00259573	-0.0831117	4.56245	6.49322e-06	0.00931334	1.33788	-0.0848159	-0.0822201	0.00259573	2	109335769	R	II	RANBP2	TSS200	island	Hyper
cg07077459	-0.0083381	-0.0143404	-4.5623	6.49746e-06	0.00931334	1.33725	-0.00886629	-0.0172044	-0.0083381	6	144329052	R	I	HYMAI	Body	island	Hypo
cg09915978	0.00973747	-1.12344	4.56002	6.56537e-06	0.0093749	1.32727	-1.12983	-1.12009	0.00973747	12	6858533	R	II	MLF2	Body	shore	Hyper
cg19502207	0.0115345	-0.474657	4.55567	6.69689e-06	0.00949159	1.30824	-0.482229	-0.470695	0.0115345	14	55337268	R	I	GCH1	Body	opensea	Hyper
cg16143569	0.00922486	-0.927285	4.55564	6.69764e-06	0.00949159	1.30814	-0.933341	-0.924116	0.00922486	6	28830152	R	II		IGR	shore	Hyper
cg21647170	0.00406294	-0.0872942	4.54407	7.05948e-06	0.00993496	1.25765	-0.0899616	-0.0858987	0.00406294	7	56119546	R	II	CCT6A	1stExon	island	Hyper
cg11642211	0.00829595	0.169845	4.54395	7.06341e-06	0.00993496	1.25712	0.164398	0.172694	0.00829595	18	47899214	F	II		IGR	shelf	Hyper
cg06600200	0.0094299	-0.280287	4.54191	7.12918e-06	0.00998966	1.24823	-0.286478	-0.277048	0.0094299	19	49455351	R	II		IGR	shelf	Hyper
cg23035058	0.00534747	0.0150871	4.54031	7.18111e-06	0.00998966	1.24127	0.0115764	0.0169238	0.00534747	10	133982861	F	I	JAKMIP3	3'UTR	opensea	Hyper
cg07834934	0.00859499	-0.630069	4.54028	7.1821e-06	0.00998966	1.24113	-0.635712	-0.627117	0.00859499	17	35570162	R	II	ACACA	Body	opensea	Hyper
cg09287359	0.00815188	-0.623627	4.53811	7.25318e-06	0.0100513	1.23169	-0.628979	-0.620827	0.00815188	19	39279408	F	II	LGALS7B	TSS1500	shore	Hyper
cg22702443	0.00936113	-0.468252	4.53445	7.37449e-06	0.0101818	1.21578	-0.474398	-0.465037	0.00936113	17	60831205	R	II	44630	Body	opensea	Hyper
cg22210061	0.0113882	-0.551681	4.53088	7.49462e-06	0.0102864	1.20028	-0.559158	-0.547769	0.0113882	22	43048123	F	II		IGR	shelf	Hyper
cg21094737	0.0114709	-0.934156	4.53058	7.50502e-06	0.0102864	1.19895	-0.941687	-0.930216	0.0114709	17	80964568	F	II	B3GNTL1	Body	shore	Hyper
cg26571739	0.00267091	0.0628531	4.52863	7.57143e-06	0.0103397	1.1905	0.0610996	0.0637705	0.00267091	19	6772688	F	II	VAV1	TSS200	opensea	Hyper
cg25372841	0.0077083	0.0408305	4.52628	7.6527e-06	0.0104128	1.18026	0.0357699	0.0434782	0.0077083	8	145675454	F	I	CYHR1	3'UTR	island	Hyper
cg15709375	0.0105228	0.372538	4.52506	7.6951e-06	0.0104327	1.17496	0.365629	0.376152	0.0105228	8	101716015	R	II	PABPC1	3'UTR	opensea	Hyper
cg03687707	0.00510497	-0.0486742	4.52358	7.74666e-06	0.0104648	1.16856	-0.0520258	-0.0469208	0.00510497	11	63745967	F	I		IGR	shelf	Hyper
cg07181902	-0.0053582	0.458687	-4.52004	7.87157e-06	0.0105955	1.15322	0.462205	0.456847	-0.0053582	2	85829892	F	I	TMEM150A	TSS200	island	Hypo
cg21851135	0.00993486	-0.333282	4.51405	8.0876e-06	0.0108474	1.12725	-0.339804	-0.329869	0.00993486	14	104388553	F	II	C14orf2	TSS1500	shore	Hyper
cg05116443	0.0074552	0.31869	4.5116	8.17788e-06	0.0109029	1.11661	0.313795	0.32125	0.0074552	20	62562680	R	I	DNAJC5	Body	island	Hyper
cg23581489	0.00845969	-0.33396	4.51135	8.18704e-06	0.0109029	1.11554	-0.339514	-0.331054	0.00845969	6	33164210	F	I	RXRB	Body	shelf	Hyper
cg23895096	0.0101016	-0.146261	4.50872	8.28488e-06	0.0109942	1.10415	-0.152893	-0.142792	0.0101016	1	161085133	F	II	PFDN2	Body	shelf	Hyper
cg27280366	0.00264174	-0.0163785	4.50332	8.48916e-06	0.0112256	1.0808	-0.0181128	-0.0154711	0.00264174	12	49736416	F	II		IGR	island	Hyper
cg03241046	0.0108736	-0.404887	4.49606	8.77142e-06	0.0115581	1.04944	-0.412026	-0.401152	0.0108736	2	166881390	R	II	SCN1A	Body	opensea	Hyper
cg16266895	0.00421982	-0.0730997	4.49119	8.96558e-06	0.0117321	1.02846	-0.0758701	-0.0716503	0.00421982	12	101674004	R	II	UTP20	5'UTR	island	Hyper
cg09107055	0.0165897	-0.295892	4.49118	8.9659e-06	0.0117321	1.02842	-0.306784	-0.290194	0.0165897	16	46854830	F	II	C16orf87	Body	opensea	Hyper
cg26165269	0.00279833	-0.120782	4.48961	9.02939e-06	0.0117741	1.02166	-0.122619	-0.11982	0.00279833	17	77765514	R	II		IGR	island	Hyper
cg26587014	0.00801503	0.205753	4.48751	9.11521e-06	0.0118449	1.01259	0.200491	0.208506	0.00801503	19	45264376	F	II		IGR	shelf	Hyper
cg00356811	-0.00897977	0.910693	-4.48544	9.20055e-06	0.011899	1.00366	0.916589	0.907609	-0.00897977	19	4639239	F	I	TNFAIP8L1	TSS1500	island	Hypo
cg04512704	-0.0077543	-0.191266	-4.48496	9.22019e-06	0.011899	1.00162	-0.186175	-0.193929	-0.0077543	19	54694060	R	I	MBOAT7	TSS1500	island	Hypo
cg07369507	0.00827131	0.381999	4.47608	9.59525e-06	0.0123174	0.96341	0.376569	0.38484	0.00827131	6	28304287	R	II	ZNF323	TSS1500	opensea	Hyper
cg02131512	0.0076287	-0.0483788	4.47574	9.60999e-06	0.0123174	0.961939	-0.0533873	-0.0457586	0.0076287	16	29882803	R	I	SEZ6L2	3'UTR	opensea	Hyper
cg06286701	0.00751502	-0.296071	4.47427	9.67319e-06	0.0123562	0.955658	-0.301005	-0.29349	0.00751502	6	37025156	R	I		IGR	opensea	Hyper
cg00781795	0.00823744	0.413294	4.47228	9.75992e-06	0.0124247	0.947106	0.407886	0.416123	0.00823744	18	55815677	F	II	NEDD4L	5'UTR	opensea	Hyper
cg12784848	0.00214641	-0.0230102	4.47131	9.80257e-06	0.0124363	0.942928	-0.0244194	-0.022273	0.00214641	8	23081957	R	II	TNFRSF10A	Body	island	Hyper
cg03768513	0.00365529	-0.34454	4.47057	9.83523e-06	0.0124363	0.939741	-0.34694	-0.343285	0.00365529	22	24552594	F	II	CABIN1	Body	island	Hyper
cg11958594	0.00337326	-0.226117	4.46659	1.00122e-05	0.0126176	0.922653	-0.228332	-0.224959	0.00337326	17	80055299	R	II	FASN	5'UTR	island	Hyper
cg14102386	0.00479827	0.349912	4.46187	1.02256e-05	0.0128435	0.902448	0.346761	0.35156	0.00479827	9	89282124	R	II		IGR	opensea	Hyper
cg04170460	0.00398812	-0.107957	4.45739	1.04329e-05	0.0129529	0.883225	-0.110575	-0.106587	0.00398812	16	29985301	F	II	TAOK2	1stExon	island	Hyper
cg21122605	0.00807657	-0.00264328	4.45649	1.04748e-05	0.0129529	0.879386	-0.00794573	0.000130843	0.00807657	2	108932642	R	II		IGR	opensea	Hyper
cg11873112	0.00994204	-0.441648	4.45584	1.05053e-05	0.0129529	0.8766	-0.448175	-0.438233	0.00994204	19	48060294	F	II	ZNF541	TSS1500	opensea	Hyper
cg01837375	0.00789523	-0.0899779	4.45572	1.05108e-05	0.0129529	0.8761	-0.0951613	-0.0872661	0.00789523	19	13031108	R	II	SYCE2	TSS1500	shore	Hyper
cg24646457	0.00913425	-0.0488743	4.45527	1.0532e-05	0.0129529	0.874171	-0.0548711	-0.0457369	0.00913425	15	42360292	R	II	PLA2G4D	3'UTR	opensea	Hyper
cg14452720	0.00328512	-0.196896	4.45487	1.05508e-05	0.0129529	0.872467	-0.199053	-0.195767	0.00328512	6	33217381	F	II		IGR	island	Hyper
cg10911354	0.0102714	0.104263	4.4548	1.05542e-05	0.0129529	0.872156	0.0975193	0.107791	0.0102714	22	20279179	R	II		IGR	opensea	Hyper
cg14586472	0.00954276	-0.0770489	4.45305	1.06368e-05	0.0129689	0.86469	-0.0833139	-0.0737711	0.00954276	19	18300773	F	II		IGR	shelf	Hyper
cg05002165	0.0130909	0.166359	4.45304	1.06374e-05	0.0129689	0.864637	0.157765	0.170856	0.0130909	1	27813172	R	II	WASF2	5'UTR	shelf	Hyper
cg16976547	0.00685965	0.835157	4.45234	1.06708e-05	0.0129689	0.861631	0.830653	0.837513	0.00685965	15	91433530	F	I	FES	Body	opensea	Hyper
cg03523744	0.00246175	0.00417572	4.44667	1.09442e-05	0.0132365	0.837401	0.00255953	0.00502127	0.00246175	5	108746281	R	II	PJA2	TSS1500	shore	Hyper
cg24374538	-0.0104318	0.657525	-4.44632	1.09615e-05	0.0132365	0.835892	0.664373	0.653941	-0.0104318	19	54704434	R	I	RPS9	TSS1500	shore	Hypo
cg23600944	0.00803839	-0.515627	4.44324	1.11127e-05	0.013334	0.822768	-0.520904	-0.512866	0.00803839	20	58304601	F	II	PHACTR3	5'UTR	opensea	Hyper
cg06651522	0.00968029	-0.615231	4.443	1.11248e-05	0.013334	0.82173	-0.621586	-0.611906	0.00968029	4	7862646	F	I	AFAP1	Body	opensea	Hyper
cg04881814	0.00824837	0.113898	4.44252	1.11488e-05	0.013334	0.819669	0.108483	0.116731	0.00824837	17	50236572	R	II	CA10	TSS1500	shore	Hyper
cg19129747	0.0137965	-0.905583	4.4403	1.12597e-05	0.0133942	0.810189	-0.914641	-0.900844	0.0137965	3	16712515	R	II		IGR	opensea	Hyper
cg15448726	0.00332585	-0.0813951	4.44008	1.12704e-05	0.0133942	0.809274	-0.0835786	-0.0802527	0.00332585	12	53273497	F	II		IGR	island	Hyper
cg18827097	0.00328318	0.666783	4.43478	1.15397e-05	0.0136447	0.786666	0.664627	0.667911	0.00328318	2	3522506	F	II	ADI1	Body	island	Hyper
cg26536863	0.00510047	0.493374	4.4345	1.15539e-05	0.0136447	0.785493	0.490026	0.495126	0.00510047	7	158807979	F	II	LOC154822	Body	opensea	Hyper
cg01143309	-0.00852712	-0.0392352	-4.43235	1.1665e-05	0.0137327	0.776331	-0.0336369	-0.042164	-0.00852712	17	72889783	R	I	FADS6	TSS200	island	Hypo
cg03008387	0.0052897	0.0198881	4.4238	1.2117e-05	0.0142203	0.739931	0.0164153	0.021705	0.0052897	20	62089152	F	II	KCNQ2	Body	shelf	Hyper
cg13986498	0.0110012	-1.05925	4.42228	1.21993e-05	0.0142723	0.733451	-1.06648	-1.05548	0.0110012	13	24917418	F	II		IGR	shelf	Hyper
cg06438815	0.00456114	-0.232334	4.41912	1.23717e-05	0.014429	0.720019	-0.235329	-0.230768	0.00456114	21	46292710	R	II	PTTG1IP	Body	island	Hyper
cg01198887	0.00557283	-0.146554	4.41807	1.24295e-05	0.0144515	0.715562	-0.150213	-0.14464	0.00557283	6	166907883	R	II	RPS6KA2	Body	opensea	Hyper
cg04421424	0.00235832	0.00343831	4.41735	1.24692e-05	0.0144529	0.712508	0.00189002	0.00424834	0.00235832	19	57791681	F	II	ZNF460	TSS200	island	Hyper
cg12271759	0.00933218	-0.359568	4.41462	1.26209e-05	0.0145838	0.700934	-0.365695	-0.356363	0.00933218	2	40468548	R	II	SLC8A1	Body	opensea	Hyper
cg08414676	-0.00888718	0.681253	-4.40897	1.2941e-05	0.0149078	0.676964	0.687088	0.678201	-0.00888718	15	45314943	R	I	SORD	TSS1500	shore	Hypo
cg27552081	0.00354456	0.0338286	4.40481	1.31816e-05	0.0151385	0.659333	0.0315015	0.0350461	0.00354456	17	25621774	R	II	WSB1	Body	shore	Hyper
cg05013825	0.0102567	-1.11385	4.39447	1.3798e-05	0.0157981	0.615606	-1.12058	-1.11033	0.0102567	14	76870341	F	II	ESRRB	5'UTR	opensea	Hyper
cg09050761	0.00945945	0.520095	4.38036	1.46839e-05	0.0167613	0.556079	0.513885	0.523344	0.00945945	8	17272669	F	II		IGR	shore	Hyper
cg08272783	0.00784086	0.22126	4.37936	1.47489e-05	0.0167845	0.551854	0.216113	0.223953	0.00784086	11	45792066	F	I	DKFZp779M0652	TSS1500	opensea	Hyper
cg10828900	0.010682	-0.553612	4.37752	1.48689e-05	0.01687	0.544101	-0.560625	-0.549943	0.010682	5	38462005	R	II	EGFLAM	Body	opensea	Hyper
cg15241888	0.0106395	-0.48255	4.37626	1.49513e-05	0.0169123	0.538817	-0.489535	-0.478896	0.0106395	22	39783380	R	II		IGR	shore	Hyper
cg26332016	0.0100297	-0.497794	4.37418	1.5089e-05	0.0170169	0.530046	-0.504379	-0.494349	0.0100297	12	117348108	R	II	FBXW8	TSS1500	shore	Hyper
cg18342900	0.00262243	0.0368884	4.37273	1.51858e-05	0.0170748	0.523931	0.0351667	0.0377891	0.00262243	16	46865048	R	II	C16orf87	1stExon	island	Hyper
cg26691434	0.00381959	-0.025371	4.37126	1.52842e-05	0.0171341	0.517754	-0.0278787	-0.0240591	0.00381959	16	29675160	R	II	SPN	Body	shore	Hyper
cg19392007	0.00866366	0.424589	4.37026	1.53512e-05	0.017158	0.513571	0.418901	0.427565	0.00866366	17	7201176	F	II		IGR	shore	Hyper
cg12209965	-0.0102214	0.632014	-4.36664	1.55975e-05	0.0173816	0.498351	0.638725	0.628503	-0.0102214	19	42759231	F	I	ERF	1stExon	island	Hypo
cg22732549	0.00866023	-0.472922	4.3659	1.56487e-05	0.017387	0.495219	-0.478608	-0.469948	0.00866023	8	8820073	F	II		IGR	shore	Hyper
cg22161299	0.00844609	-0.288733	4.36421	1.57651e-05	0.0174646	0.488134	-0.294278	-0.285832	0.00844609	19	11468272	R	II	LPPR2	5'UTR	shore	Hyper
cg13445938	0.00868035	-0.191315	4.3616	1.5947e-05	0.017569	0.477161	-0.197014	-0.188334	0.00868035	9	93840773	F	I		IGR	opensea	Hyper
cg08117918	0.0102872	0.187401	4.36151	1.59528e-05	0.017569	0.476814	0.180647	0.190935	0.0102872	1	154959353	F	II	FLAD1	Body	opensea	Hyper
cg01305547	0.00882908	-0.575223	4.36062	1.60155e-05	0.0175865	0.473063	-0.58102	-0.572191	0.00882908	4	1893307	R	II	WHSC1	TSS1500	opensea	Hyper
cg00080333	0.00514943	-0.291972	4.35562	1.63703e-05	0.0178809	0.452116	-0.295352	-0.290203	0.00514943	4	184492770	R	II		IGR	opensea	Hyper
cg19191984	0.00272279	-0.0672423	4.3555	1.63789e-05	0.0178809	0.451615	-0.0690298	-0.066307	0.00272279	4	120549792	R	II	PDE5A	TSS1500	island	Hyper
cg06596711	0.0103496	-0.477047	4.34917	1.68401e-05	0.0183311	0.425069	-0.483842	-0.473492	0.0103496	19	19148759	R	II	ARMC6	5'UTR	shelf	Hyper
cg27380774	0.00562635	-0.0227076	4.34315	1.72895e-05	0.0187171	0.399892	-0.0264014	-0.020775	0.00562635	11	1000560	F	I	AP2A2	Body	opensea	Hyper
cg00009834	0.00723085	-0.403337	4.34308	1.72944e-05	0.0187171	0.399626	-0.408084	-0.400854	0.00723085	1	1347671	R	II		IGR	opensea	Hyper
cg24156393	0.0096039	-0.465414	4.34089	1.74608e-05	0.0188429	0.390474	-0.47172	-0.462116	0.0096039	6	166214770	R	II		IGR	shelf	Hyper
cg10300729	0.0140592	-1.19361	4.3373	1.77374e-05	0.0190866	0.375448	-1.20284	-1.18878	0.0140592	10	65284527	F	II	REEP3	Body	shelf	Hyper
cg12358298	0.0128639	-0.395135	4.33533	1.78903e-05	0.0191961	0.367247	-0.403581	-0.390717	0.0128639	18	29597478	F	II	RNF125	TSS1500	shore	Hyper
cg03537567	0.00698926	0.722956	4.33306	1.80688e-05	0.0193324	0.357758	0.718367	0.725356	0.00698926	4	25375829	R	I		IGR	shelf	Hyper
cg23187205	0.0017725	-0.00615117	4.3308	1.82482e-05	0.0194688	0.34832	-0.00731485	-0.00554235	0.0017725	6	109416245	F	II	SESN1	TSS1500	island	Hyper
cg16745091	0.00527671	0.129808	4.32857	1.84258e-05	0.0196027	0.339063	0.126344	0.131621	0.00527671	2	122176233	F	I	CLASP1	Body	opensea	Hyper
cg26187342	-0.00950115	0.407871	-4.32501	1.87147e-05	0.0198537	0.324201	0.414109	0.404608	-0.00950115	17	65713858	F	I	NOL11	TSS1500	island	Hypo
cg00575903	0.00872591	-0.366862	4.32261	1.89111e-05	0.0200056	0.314225	-0.37259	-0.363864	0.00872591	16	1439060	F	II		IGR	shore	Hyper
cg14932133	0.00753775	0.112263	4.3215	1.90028e-05	0.0200462	0.309602	0.107314	0.114852	0.00753775	2	121739247	F	II	GLI2	Body	shelf	Hyper
cg13587495	0.00706378	-0.292792	4.3179	1.9303e-05	0.0203058	0.294629	-0.29743	-0.290366	0.00706378	3	89449406	F	I	EPHA3	3'UTR	opensea	Hyper
cg12283362	0.0093691	0.699763	4.31647	1.94235e-05	0.0203755	0.288682	0.693612	0.702982	0.0093691	19	5709149	F	II	LONP1	Body	shore	Hyper
cg03027241	-0.00967308	-0.332003	-4.31321	1.97009e-05	0.0205927	0.275137	-0.325652	-0.335326	-0.00967308	20	49620453	R	I	KCNG1	3'UTR	island	Hypo
cg09932730	0.0109141	0.228652	4.31275	1.97402e-05	0.0205927	0.273234	0.221486	0.2324	0.0109141	7	135198360	F	II		IGR	shelf	Hyper
cg05042110	0.00793351	-0.129591	4.31014	1.9966e-05	0.0207245	0.262371	-0.1348	-0.126866	0.00793351	8	79470805	R	II	PKIA	5'UTR	opensea	Hyper
cg06320982	0.00525387	-0.181468	4.31001	1.9977e-05	0.0207245	0.261845	-0.184917	-0.179663	0.00525387	16	58718767	F	II	SLC38A7	TSS200	shore	Hyper
cg18029933	0.00842606	-0.571483	4.30631	2.03008e-05	0.0210024	0.246488	-0.577014	-0.568588	0.00842606	19	55824565	F	II	TMEM150B	Body	island	Hyper
cg07450030	0.0098913	-0.663198	4.30225	2.06614e-05	0.0213167	0.229673	-0.669692	-0.659801	0.0098913	14	105442341	F	II	AHNAK2	Body	shore	Hyper
cg12492289	0.00956546	-0.848417	4.29875	2.09777e-05	0.02154	0.215163	-0.854697	-0.845131	0.00956546	21	47269180	R	II	PCBP3	TSS1500	opensea	Hyper
cg18416251	0.00873787	-0.17955	4.29859	2.09925e-05	0.02154	0.21449	-0.185287	-0.176549	0.00873787	7	148506233	R	II	EZH2	Body	opensea	Hyper
cg13525458	-0.00339628	-0.226386	-4.29697	2.11398e-05	0.0216106	0.207812	-0.224156	-0.227552	-0.00339628	20	44486289	F	II	ZSWIM3	1stExon	opensea	Hypo
cg21298408	0.00851448	-0.476104	4.29614	2.12166e-05	0.0216106	0.204348	-0.481694	-0.473179	0.00851448	8	18027853	F	II	NAT1	TSS200	opensea	Hyper
cg24528447	0.00291422	-0.0758183	4.29595	2.12339e-05	0.0216106	0.20357	-0.0777316	-0.0748174	0.00291422	5	92918517	F	II	NR2F1	TSS1500	shore	Hyper
cg06466360	0.00981859	-0.878935	4.29353	2.14574e-05	0.021779	0.193573	-0.885382	-0.875563	0.00981859	18	749231	R	II	YES1	Body	opensea	Hyper
cg18654971	0.00262647	-0.0618134	4.28993	2.17949e-05	0.022062	0.178672	-0.0635377	-0.0609112	0.00262647	5	54469363	R	II	MIR449C	TSS1500	shore	Hyper
cg27642328	0.0052988	-0.261472	4.28864	2.1917e-05	0.0220852	0.173337	-0.264951	-0.259652	0.0052988	11	71906596	R	II	FOLR1	Body	opensea	Hyper
cg07216194	0.00306095	-0.016924	4.28814	2.19648e-05	0.0220852	0.171258	-0.0189335	-0.0158726	0.00306095	8	27182965	F	II	PTK2B	5'UTR	shore	Hyper
cg19255053	0.0079719	-0.536405	4.28675	2.20969e-05	0.0220852	0.165533	-0.541639	-0.533667	0.0079719	1	184944109	R	II	FAM129A	TSS1500	shore	Hyper
cg12062067	0.00879682	-0.633973	4.28673	2.20991e-05	0.0220852	0.165439	-0.639748	-0.630951	0.00879682	1	155814285	R	II	GON4L	Body	opensea	Hyper
cg01989157	0.00237439	-0.174351	4.28618	2.21511e-05	0.0220852	0.163196	-0.17591	-0.173536	0.00237439	22	40742702	R	II	ADSL	1stExon	island	Hyper
cg00076936	0.00867163	-0.871794	4.28598	2.21707e-05	0.0220852	0.162348	-0.877488	-0.868816	0.00867163	20	35503983	F	II	C20orf118	TSS1500	opensea	Hyper
cg10959786	0.00403793	-0.127558	4.28388	2.23729e-05	0.0222277	0.153683	-0.130209	-0.126171	0.00403793	13	74708124	R	II	KLF12	TSS200	island	Hyper
cg23457258	0.0111316	-0.332891	4.28259	2.24983e-05	0.0222933	0.148347	-0.340199	-0.329068	0.0111316	14	99639683	F	II	BCL11B	3'UTR	shore	Hyper
cg26583753	0.0047754	0.318809	4.28104	2.26493e-05	0.0223839	0.14196	0.315674	0.320449	0.0047754	10	119003687	F	II	SLC18A2	Body	shelf	Hyper
cg07650554	0.00263549	0.0371842	4.27781	2.29674e-05	0.0226009	0.128648	0.0354539	0.0380894	0.00263549	16	30457408	R	II	SEPHS2	TSS200	shore	Hyper
cg03238709	0.0135906	-1.58736	4.27725	2.30228e-05	0.0226009	0.126349	-1.59628	-1.58269	0.0135906	19	40359249	R	II	FCGBP	Body	shelf	Hyper
cg20624980	-0.00800857	0.567994	-4.27698	2.30494e-05	0.0226009	0.125244	0.573252	0.565243	-0.00800857	19	50432627	F	I	NUP62	1stExon	island	Hypo
cg08867767	0.00801461	-0.332348	4.27366	2.3383e-05	0.0228116	0.111531	-0.33761	-0.329595	0.00801461	1	39342651	R	II	GJA9	5'UTR	shelf	Hyper
cg00017601	0.00550808	-0.353189	4.27363	2.33858e-05	0.0228116	0.111415	-0.356805	-0.351297	0.00550808	8	27288039	F	II	PTK2B	Body	opensea	Hyper
cg07199894	-0.0104323	0.70969	-4.27221	2.35298e-05	0.0228925	0.105559	0.71654	0.706107	-0.0104323	12	132379104	F	I	ULK1	TSS200	shore	Hypo
cg09973416	-0.00377322	-0.199935	-4.27079	2.36742e-05	0.0229286	0.0997176	-0.197457	-0.201231	-0.00377322	16	85644118	R	I	KIAA0182	TSS1500	island	Hypo
cg06586915	0.00212379	-0.0377041	4.27064	2.3689e-05	0.0229286	0.0991216	-0.0390985	-0.0369747	0.00212379	7	65958596	F	II		IGR	island	Hyper
cg19373090	-0.00631097	0.487999	-4.26849	2.39095e-05	0.0230826	0.0902777	0.492142	0.485832	-0.00631097	19	797215	F	I	PTBP1	TSS200	island	Hypo
cg23171573	-0.00474812	0.0109391	-4.26767	2.39944e-05	0.0231051	0.0868967	0.0140563	0.0093082	-0.00474812	15	41099257	R	I	ZFYVE19	TSS200	island	Hypo
cg04112704	0.00894412	-0.760336	4.26508	2.42637e-05	0.0233047	0.0762443	-0.766208	-0.757264	0.00894412	14	95608514	R	II	DICER1	5'UTR	opensea	Hyper
cg10740573	0.00521073	0.121092	4.26431	2.43444e-05	0.0233225	0.0730779	0.117671	0.122881	0.00521073	14	105936599	F	I	MTA1	3'UTR	shore	Hyper
cg03031322	0.00987159	0.023922	4.26094	2.46999e-05	0.0236029	0.059242	0.0174411	0.0273127	0.00987159	3	121286354	F	II	ARGFX	TSS1500	opensea	Hyper
cg16987567	0.00656364	0.511893	4.25165	2.57073e-05	0.0245032	0.0211025	0.507584	0.514147	0.00656364	1	33790374	F	II	PHC2	3'UTR	opensea	Hyper
cg21165395	0.010881	-1.12165	4.24955	2.59403e-05	0.0246627	0.012493	-1.12879	-1.11791	0.010881	12	109606681	R	II	ACACB	Body	opensea	Hyper
cg27648224	0.00499438	0.266191	4.24684	2.62439e-05	0.0248883	0.00139377	0.262912	0.267907	0.00499438	13	44794075	F	II		IGR	opensea	Hyper
cg00524899	0.00975312	-0.506911	4.2441	2.65544e-05	0.0251194	-0.00982547	-0.513315	-0.503562	0.00975312	2	133635152	F	II	NCKAP5	Body	opensea	Hyper
cg22269416	0.00877596	-0.0505495	4.23932	2.71037e-05	0.0255416	-0.0293578	-0.0563111	-0.0475351	0.00877596	6	32068240	R	II	TNXB	5'UTR	shelf	Hyper
cg16853953	0.00372411	-0.0722432	4.23904	2.71367e-05	0.0255416	-0.0305172	-0.0746881	-0.070964	0.00372411	19	42774803	F	II		IGR	shore	Hyper
cg01608315	0.00888986	0.349235	4.23811	2.72447e-05	0.0255791	-0.034305	0.343398	0.352288	0.00888986	19	739936	R	I	PALM	Body	shore	Hyper
cg12664633	0.00393158	-0.0190481	4.2345	2.76694e-05	0.025913	-0.0490564	-0.0216293	-0.0176977	0.00393158	6	33285702	R	II	ZBTB22	5'UTR	shore	Hyper
cg24078554	0.00899932	-0.7241	4.23301	2.78464e-05	0.0259562	-0.0551383	-0.730008	-0.721009	0.00899932	1	120182239	R	II	ZNF697	5'UTR	opensea	Hyper
cg07590922	0.0107126	-0.970037	4.23295	2.78537e-05	0.0259562	-0.0553895	-0.977071	-0.966358	0.0107126	11	76152669	F	II		IGR	shelf	Hyper
cg18765801	0.00602835	0.49761	4.23232	2.79289e-05	0.0259608	-0.0579582	0.493653	0.499681	0.00602835	19	54376827	F	I	MYADM	Body	shore	Hyper
cg15012625	0.00768859	-0.464261	4.23175	2.79969e-05	0.0259608	-0.0602789	-0.469309	-0.461621	0.00768859	3	194097135	R	II		IGR	opensea	Hyper
cg18565809	0.00969073	-0.408088	4.23093	2.80951e-05	0.0259877	-0.0636187	-0.41445	-0.404759	0.00969073	12	114073351	R	II		IGR	opensea	Hyper
cg20929545	0.0102946	-0.280246	4.23015	2.81893e-05	0.0260107	-0.0668091	-0.287004	-0.27671	0.0102946	11	118958046	F	II	HMBS	TSS1500	shelf	Hyper
cg25447359	0.00879625	-0.464205	4.22892	2.83385e-05	0.0260844	-0.071845	-0.469979	-0.461183	0.00879625	22	30790057	F	II		IGR	shelf	Hyper
cg03283235	0.00670314	0.0211624	4.22536	2.87728e-05	0.0264194	-0.0863464	0.0167617	0.0234648	0.00670314	12	130354828	F	II	TMEM132D	Body	opensea	Hyper
cg06270249	0.00877683	-0.865874	4.22453	2.88751e-05	0.0264486	-0.0897301	-0.871637	-0.86286	0.00877683	3	55809537	R	II	ERC2	Body	opensea	Hyper
cg22553641	-0.00489507	0.748733	-4.22382	2.8963e-05	0.0264646	-0.0926296	0.751946	0.747051	-0.00489507	7	100136710	R	II	AGFG2	TSS200	island	Hypo
cg04354879	-0.0129696	0.871436	-4.21886	2.95826e-05	0.0269651	-0.112809	0.87995	0.866981	-0.0129696	17	42634955	R	I	FZD2	1stExon	island	Hypo
cg25195309	0.00861448	0.174918	4.21542	3.00207e-05	0.0272982	-0.126825	0.169262	0.177877	0.00861448	1	225766155	R	II	ENAH	Body	opensea	Hyper
cg20099906	0.00945479	0.274335	4.21461	3.01242e-05	0.0273261	-0.130104	0.268128	0.277583	0.00945479	19	13344820	R	II	CACNA1A	Body	shelf	Hyper
cg12068964	0.00965918	-0.436351	4.21067	3.06349e-05	0.0276877	-0.146132	-0.442692	-0.433033	0.00965918	17	80373482	F	II	C17orf101	Body	island	Hyper
cg02354293	0.00957043	-0.828809	4.2104	3.06702e-05	0.0276877	-0.147229	-0.835093	-0.825522	0.00957043	3	148538682	F	II		IGR	opensea	Hyper
cg26519745	0.00230575	-0.00627907	4.20754	3.10463e-05	0.02796	-0.158845	-0.00779284	-0.0054871	0.00230575	21	43639879	F	II	ABCG1	Body	island	Hyper
cg12019520	0.0100548	-0.273363	4.20521	3.13557e-05	0.0281363	-0.168298	-0.279964	-0.269909	0.0100548	4	8012176	F	I	ABLIM2	Body	opensea	Hyper
cg14738643	0.00261155	-0.0887765	4.20494	3.13919e-05	0.0281363	-0.169397	-0.090491	-0.0878795	0.00261155	19	52531952	F	II	ZNF614	TSS1500	shore	Hyper
cg00898190	0.00801917	-0.341253	4.20221	3.17583e-05	0.0283969	-0.180457	-0.346517	-0.338498	0.00801917	14	22941183	F	II		IGR	opensea	Hyper
cg16828576	0.00949376	0.0395503	4.20117	3.1899e-05	0.028455	-0.18467	0.0333175	0.0428112	0.00949376	22	42318379	R	II		IGR	shore	Hyper
cg09755102	0.00371066	0.144565	4.19729	3.24293e-05	0.0288486	-0.200381	0.142129	0.14584	0.00371066	1	33283495	F	II	S100PBP	5'UTR	island	Hyper
cg06616055	0.0100038	-0.241147	4.19683	3.24939e-05	0.0288486	-0.202278	-0.247715	-0.237711	0.0100038	11	623756	R	II	MUPCDH	Body	shore	Hyper
cg10663503	0.00342804	-0.150037	4.19564	3.26574e-05	0.0289254	-0.207062	-0.152288	-0.14886	0.00342804	17	8126298	R	II	C17orf44	Body	island	Hyper
cg19979643	0.00225489	0.0622889	4.1948	3.27752e-05	0.0289614	-0.210493	0.0608085	0.0630634	0.00225489	10	6018610	R	II	IL15RA	Body	shore	Hyper
cg09299307	0.00240814	-0.00646695	4.18925	3.35567e-05	0.0295824	-0.232945	-0.00804795	-0.00563981	0.00240814	5	86709023	F	II	CCNH	TSS200	shore	Hyper
cg06723057	0.00724313	-0.193626	4.17598	3.54983e-05	0.0311845	-0.286529	-0.198381	-0.191138	0.00724313	16	28549923	F	II	NUPR1	Body	opensea	Hyper
cg13669188	0.0123742	-0.515391	4.1757	3.55402e-05	0.0311845	-0.287651	-0.523515	-0.511141	0.0123742	9	139984628	R	II	MAN1B1	Body	shelf	Hyper
cg18089569	0.00654569	0.386924	4.17367	3.58458e-05	0.0313794	-0.295808	0.382626	0.389172	0.00654569	11	14996490	F	II		IGR	shore	Hyper
cg16823958	-0.00726117	0.0297984	-4.17231	3.60538e-05	0.031488	-0.301317	0.0345655	0.0273043	-0.00726117	7	130131869	R	I	MEST	5'UTR	island	Hypo
cg18052616	0.00799481	1.05782	4.17044	3.63397e-05	0.0316227	-0.308841	1.05257	1.06057	0.00799481	17	41383918	F	I		IGR	opensea	Hyper
cg01409552	0.0123029	-0.760008	4.16998	3.64108e-05	0.0316227	-0.310702	-0.768085	-0.755782	0.0123029	16	28830997	F	II		IGR	shelf	Hyper
cg03685910	0.00238735	-0.0719358	4.16965	3.64606e-05	0.0316227	-0.312003	-0.0735031	-0.0711158	0.00238735	17	39844834	R	II	EIF1	TSS1500	island	Hyper
cg14461273	0.00801185	-0.120719	4.15676	3.84998e-05	0.0333144	-0.363824	-0.125979	-0.117967	0.00801185	14	96626287	F	II		IGR	opensea	Hyper
cg13286525	0.0060643	-0.0265001	4.1531	3.90986e-05	0.0336781	-0.378518	-0.0304814	-0.0244171	0.0060643	4	188078670	R	I		IGR	opensea	Hyper
cg05744073	0.00303117	0.0724682	4.15309	3.90995e-05	0.0336781	-0.37854	0.0704782	0.0735094	0.00303117	17	1953268	R	II	MIR132	Body	island	Hyper
cg20559736	0.01147	-0.580715	4.15094	3.94562e-05	0.0339076	-0.387184	-0.588246	-0.576776	0.01147	19	45174671	F	II	CEACAM19	TSS200	opensea	Hyper
cg19917744	0.00479625	-0.0117978	4.14836	3.98861e-05	0.0341988	-0.397503	-0.0149466	-0.0101504	0.00479625	2	208890468	R	II	PLEKHM3	TSS200	shore	Hyper
cg23751536	0.00924517	-0.24371	4.14774	3.99918e-05	0.0342113	-0.400021	-0.24978	-0.240534	0.00924517	21	43251517	R	II	PRDM15	Body	shelf	Hyper
cg03801043	0.0061887	0.485435	4.14636	4.02243e-05	0.034332	-0.40554	0.481372	0.48756	0.0061887	10	134890052	F	I		IGR	shore	Hyper
cg27337459	0.00983592	-0.426316	4.14424	4.05841e-05	0.0345605	-0.414014	-0.432773	-0.422938	0.00983592	3	99976718	F	II		IGR	shelf	Hyper
cg04692538	0.0106903	-0.711005	4.14305	4.07885e-05	0.034656	-0.418797	-0.718023	-0.707333	0.0106903	22	43586097	F	II		IGR	shelf	Hyper
cg10095517	0.00967239	-0.615067	4.14187	4.099e-05	0.0347486	-0.423487	-0.621417	-0.611744	0.00967239	7	6916089	F	II		IGR	opensea	Hyper
cg19127724	0.0105466	-0.855116	4.13544	4.21123e-05	0.0356196	-0.449195	-0.86204	-0.851494	0.0105466	20	3898068	R	II	PANK2	Body	opensea	Hyper
cg21545248	0.0142933	0.27292	4.13291	4.25634e-05	0.0359203	-0.459334	0.263536	0.277829	0.0142933	5	149402498	F	II	HMGXB3	Body	opensea	Hyper
cg06686789	0.00994664	-0.281771	4.13233	4.26665e-05	0.0359265	-0.461637	-0.288301	-0.278354	0.00994664	8	20041853	R	II	SLC18A1	TSS1500	opensea	Hyper
cg21911100	0.00814154	-0.764223	4.12766	4.35109e-05	0.0365556	-0.480284	-0.769568	-0.761427	0.00814154	19	4361555	R	II	SH3GL1	3'UTR	island	Hyper
cg17030981	0.00714803	0.322977	4.12609	4.37977e-05	0.0367144	-0.486535	0.318284	0.325432	0.00714803	4	205522	R	II	ZNF876P	TSS1500	shore	Hyper
cg15339994	0.00570342	0.0411669	4.125	4.39974e-05	0.0367191	-0.490863	0.0374225	0.0431259	0.00570342	10	82303217	F	I	SH2D4B	Body	opensea	Hyper
cg19781472	0.0120428	-0.495986	4.12499	4.39989e-05	0.0367191	-0.490895	-0.503893	-0.49185	0.0120428	12	56883202	R	II	GLS2	TSS1500	shore	Hyper
cg17942553	0.00851579	-0.625232	4.12351	4.42727e-05	0.0368657	-0.496798	-0.630822	-0.622307	0.00851579	1	150850380	F	II	ARNT	TSS1500	shore	Hyper
cg08330117	0.00188708	-0.0946799	4.11769	4.53643e-05	0.0376911	-0.519969	-0.0959188	-0.0940317	0.00188708	8	90770456	F	II	RIPK2	1stExon	island	Hyper
cg08905496	0.00404585	0.646036	4.11694	4.55082e-05	0.0377272	-0.522982	0.64338	0.647426	0.00404585	1	165414332	R	II	RXRG	5'UTR	opensea	Hyper
cg15586420	0.00243146	0.130649	4.11237	4.63847e-05	0.0383691	-0.541128	0.129053	0.131484	0.00243146	15	90294517	F	II	MESP1	1stExon	island	Hyper
cg00777555	0.00180795	-0.0558991	4.11	4.68473e-05	0.0386321	-0.550567	-0.0570861	-0.0552781	0.00180795	3	57583074	R	II	ARF4	5'UTR	island	Hyper
cg07706114	0.0096139	-0.621542	4.1095	4.69447e-05	0.0386321	-0.552543	-0.627854	-0.61824	0.0096139	8	27516827	F	II	SCARA3	Body	opensea	Hyper
cg18163627	0.00577622	0.20024	4.10916	4.70113e-05	0.0386321	-0.55389	0.196448	0.202224	0.00577622	1	11071588	F	I	TARDBP	TSS1500	shore	Hyper
cg22462000	0.0117386	-1.29245	4.10862	4.71178e-05	0.0386352	-0.556043	-1.30015	-1.28842	0.0117386	19	54290434	R	II	MIR372	TSS1500	opensea	Hyper
cg14014369	0.0061943	0.132489	4.10666	4.7504e-05	0.0387942	-0.563807	0.128422	0.134617	0.0061943	3	48932687	R	I	SLC25A20	Body	shelf	Hyper
cg10996143	0.00480909	0.040645	4.10659	4.75183e-05	0.0387942	-0.564093	0.0374877	0.0422968	0.00480909	20	1373995	F	II	FKBP1A	TSS200	shore	Hyper
cg20036711	0.0084539	-0.398609	4.10593	4.76493e-05	0.0388167	-0.566711	-0.404159	-0.395705	0.0084539	13	21622707	R	II	LATS2	5'UTR	opensea	Hyper
cg04445214	0.00243586	-0.154633	4.10197	4.84423e-05	0.0393773	-0.582407	-0.156232	-0.153796	0.00243586	22	31688300	R	II	PIK3IP1	1stExon	shore	Hyper
cg23959187	0.00357783	-0.136621	4.09772	4.93098e-05	0.0399959	-0.599285	-0.13897	-0.135392	0.00357783	17	46102881	F	II		IGR	island	Hyper
cg17860201	0.00828711	-0.60753	4.09574	4.97166e-05	0.0402389	-0.607097	-0.612971	-0.604684	0.00828711	15	67000955	F	II	SMAD6	Body	opensea	Hyper
cg15915129	0.00229393	0.0450685	4.09244	5.04045e-05	0.040708	-0.620162	0.0435625	0.0458564	0.00229393	11	124933008	R	II	SLC37A2	TSS200	island	Hyper
cg26751469	0.00369475	-0.266967	4.08482	5.20278e-05	0.0419186	-0.650295	-0.269393	-0.265698	0.00369475	19	56116382	F	II		IGR	shore	Hyper
cg15132055	0.00609198	0.603381	4.08436	5.21268e-05	0.0419186	-0.652101	0.599382	0.605474	0.00609198	6	31624649	R	I	APOM	Body	shelf	Hyper
cg04571355	0.00571619	0.743268	4.08207	5.26246e-05	0.042149	-0.661135	0.739515	0.745231	0.00571619	1	201489142	F	I	RPS10P7	Body	opensea	Hyper
cg23566503	-0.0103972	-0.885103	-4.08186	5.26709e-05	0.042149	-0.661971	-0.878277	-0.888675	-0.0103972	20	36149750	F	I	NNAT	1stExon	island	Hypo
cg18303722	0.0107407	-0.0223458	4.0815	5.275e-05	0.042149	-0.663397	-0.0293973	-0.0186567	0.0107407	19	1927253	R	II		IGR	shelf	Hyper
cg22207479	0.00626891	-0.16203	4.0803	5.30147e-05	0.0422706	-0.668155	-0.166146	-0.159877	0.00626891	18	43195041	F	II	SLC14A2	5'UTR	opensea	Hyper
cg14864994	0.00809146	-0.184183	4.07897	5.33081e-05	0.0424145	-0.673402	-0.189495	-0.181404	0.00809146	12	6496214	F	II	LTBR	Body	shelf	Hyper
cg10008710	0.00878724	-0.390051	4.0782	5.34787e-05	0.0424603	-0.676438	-0.39582	-0.387032	0.00878724	19	758400	R	II	C19orf21	Body	island	Hyper
cg26673151	0.009832	0.0450175	4.07759	5.36129e-05	0.042477	-0.678819	0.0385626	0.0483946	0.009832	17	37887607	F	II	C17orf37	TSS1500	shore	Hyper
cg09993699	0.00432315	-0.213842	4.07583	5.40069e-05	0.042549	-0.685779	-0.216681	-0.212357	0.00432315	19	17517008	F	II	BST2	TSS1500	opensea	Hyper
cg19942560	0.00542778	-0.0274474	4.07576	5.40209e-05	0.042549	-0.686025	-0.0310109	-0.0255831	0.00542778	4	140213270	F	I	NDUFC1	3'UTR	shelf	Hyper
cg03900353	0.00403391	-0.174824	4.07566	5.40436e-05	0.042549	-0.686425	-0.177472	-0.173438	0.00403391	1	212732456	F	II		IGR	island	Hyper
cg04890230	0.00911969	-0.771497	4.07484	5.42281e-05	0.0426049	-0.689663	-0.777484	-0.768364	0.00911969	7	137087146	R	II	DGKI	Body	opensea	Hyper
cg00570598	0.00617078	-0.161192	4.07362	5.45032e-05	0.0427316	-0.694472	-0.165243	-0.159072	0.00617078	11	59740504	R	II		IGR	opensea	Hyper
cg04687437	-0.00342794	-0.158653	-4.07303	5.46359e-05	0.0427465	-0.696783	-0.156403	-0.159831	-0.00342794	19	511113	F	II	C19orf20	Body	shelf	Hypo
cg17760043	0.0108396	-0.15468	4.0725	5.47574e-05	0.0427524	-0.698893	-0.161797	-0.150957	0.0108396	4	126279846	F	II	FAT4	Body	opensea	Hyper
cg24528463	0.00613858	-0.46831	4.0694	5.54638e-05	0.0432142	-0.711075	-0.47234	-0.466202	0.00613858	6	169573750	F	I		IGR	opensea	Hyper
cg20180562	0.00844189	-0.00456194	4.06848	5.56774e-05	0.0432907	-0.714726	-0.0101042	-0.00166234	0.00844189	8	55470341	F	II		IGR	opensea	Hyper
cg22751046	0.0110243	-0.489084	4.06766	5.58663e-05	0.0433478	-0.717944	-0.496322	-0.485298	0.0110243	5	125799448	R	II	GRAMD3	Body	opensea	Hyper
cg04701596	0.00935893	-0.725607	4.0644	5.66239e-05	0.0438451	-0.730743	-0.731751	-0.722392	0.00935893	2	238707009	R	II	RBM44	TSS1500	island	Hyper
cg25090569	0.00703402	-0.490684	4.06089	5.74539e-05	0.0443962	-0.744567	-0.495302	-0.488268	0.00703402	5	156974558	F	II	ADAM19	Body	opensea	Hyper
cg09216620	0.00847864	0.0337677	4.05693	5.84021e-05	0.0450363	-0.760118	0.0282013	0.0366799	0.00847864	3	178425722	R	II	KCNMB2	5'UTR	opensea	Hyper
cg08213398	0.00857604	-0.796496	4.05491	5.88903e-05	0.0453197	-0.768026	-0.802126	-0.79355	0.00857604	11	9744126	R	II	SWAP70	Body	opensea	Hyper
cg21158795	0.00894885	-0.914241	4.05228	5.9534e-05	0.0457214	-0.778352	-0.920117	-0.911168	0.00894885	1	13941015	F	II	PDPN	Body	opensea	Hyper
cg02761778	0.00952664	0.116537	4.05125	5.97878e-05	0.0458226	-0.782392	0.110282	0.119809	0.00952664	16	69643871	F	II	NFAT5	5'UTR	opensea	Hyper
cg11224984	0.00410759	0.0938862	4.04902	6.03393e-05	0.0461481	-0.791114	0.0911894	0.095297	0.00410759	1	2203045	F	I	SKI	Body	opensea	Hyper
cg26810214	0.00264143	-0.00490272	4.04854	6.04583e-05	0.0461481	-0.792985	-0.00663688	-0.00399545	0.00264143	12	48201852	F	II	HDAC7	Body	opensea	Hyper
cg21216828	-0.0125734	-0.509236	-4.04614	6.10594e-05	0.0465124	-0.80238	-0.500981	-0.513554	-0.0125734	19	15560076	R	I	MIR1470	TSS1500	shelf	Hypo
cg09059822	0.00244058	-0.0798983	4.04222	6.20553e-05	0.0471754	-0.817745	-0.0815006	-0.07906	0.00244058	2	3775720	F	II		IGR	opensea	Hyper
cg14421779	0.00913843	-0.478065	4.03858	6.29917e-05	0.0477905	-0.831967	-0.484065	-0.474926	0.00913843	9	35693592	F	II		IGR	shelf	Hyper
cg16333535	0.00398844	0.0697493	4.03641	6.35576e-05	0.0480887	-0.840458	0.0671308	0.0711192	0.00398844	22	24093440	F	II	ZNF70	TSS200	island	Hyper
cg20840778	0.00699858	-0.117638	4.03609	6.36409e-05	0.0480887	-0.841702	-0.122233	-0.115235	0.00699858	17	79842807	R	I		IGR	shelf	Hyper
cg15544650	-0.00640616	-0.623135	-4.03463	6.40235e-05	0.0482806	-0.847392	-0.618929	-0.625335	-0.00640616	1	224544612	R	I	CNIH4	5'UTR	island	Hypo
cg23678800	0.00500568	-0.142129	4.03291	6.44793e-05	0.0485269	-0.854128	-0.145416	-0.14041	0.00500568	22	48888471	F	II	FAM19A5	Body	shore	Hyper
cg06383207	0.00916368	-0.0712421	4.03242	6.46095e-05	0.0485277	-0.856044	-0.0772582	-0.0680946	0.00916368	16	75021994	R	II		IGR	shelf	Hyper
cg04804550	0.0030673	-0.0938144	4.0315	6.48537e-05	0.0486138	-0.859624	-0.0958282	-0.0927609	0.0030673	9	38424609	F	II	IGFBPL1	TSS200	shore	Hyper
cg10993701	0.0140803	-1.26971	4.03007	6.52361e-05	0.0487365	-0.865207	-1.27896	-1.26488	0.0140803	12	51660035	F	II	SMAGP	Body	shelf	Hyper
cg04636748	0.00775979	-0.808904	4.0293	6.54432e-05	0.0487365	-0.868214	-0.813999	-0.806239	0.00775979	15	75117708	R	II	CPLX3	TSS1500	opensea	Hyper
cg04135091	-0.00871508	0.176793	-4.02918	6.54753e-05	0.0487365	-0.868681	0.182514	0.173799	-0.00871508	15	52970926	F	I	KIAA1370	TSS200	island	Hypo
cg09286090	-0.00430868	0.624819	-4.02895	6.55365e-05	0.0487365	-0.869567	0.627647	0.623339	-0.00430868	2	39351732	F	II		IGR	island	Hypo
cg20477084	0.00638542	-0.216213	4.02603	6.63261e-05	0.0491875	-0.880936	-0.220405	-0.21402	0.00638542	18	76769175	R	II		IGR	shelf	Hyper
cg13662262	0.00276969	-0.0668543	4.02574	6.64048e-05	0.0491875	-0.882062	-0.0686727	-0.065903	0.00276969	21	30364895	R	II	RNF160	Body	shore	Hyper
cg10024100	0.00753645	-0.137534	4.02417	6.68339e-05	0.0494079	-0.888176	-0.142482	-0.134946	0.00753645	1	40350052	R	II	TRIT1	TSS1500	shore	Hyper
cg11654769	0.00251514	-0.0383497	4.02202	6.74278e-05	0.0497475	-0.896573	-0.0400009	-0.0374858	0.00251514	5	148206180	R	II	ADRB2	1stExon	island	Hyper
cg17935214	0.0116199	-0.981387	4.02155	6.75583e-05	0.0497475	-0.898408	-0.989015	-0.977395	0.0116199	18	76643716	F	II		IGR	shelf	Hyper
cg10937807	0.009364	-0.728858	4.02087	6.77444e-05	0.0497685	-0.90102	-0.735006	-0.725642	0.009364	10	682147	F	I	DIP2C	Body	shelf	Hyper
cg14984664	0.00733143	-0.422556	4.01971	6.80675e-05	0.0497685	-0.905536	-0.427369	-0.420038	0.00733143	2	443338	F	I		IGR	opensea	Hyper
cg05919975	0.0118124	0.0900505	4.01965	6.80865e-05	0.0497685	-0.9058	0.0822954	0.0941079	0.0118124	12	57148848	R	II		IGR	shelf	Hyper
cg00006032	0.004876	-0.0979711	4.01954	6.81169e-05	0.0497685	-0.906224	-0.101172	-0.0962963	0.004876	14	66974439	R	II	GPHN	1stExon	island	Hyper
