# Supplementary material for: Epigenome-wide DNA methylation analysis of whole blood cells derived from patients with GAD and OCD in the Chinese Han population
Source: Transl Psychiatry. 2022 Nov 7;12:465. doi: 10.1038/s41398-022-02236-x (PMC9640561; doi:10.1038/s41398-022-02236-x)
Supplement: Supplementary file 3 — Supplementary table 2 | Gene ontology of DMP genes identified in the case-control study [file 41398_2022_2236_MOESM3_ESM.xlsx]

## Sheet: Sheet1
Supplementary table 2 | Gene ontology of DMP genes identified in the case-control study
source	term_name	term_id	adjusted_p_value	negative_log10_of_adjusted_p_value	term_size	query_size	intersection_size	effective_domain_size	intersections
GO:MF	protein binding	GO:0005515	7.80649e-05	4.10754	14799	315	270	20166	RIOK3,PEX11G,RALGDS,PSMB4,MNS1,IER3,GADD45G,SAMD3,PIK3R1,PURA,ZBTB10,GLI3,AIMP1,NPR3,ESCO1,PKNOX2,TTK,LAPTM4B,LRRC43,E2F3,ZDHHC5,PPFIA3,ROMO1,RIPK2,PRPF8,COX8A,FGFR1,FOXP4,WNT7B,PHYH,CITED2,PKNOX1,SPHK1,ACAD11,IGHMBP2,TRMT61A,GPN2,RPS6KA2,MAPK8IP3,TXN2,IL12RB1,RNF138,DPM3,CHD8,FBXW9,PTPN2,R3HDM2,UPK1A,RPRD2,PUM1,MRPL18,TFIP11,VAPA,BIK,RGS6,MUTYH,LY6G5C,SLC47A1,GADD45A,PTPRJ,REEP4,SMAD4,DEK,DNMBP,…
GO:MF	structural constituent of presynaptic active zone	GO:0098882	0.0166977	1.77734	5	315	3	20166	BSN,CTBP2,ERC2
GO:MF	retinoic acid-responsive element binding	GO:0044323	0.0166977	1.77734	6	315	3	20166	RXRB,NR2F1,RXRG
GO:MF	CoA carboxylase activity	GO:0016421	0.0166977	1.77734	6	315	3	20166	MCCC2,ACACA,ACACB
GO:MF	ligase activity, forming carbon-carbon bonds	GO:0016885	0.0231061	1.63627	7	315	3	20166	MCCC2,ACACA,ACACB
GO:MF	enzyme binding	GO:0019899	0.0321327	1.49305	2030	315	52	20166	RIOK3,PIK3R1,GLI3,AIMP1,LAPTM4B,RIPK2,CITED2,SPHK1,MAPK8IP3,RNF138,PTPN2,RPRD2,GADD45A,PTPRJ,VRK3,AKAP12,TFEB,NOP58,SNTA1,CUL2,CTBP2,LSM2,DIAPH3,SERPINB12,PDGFRB,CD8A,ANAPC7,CACYBP,RANBP2,GCH1,JAKMIP3,TNFRSF10A,TAOK2,PJA2,PHACTR3,ESRRB,AP2A2,RNF125,LONP1,PKIA,YES1,PTK2B,ULK1,MTA1,IL15RA,PIK3IP1,SMAD6,LTBR,DGKI,SKI,HDAC7,ADRB2
GO:MF	transcription cis-regulatory region binding	GO:0000976	0.0321327	1.49305	1493	315	41	20166	ZNF611,PURA,ZBTB10,GLI3,PKNOX2,E2F3,FOXP4,PKNOX1,ZNF574,SMAD4,PAX1,ZNF709,TFEB,ZNF517,KDM2B,ZNF30,DUXA,RXRB,ZNF323,ZNF460,ESRRB,GLI2,LONP1,EZH2,NR2F1,KLF12,BCL11B,MTA1,ARGFX,ZBTB22,ZNF697,ZNF614,PRDM15,ARNT,RXRG,MESP1,TARDBP,SMAD6,NFAT5,SKI,ZNF70
GO:MF	transcription regulatory region nucleic acid binding	GO:0001067	0.0321327	1.49305	1495	315	41	20166	ZNF611,PURA,ZBTB10,GLI3,PKNOX2,E2F3,FOXP4,PKNOX1,ZNF574,SMAD4,PAX1,ZNF709,TFEB,ZNF517,KDM2B,ZNF30,DUXA,RXRB,ZNF323,ZNF460,ESRRB,GLI2,LONP1,EZH2,NR2F1,KLF12,BCL11B,MTA1,ARGFX,ZBTB22,ZNF697,ZNF614,PRDM15,ARNT,RXRG,MESP1,TARDBP,SMAD6,NFAT5,SKI,ZNF70
GO:MF	RNA polymerase II transcription regulatory region sequence-specific DNA binding	GO:0000977	0.0321327	1.49305	1399	315	39	20166	ZNF611,PURA,ZBTB10,GLI3,PKNOX2,E2F3,FOXP4,PKNOX1,ZNF574,SMAD4,PAX1,ZNF709,TFEB,ZNF517,KDM2B,ZNF30,DUXA,RXRB,ZNF323,ZNF460,ESRRB,GLI2,EZH2,NR2F1,KLF12,BCL11B,MTA1,ARGFX,ZBTB22,ZNF697,ZNF614,PRDM15,ARNT,RXRG,MESP1,TARDBP,NFAT5,SKI,ZNF70
GO:BP	intracellular signal transduction	GO:0035556	0.00276179	2.55881	2639	310	70	21029	RIOK3,RALGDS,PSMB4,SYDE2,GADD45G,PIK3R1,NPR3,TTK,RIPK2,FGFR1,WNT7B,SPHK1,RPS6KA2,MAPK8IP3,PTPN2,PUM1,VAPA,RGS6,GADD45A,RGS9,PTPRJ,SMAD4,DNMBP,VRK3,PTPMT1,UACA,AKAP12,CUL2,RASSF1,PSMA7,MCF2L,PDGFRB,NDUFA13,DUSP4,NKIRAS2,IRAK1BP1,VAV1,TNFAIP8L1,SEZ6L2,TNFRSF10A,TAOK2,WASF2,PJA2,PTTG1IP,SLC8A1,WSB1,PDE5A,RNF125,SESN1,EZH2,PTK2B,NUP62,PTBP1,ZFYVE19,DICER1,MYADM,NUPR1,PRDM15,FKBP1A,LATS2,PIK3IP1,LTBR,…
GO:BP	regulation of signal transduction	GO:0009966	0.00435591	2.36092	2929	310	72	21029	RIOK3,PSMB4,SYDE2,GADD45G,PIK3R1,GLI3,TTK,ZDHHC5,RIPK2,FGFR1,WNT7B,CITED2,SPHK1,MAPK8IP3,CHD8,PTPN2,PUM1,VAPA,RGS6,GADD45A,RGS9,PTPRJ,SMAD4,DNMBP,VRK3,C12ORF52,PTPMT1,UACA,AKAP12,CNOT1,CTBP2,PSMA7,MCF2L,PDGFRB,NDUFA13,DUSP4,NKIRAS2,VAV1,TNFAIP8L1,SEZ6L2,TAOK2,PJA2,AFAP1,PTTG1IP,PDE5A,RNF125,SESN1,GLI2,EZH2,FOLR1,PTK2B,NUP62,PTBP1,PALM,MYADM,NUPR1,PRDM15,ARNT,MESP1,FKBP1A,LATS2,PIK3IP1,SMAD6,LTBR,…
GO:BP	regulation of cell communication	GO:0010646	0.00435591	2.36092	3313	310	79	21029	RIOK3,PSMB4,SYDE2,GADD45G,PIK3R1,GLI3,AIMP1,TTK,ZDHHC5,PPFIA3,RIPK2,FGFR1,WNT7B,CITED2,SPHK1,MAPK8IP3,CHD8,PTPN2,PUM1,VAPA,RGS6,GADD45A,RGS9,PTPRJ,SMAD4,DNMBP,VRK3,C12ORF52,PTPMT1,UACA,AKAP12,CNOT1,CTBP2,PSMA7,MCF2L,PDGFRB,NDUFA13,DUSP4,NKIRAS2,VAV1,TNFAIP8L1,SEZ6L2,TAOK2,PJA2,AFAP1,PTTG1IP,SLC8A1,PDE5A,RNF125,SESN1,GLI2,EZH2,FOLR1,PTK2B,NUP62,PTBP1,PALM,MYADM,ERC2,CACNA1A,NUPR1,PRDM15,ARNT,MESP1…
GO:BP	heterocycle biosynthetic process	GO:0018130	0.00435591	2.36092	4024	310	91	21029	PSMB4,ZNF611,PIK3R1,PURA,ZBTB10,GLI3,PKNOX2,E2F3,RIPK2,FOXP4,CITED2,PKNOX1,SPHK1,ZNF574,DIDO1,CHD8,PTPN2,FAM170A,GADD45A,SMAD4,DEK,PAX1,C12ORF52,PFAS,ZNF709,TFEB,CNOT1,ZNF517,KDM2B,CTBP2,PSMA7,PANK3,PDGFRB,NDUFA13,ZNF30,TAF15,MAML3,NWD1,MPHOSPH8,PSMC3,DUXA,MLF2,GCH1,CCT6A,ACACA,RXRB,ZNF323,ZNF541,ZNF460,ESRRB,ERF,FLAD1,NOL11,GLI2,PKIA,PCBP3,EZH2,NR2F1,YES1,PTK2B,GON4L,ADSL,KLF12,BCL11B,NUP62,DICE…
GO:BP	regulation of cellular process	GO:0050794	0.00435591	2.36092	11067	310	201	21029	RIOK3,RALGDS,PSMB4,MNS1,IER3,SYDE2,ZNF611,GADD45G,PIK3R1,PURA,ZBTB10,GLI3,AIMP1,NPR3,ESCO1,PKNOX2,TTK,LAPTM4B,E2F3,ZDHHC5,BSN,PPFIA3,ROMO1,RIPK2,FGFR1,FOXP4,WNT7B,CITED2,PKNOX1,SPHK1,ZNF574,DIDO1,RPS6KA2,MAPK8IP3,TXN2,IL12RB1,RNF138,CHD8,PTPN2,PUM1,TFIP11,VAPA,BIK,RGS6,FAM170A,GADD45A,RGS9,PTPRJ,SMAD4,DEK,PAX1,DNMBP,VRK3,C12ORF52,PTPMT1,GRIP2,ZNF709,UACA,AKAP12,GALNT3,TFEB,IMPA1,CNOT1,ZNF517,SNTA…
GO:BP	biosynthetic process	GO:0009058	0.00435591	2.36092	5956	310	124	21029	PSMB4,ZNF611,PIK3R1,PURA,ZBTB10,GLI3,AIMP1,ESCO1,PKNOX2,E2F3,ZDHHC5,RIPK2,FOXP4,CITED2,PKNOX1,SPHK1,IGHMBP2,ZNF574,DIDO1,DPM3,CHD8,PTPN2,PUM1,MRPL18,GALNT5,FAM170A,GADD45A,SMAD4,DEK,PAX1,GSS,RPN1,C12ORF52,PTPMT1,PFAS,ZNF709,AKAP12,GALNT3,TFEB,IMPA1,CNOT1,ZNF517,KDM2B,MTIF3,CTBP2,NDUFAB1,PSMA7,GALNT9,PANK3,PDGFRB,PTDSS2,NDUFA13,ZNF30,TAF15,MAML3,NWD1,MPHOSPH8,PSMC3,DUXA,RANBP2,MLF2,GCH1,CCT6A,ACAC…
GO:BP	organic substance biosynthetic process	GO:1901576	0.00435591	2.36092	5869	310	123	21029	PSMB4,ZNF611,PIK3R1,PURA,ZBTB10,GLI3,AIMP1,ESCO1,PKNOX2,E2F3,ZDHHC5,RIPK2,FOXP4,CITED2,PKNOX1,SPHK1,IGHMBP2,ZNF574,DIDO1,DPM3,CHD8,PTPN2,PUM1,MRPL18,GALNT5,FAM170A,GADD45A,SMAD4,DEK,PAX1,GSS,RPN1,C12ORF52,PTPMT1,PFAS,ZNF709,AKAP12,GALNT3,TFEB,IMPA1,CNOT1,ZNF517,KDM2B,MTIF3,CTBP2,NDUFAB1,PSMA7,GALNT9,PANK3,PDGFRB,PTDSS2,NDUFA13,ZNF30,TAF15,MAML3,NWD1,MPHOSPH8,PSMC3,DUXA,RANBP2,MLF2,GCH1,CCT6A,ACAC…
GO:BP	regulation of intracellular signal transduction	GO:1902531	0.00435591	2.36092	1688	310	49	21029	RIOK3,SYDE2,GADD45G,RIPK2,FGFR1,WNT7B,SPHK1,MAPK8IP3,PTPN2,PUM1,VAPA,GADD45A,PTPRJ,SMAD4,DNMBP,VRK3,PTPMT1,UACA,AKAP12,MCF2L,PDGFRB,NDUFA13,DUSP4,NKIRAS2,VAV1,TNFAIP8L1,SEZ6L2,TAOK2,PJA2,PTTG1IP,PDE5A,RNF125,SESN1,EZH2,PTK2B,NUP62,PTBP1,MYADM,NUPR1,PRDM15,FKBP1A,PIK3IP1,LTBR,BST2,DGKI,SWAP70,NFAT5,HDAC7,ADRB2
GO:BP	regulation of signaling	GO:0023051	0.00435591	2.36092	3327	310	79	21029	RIOK3,PSMB4,SYDE2,GADD45G,PIK3R1,GLI3,AIMP1,TTK,ZDHHC5,PPFIA3,RIPK2,FGFR1,WNT7B,CITED2,SPHK1,MAPK8IP3,CHD8,PTPN2,PUM1,VAPA,RGS6,GADD45A,RGS9,PTPRJ,SMAD4,DNMBP,VRK3,C12ORF52,PTPMT1,UACA,AKAP12,CNOT1,CTBP2,PSMA7,MCF2L,PDGFRB,NDUFA13,DUSP4,NKIRAS2,VAV1,TNFAIP8L1,SEZ6L2,TAOK2,PJA2,AFAP1,PTTG1IP,SLC8A1,PDE5A,RNF125,SESN1,GLI2,EZH2,FOLR1,PTK2B,NUP62,PTBP1,PALM,MYADM,ERC2,CACNA1A,NUPR1,PRDM15,ARNT,MESP1…
GO:BP	mononuclear cell differentiation	GO:1903131	0.00436501	2.36001	439	310	20	21029	PIK3R1,GLI3,RIPK2,PKNOX1,IL12RB1,PTPN2,PTPRJ,PAX1,CD8A,VAV1,FASN,FES,SPN,GLI2,EZH2,PTK2B,GON4L,BCL11B,IL15RA,LTBR
GO:BP	regulation of cellular metabolic process	GO:0031323	0.00478376	2.32023	5921	310	122	21029	PSMB4,ZNF611,PIK3R1,PURA,ZBTB10,GLI3,ESCO1,PKNOX2,TTK,LAPTM4B,E2F3,ROMO1,RIPK2,FGFR1,FOXP4,CITED2,PKNOX1,SPHK1,ZNF574,CHD8,PTPN2,PUM1,TFIP11,FAM170A,GADD45A,PTPRJ,SMAD4,DEK,PAX1,VRK3,C12ORF52,ZNF709,UACA,TFEB,CNOT1,ZNF517,SNTA1,KDM2B,CTBP2,RASSF1,PSMA7,SERPINB12,WFDC2,PDGFRB,NDUFA13,ZNF30,TAF15,MAML3,NWD1,MPHOSPH8,PSMC3,DUXA,RANBP2,MLF2,GCH1,CCT6A,PABPC1,RXRB,MBOAT7,ZNF323,TNFRSF10A,TAOK2,ZNF541,…
GO:BP	positive regulation of JNK cascade	GO:0046330	0.00478376	2.32023	95	310	9	21029	GADD45G,RIPK2,WNT7B,MAPK8IP3,GADD45A,TAOK2,PJA2,PTK2B,LTBR
GO:BP	regulation of primary metabolic process	GO:0080090	0.005219	2.28241	5694	310	118	21029	PSMB4,ZNF611,PIK3R1,PURA,ZBTB10,GLI3,PKNOX2,TTK,LAPTM4B,E2F3,RIPK2,FGFR1,FOXP4,CITED2,PKNOX1,SPHK1,ZNF574,RPS6KA2,CHD8,PTPN2,PUM1,TFIP11,FAM170A,GADD45A,PTPRJ,SMAD4,DEK,PAX1,VRK3,C12ORF52,ZNF709,UACA,TFEB,CNOT1,ZNF517,SNTA1,KDM2B,CTBP2,RASSF1,PSMA7,SERPINB12,WFDC2,PDGFRB,NDUFA13,ZNF30,TAF15,MAML3,NWD1,MPHOSPH8,PSMC3,DUXA,RANBP2,MLF2,CCT6A,PABPC1,RXRB,PFDN2,MBOAT7,ZNF323,NEDD4L,TNFRSF10A,TAOK2,ZNF…
GO:BP	aromatic compound biosynthetic process	GO:0019438	0.00524243	2.28047	4035	310	90	21029	PSMB4,ZNF611,PIK3R1,PURA,ZBTB10,GLI3,PKNOX2,E2F3,RIPK2,FOXP4,CITED2,PKNOX1,SPHK1,ZNF574,DIDO1,CHD8,PTPN2,FAM170A,GADD45A,SMAD4,DEK,PAX1,C12ORF52,PFAS,ZNF709,TFEB,CNOT1,ZNF517,KDM2B,CTBP2,PSMA7,PANK3,PDGFRB,NDUFA13,ZNF30,TAF15,MAML3,NWD1,MPHOSPH8,PSMC3,DUXA,MLF2,GCH1,CCT6A,ACACA,RXRB,ZNF323,ZNF541,ZNF460,ESRRB,ERF,FLAD1,NOL11,GLI2,PKIA,PCBP3,EZH2,NR2F1,YES1,PTK2B,GON4L,ADSL,KLF12,BCL11B,NUP62,DICE…
GO:BP	developmental process	GO:0032502	0.00524243	2.28047	6326	310	128	21029	DNASE2,PSMB4,MNS1,IER3,GADD45G,PIK3R1,PURA,C3ORF70,GLI3,AIMP1,NPR3,BSN,ROMO1,RIPK2,FGFR1,FOXP4,WNT7B,CITED2,PKNOX1,SPHK1,RPS6KA2,MAPK8IP3,IL12RB1,CHD8,PTPN2,UPK1A,PUM1,TFIP11,VAPA,BIK,GADD45A,PTPRJ,SMAD4,PAX1,DNMBP,GSS,C12ORF52,TTLL1,PFAS,GALNT3,TFEB,CNOT1,TRAPPC6B,KDM2B,CTBP2,C8ORF37,PSMA7,PTPN9,SERPINB12,WFDC2,PFKFB3,BZW2,PDGFRB,CD8A,OGDH,COL11A2,NRN1,CACYBP,DUSP4,NKIRAS2,COL27A1,PHLPP2,VAV1,RX…
GO:BP	cell communication	GO:0007154	0.00527234	2.278	6465	310	130	21029	RIOK3,RALGDS,PSMB4,SYDE2,GADD45G,PIK3R1,GLI3,AIMP1,NPR3,TTK,ZDHHC5,BSN,PPFIA3,RIPK2,FGFR1,WNT7B,CITED2,SPHK1,DIDO1,RPS6KA2,MAPK8IP3,TXN2,IL12RB1,RNF138,CHD8,PTPN2,PUM1,VAPA,BIK,RGS6,GADD45A,RGS9,PTPRJ,SMAD4,DEK,DNMBP,VRK3,C12ORF52,PTPMT1,GRIP2,UACA,AKAP12,GALNT3,TFEB,IMPA1,CNOT1,HTR3B,CUL2,CTBP2,RASSF1,PSMA7,MCF2L,PDGFRB,CD8A,NDUFA13,DUSP4,MAML3,PPFIA1,NKIRAS2,PANX2,PHLPP2,IRAK1BP1,VAV1,DNAJC5,RX…
GO:BP	organic cyclic compound biosynthetic process	GO:1901362	0.00531802	2.27425	4181	310	92	21029	PSMB4,ZNF611,PIK3R1,PURA,ZBTB10,GLI3,PKNOX2,E2F3,RIPK2,FOXP4,CITED2,PKNOX1,SPHK1,ZNF574,DIDO1,CHD8,PTPN2,FAM170A,GADD45A,SMAD4,DEK,PAX1,C12ORF52,PFAS,ZNF709,TFEB,CNOT1,ZNF517,KDM2B,CTBP2,PSMA7,PANK3,PDGFRB,NDUFA13,ZNF30,TAF15,MAML3,NWD1,MPHOSPH8,PSMC3,DUXA,MLF2,GCH1,CCT6A,ACACA,RXRB,ZNF323,ZNF541,ZNF460,ESRRB,ERF,FLAD1,NOL11,GLI2,PKIA,PCBP3,EZH2,NR2F1,YES1,PTK2B,GON4L,ADSL,KLF12,BCL11B,NUP62,DICE…
GO:BP	positive regulation of stress-activated protein kinase signaling cascade	GO:0070304	0.00531802	2.27425	130	310	10	21029	GADD45G,RIPK2,WNT7B,SPHK1,MAPK8IP3,GADD45A,TAOK2,PJA2,PTK2B,LTBR
GO:BP	nucleobase-containing compound biosynthetic process	GO:0034654	0.00531802	2.27425	3953	310	88	21029	PSMB4,ZNF611,PIK3R1,PURA,ZBTB10,GLI3,PKNOX2,E2F3,RIPK2,FOXP4,CITED2,PKNOX1,SPHK1,ZNF574,DIDO1,CHD8,PTPN2,FAM170A,GADD45A,SMAD4,DEK,PAX1,C12ORF52,PFAS,ZNF709,TFEB,CNOT1,ZNF517,KDM2B,CTBP2,PSMA7,PANK3,PDGFRB,NDUFA13,ZNF30,TAF15,MAML3,NWD1,MPHOSPH8,PSMC3,DUXA,MLF2,CCT6A,ACACA,RXRB,ZNF323,ZNF541,ZNF460,ESRRB,ERF,FLAD1,NOL11,GLI2,PKIA,PCBP3,EZH2,NR2F1,YES1,PTK2B,GON4L,ADSL,KLF12,BCL11B,NUP62,DICER1,MT…
GO:BP	positive regulation of stress-activated MAPK cascade	GO:0032874	0.00531802	2.27425	128	310	10	21029	GADD45G,RIPK2,WNT7B,SPHK1,MAPK8IP3,GADD45A,TAOK2,PJA2,PTK2B,LTBR
GO:BP	cellular biosynthetic process	GO:0044249	0.00531802	2.27425	5794	310	119	21029	PSMB4,ZNF611,PIK3R1,PURA,ZBTB10,GLI3,AIMP1,ESCO1,PKNOX2,E2F3,ZDHHC5,RIPK2,FOXP4,CITED2,PKNOX1,SPHK1,IGHMBP2,ZNF574,DIDO1,DPM3,CHD8,PTPN2,PUM1,MRPL18,GALNT5,FAM170A,GADD45A,SMAD4,DEK,PAX1,GSS,RPN1,C12ORF52,PTPMT1,PFAS,ZNF709,GALNT3,TFEB,IMPA1,CNOT1,ZNF517,KDM2B,MTIF3,CTBP2,NDUFAB1,PSMA7,GALNT9,PANK3,PDGFRB,PTDSS2,NDUFA13,ZNF30,TAF15,MAML3,NWD1,MPHOSPH8,PSMC3,DUXA,MLF2,GCH1,CCT6A,ACACA,PABPC1,TMEM1…
GO:BP	signaling	GO:0023052	0.00683797	2.16507	6411	310	128	21029	RIOK3,RALGDS,PSMB4,SYDE2,GADD45G,PIK3R1,GLI3,AIMP1,NPR3,TTK,ZDHHC5,BSN,PPFIA3,RIPK2,FGFR1,WNT7B,CITED2,SPHK1,DIDO1,RPS6KA2,MAPK8IP3,IL12RB1,RNF138,CHD8,PTPN2,PUM1,VAPA,BIK,RGS6,GADD45A,RGS9,PTPRJ,SMAD4,DEK,DNMBP,VRK3,C12ORF52,PTPMT1,GRIP2,UACA,AKAP12,GALNT3,IMPA1,CNOT1,HTR3B,CUL2,CTBP2,RASSF1,PSMA7,MCF2L,PDGFRB,CD8A,NDUFA13,DUSP4,MAML3,PPFIA1,NKIRAS2,PANX2,PHLPP2,IRAK1BP1,VAV1,DNAJC5,RXRB,SCN1A,T…
GO:BP	regulation of transcription by RNA polymerase II	GO:0006357	0.00741091	2.13013	2529	310	62	21029	PSMB4,ZNF611,PIK3R1,PURA,ZBTB10,GLI3,PKNOX2,E2F3,RIPK2,FOXP4,CITED2,PKNOX1,ZNF574,CHD8,PTPN2,GADD45A,SMAD4,DEK,PAX1,C12ORF52,ZNF709,TFEB,CNOT1,ZNF517,KDM2B,CTBP2,PSMA7,ZNF30,MAML3,PSMC3,DUXA,RXRB,ZNF323,ZNF541,ZNF460,ESRRB,ERF,GLI2,PKIA,PCBP3,EZH2,NR2F1,YES1,KLF12,BCL11B,DICER1,MTA1,ARGFX,ZBTB22,ZNF697,ZNF614,CCNH,PRDM15,ARNT,RXRG,MESP1,ARF4,NFAT5,SKI,HDAC7,ZNF70,ADRB2
GO:BP	cellular nitrogen compound biosynthetic process	GO:0044271	0.00895946	2.04772	4734	310	100	21029	PSMB4,ZNF611,PIK3R1,PURA,ZBTB10,GLI3,AIMP1,PKNOX2,E2F3,RIPK2,FOXP4,CITED2,PKNOX1,SPHK1,IGHMBP2,ZNF574,DIDO1,CHD8,PTPN2,PUM1,MRPL18,FAM170A,GADD45A,SMAD4,DEK,PAX1,GSS,C12ORF52,PFAS,ZNF709,TFEB,CNOT1,ZNF517,KDM2B,MTIF3,CTBP2,PSMA7,PANK3,PDGFRB,NDUFA13,ZNF30,TAF15,MAML3,NWD1,MPHOSPH8,PSMC3,DUXA,MLF2,GCH1,CCT6A,ACACA,PABPC1,RXRB,ZNF323,ZNF541,RPS9,ZNF460,ESRRB,ERF,FLAD1,NOL11,GLI2,PKIA,PCBP3,EZH2,NR2…
GO:BP	regulation of nitrogen compound metabolic process	GO:0051171	0.00900953	2.0453	5529	310	113	21029	PSMB4,ZNF611,PIK3R1,PURA,ZBTB10,GLI3,PKNOX2,TTK,LAPTM4B,E2F3,RIPK2,FGFR1,FOXP4,CITED2,PKNOX1,SPHK1,ZNF574,RPS6KA2,CHD8,PTPN2,PUM1,TFIP11,FAM170A,GADD45A,PTPRJ,SMAD4,DEK,PAX1,VRK3,C12ORF52,ZNF709,UACA,TFEB,CNOT1,ZNF517,SNTA1,KDM2B,CTBP2,RASSF1,PSMA7,SERPINB12,WFDC2,PDGFRB,NDUFA13,ZNF30,TAF15,MAML3,NWD1,MPHOSPH8,PSMC3,DUXA,MLF2,CCT6A,PABPC1,RXRB,PFDN2,ZNF323,NEDD4L,TNFRSF10A,TAOK2,ZNF541,RPS9,PTTG1…
GO:BP	regulation of macromolecule biosynthetic process	GO:0010556	0.00944706	2.0247	3926	310	86	21029	PSMB4,ZNF611,PIK3R1,PURA,ZBTB10,GLI3,ESCO1,PKNOX2,E2F3,RIPK2,FOXP4,CITED2,PKNOX1,SPHK1,ZNF574,CHD8,PTPN2,PUM1,FAM170A,GADD45A,SMAD4,DEK,PAX1,C12ORF52,ZNF709,AKAP12,TFEB,CNOT1,ZNF517,KDM2B,CTBP2,PSMA7,PDGFRB,NDUFA13,ZNF30,TAF15,MAML3,NWD1,MPHOSPH8,PSMC3,DUXA,MLF2,CCT6A,PABPC1,RXRB,ZNF323,ZNF541,RPS9,ZNF460,ESRRB,ERF,NOL11,GLI2,PKIA,PCBP3,EZH2,NR2F1,YES1,PTK2B,GON4L,KLF12,BCL11B,NUP62,DICER1,MTA1,A…
GO:BP	negative regulation of cellular process	GO:0048523	0.00944706	2.0247	4818	310	101	21029	RIOK3,PSMB4,IER3,PIK3R1,PURA,GLI3,AIMP1,NPR3,TTK,LAPTM4B,E2F3,FOXP4,CITED2,SPHK1,RPS6KA2,MAPK8IP3,CHD8,PTPN2,PUM1,TFIP11,RGS6,GADD45A,RGS9,PTPRJ,SMAD4,VRK3,C12ORF52,UACA,CNOT1,SNTA1,KDM2B,CTBP2,PSMA7,PTPN9,SERPINB12,WFDC2,PDGFRB,NDUFA13,TAF15,DUSP4,MPHOSPH8,PPFIA1,LGALS7B,PABPC1,DNAJC5,PFDN2,UTP20,TNFAIP8L1,NEDD4L,TAOK2,ZNF541,WASF2,PTTG1IP,SLC8A1,ESRRB,SPN,ERF,PDE5A,RNF125,SESN1,CLASP1,GLI2,EPHA…
GO:BP	multicellular organism development	GO:0007275	0.00944706	2.0247	5114	310	106	21029	DNASE2,PSMB4,MNS1,PIK3R1,PURA,C3ORF70,GLI3,AIMP1,NPR3,BSN,RIPK2,FGFR1,FOXP4,WNT7B,CITED2,PKNOX1,SPHK1,RPS6KA2,MAPK8IP3,IL12RB1,CHD8,PTPN2,TFIP11,VAPA,BIK,GADD45A,PTPRJ,SMAD4,PAX1,GSS,C12ORF52,TTLL1,TFEB,CNOT1,TRAPPC6B,KDM2B,C8ORF37,PSMA7,PTPN9,SERPINB12,PFKFB3,BZW2,PDGFRB,CD8A,OGDH,COL11A2,NRN1,CACYBP,DUSP4,NKIRAS2,COL27A1,PHLPP2,VAV1,MBOAT7,SEZ6L2,NEDD4L,FASN,TAOK2,WASF2,FES,CA10,KCNQ2,SLC8A1,ES…
GO:BP	cell activation	GO:0001775	0.00955473	2.01978	1082	310	33	21029	PIK3R1,PURA,GLI3,RIPK2,PKNOX1,SPHK1,IL12RB1,PTPN2,PTPRJ,SMAD4,PAX1,AKAP12,PDGFRB,CD8A,LGALS7B,VAV1,FES,PJA2,SPN,PDE5A,GLI2,EZH2,YES1,PTK2B,GON4L,BCL11B,IL15RA,FKBP1A,LTBR,BST2,DGKI,SWAP70,PDPN
GO:BP	phosphate-containing compound metabolic process	GO:0006796	0.00955473	2.01978	2742	310	65	21029	RIOK3,PIK3R1,TTK,RIPK2,FGFR1,SPHK1,RPS6KA2,DPM3,PTPN2,GADD45A,PTPRJ,SMAD4,VRK3,PTPMT1,PGLS,PFAS,IMPA1,MCCC2,PTPN9,PFKFB3,PANK3,PDGFRB,PTDSS2,OGDH,DUSP4,PHLPP2,RANBP2,GCH1,ACACA,TMEM150A,MBOAT7,TNFRSF10A,TAOK2,PLA2G4D,FES,SLC8A1,LPPR2,FLAD1,PDE5A,EPHA3,PKIA,EZH2,YES1,PTK2B,ADSL,SEPHS2,NUP62,ULK1,PTBP1,ACACB,TNXB,MYADM,CCNH,NUPR1,PANK2,ARNT,TARDBP,FKBP1A,LATS2,PIK3IP1,SMAD6,DGKI,SWAP70,ADRB2,GPHN
GO:BP	maintenance of presynaptic active zone structure	GO:0048790	0.00955473	2.01978	6	310	3	21029	BSN,CTBP2,ERC2
GO:BP	transcription by RNA polymerase II	GO:0006366	0.00955473	2.01978	2634	310	63	21029	PSMB4,ZNF611,PIK3R1,PURA,ZBTB10,GLI3,PKNOX2,E2F3,RIPK2,FOXP4,CITED2,PKNOX1,ZNF574,CHD8,PTPN2,FAM170A,GADD45A,SMAD4,DEK,PAX1,C12ORF52,ZNF709,TFEB,CNOT1,ZNF517,KDM2B,CTBP2,PSMA7,ZNF30,MAML3,PSMC3,DUXA,RXRB,ZNF323,ZNF541,ZNF460,ESRRB,ERF,GLI2,PKIA,PCBP3,EZH2,NR2F1,YES1,KLF12,BCL11B,DICER1,MTA1,ARGFX,ZBTB22,ZNF697,ZNF614,CCNH,PRDM15,ARNT,RXRG,MESP1,ARF4,NFAT5,SKI,HDAC7,ZNF70,ADRB2
GO:BP	biological regulation	GO:0065007	0.00955473	2.01978	12859	310	222	21029	RIOK3,PEX11G,DNASE2,RALGDS,PSMB4,MNS1,IER3,SYDE2,ZNF611,GADD45G,PIK3R1,PURA,ZBTB10,GLI3,AIMP1,NPR3,ESCO1,PKNOX2,TTK,LAPTM4B,E2F3,ZDHHC5,BSN,PPFIA3,ROMO1,RIPK2,FGFR1,FOXP4,WNT7B,CITED2,PKNOX1,SPHK1,ZNF574,DIDO1,RPS6KA2,MAPK8IP3,TXN2,IL12RB1,RNF138,DPM3,CHD8,PTPN2,PUM1,TFIP11,VAPA,BIK,RGS6,FAM170A,GADD45A,RGS9,PTPRJ,SMAD4,DEK,PAX1,DNMBP,VRK3,C12ORF52,PTPMT1,TTLL1,GRIP2,ZNF709,UACA,AKAP12,GALNT3,TFE…
GO:BP	regulation of metabolic process	GO:0019222	0.0100348	1.99849	7219	310	139	21029	RIOK3,PSMB4,ZNF611,GADD45G,PIK3R1,PURA,ZBTB10,GLI3,NPR3,ESCO1,PKNOX2,TTK,LAPTM4B,E2F3,ROMO1,RIPK2,FGFR1,FOXP4,CITED2,PKNOX1,SPHK1,ZNF574,RPS6KA2,IL12RB1,CHD8,PTPN2,PUM1,TFIP11,FAM170A,GADD45A,PTPRJ,SMAD4,DEK,PAX1,VRK3,C12ORF52,ZNF709,UACA,AKAP12,TFEB,CNOT1,ZNF517,SNTA1,KDM2B,CTBP2,LSM2,RASSF1,PSMA7,SERPINB12,WFDC2,PDGFRB,NDUFA13,ZNF30,TAF15,MAML3,NWD1,MPHOSPH8,PSMC3,PANX2,DUXA,RANBP2,MLF2,GCH1,CC…
GO:BP	regulation of biosynthetic process	GO:0009889	0.0100348	1.99849	4141	310	89	21029	PSMB4,ZNF611,PIK3R1,PURA,ZBTB10,GLI3,ESCO1,PKNOX2,E2F3,RIPK2,FOXP4,CITED2,PKNOX1,SPHK1,ZNF574,CHD8,PTPN2,PUM1,FAM170A,GADD45A,SMAD4,DEK,PAX1,C12ORF52,ZNF709,AKAP12,TFEB,CNOT1,ZNF517,KDM2B,CTBP2,PSMA7,PDGFRB,NDUFA13,ZNF30,TAF15,MAML3,NWD1,MPHOSPH8,PSMC3,DUXA,RANBP2,MLF2,CCT6A,PABPC1,RXRB,ZNF323,ZNF541,RPS9,ZNF460,ESRRB,ERF,NOL11,GLI2,PKIA,PCBP3,EZH2,NR2F1,YES1,PTK2B,GON4L,KLF12,BCL11B,SLC18A2,NUP6…
GO:BP	lymphocyte differentiation	GO:0030098	0.0100348	1.99849	390	310	17	21029	PIK3R1,GLI3,RIPK2,PKNOX1,IL12RB1,PTPN2,PTPRJ,PAX1,CD8A,VAV1,SPN,GLI2,EZH2,PTK2B,GON4L,BCL11B,IL15RA
GO:BP	phosphorus metabolic process	GO:0006793	0.0100348	1.99849	2763	310	65	21029	RIOK3,PIK3R1,TTK,RIPK2,FGFR1,SPHK1,RPS6KA2,DPM3,PTPN2,GADD45A,PTPRJ,SMAD4,VRK3,PTPMT1,PGLS,PFAS,IMPA1,MCCC2,PTPN9,PFKFB3,PANK3,PDGFRB,PTDSS2,OGDH,DUSP4,PHLPP2,RANBP2,GCH1,ACACA,TMEM150A,MBOAT7,TNFRSF10A,TAOK2,PLA2G4D,FES,SLC8A1,LPPR2,FLAD1,PDE5A,EPHA3,PKIA,EZH2,YES1,PTK2B,ADSL,SEPHS2,NUP62,ULK1,PTBP1,ACACB,TNXB,MYADM,CCNH,NUPR1,PANK2,ARNT,TARDBP,FKBP1A,LATS2,PIK3IP1,SMAD6,DGKI,SWAP70,ADRB2,GPHN
GO:BP	anatomical structure development	GO:0048856	0.0100447	1.99807	5718	310	115	21029	DNASE2,PSMB4,MNS1,IER3,PIK3R1,PURA,C3ORF70,GLI3,AIMP1,NPR3,BSN,RIPK2,FGFR1,FOXP4,WNT7B,CITED2,PKNOX1,SPHK1,RPS6KA2,MAPK8IP3,IL12RB1,CHD8,PTPN2,UPK1A,TFIP11,VAPA,BIK,GADD45A,PTPRJ,SMAD4,PAX1,DNMBP,GSS,C12ORF52,TTLL1,PFAS,TFEB,CNOT1,TRAPPC6B,KDM2B,C8ORF37,PSMA7,PTPN9,SERPINB12,PFKFB3,BZW2,PDGFRB,CD8A,OGDH,COL11A2,NRN1,CACYBP,DUSP4,NKIRAS2,COL27A1,PHLPP2,VAV1,RXRB,MBOAT7,SEZ6L2,NEDD4L,FASN,TAOK2,WAS…
GO:BP	leukocyte differentiation	GO:0002521	0.0110443	1.95686	558	310	21	21029	PIK3R1,GLI3,RIPK2,CITED2,PKNOX1,IL12RB1,PTPN2,PTPRJ,PAX1,CD8A,VAV1,FASN,FES,SPN,GLI2,EZH2,PTK2B,GON4L,BCL11B,IL15RA,LTBR
GO:BP	regulation of nucleic acid-templated transcription	GO:1903506	0.0113922	1.94339	3413	310	76	21029	PSMB4,ZNF611,PIK3R1,PURA,ZBTB10,GLI3,PKNOX2,E2F3,RIPK2,FOXP4,CITED2,PKNOX1,SPHK1,ZNF574,CHD8,PTPN2,FAM170A,GADD45A,SMAD4,DEK,PAX1,C12ORF52,ZNF709,TFEB,CNOT1,ZNF517,KDM2B,CTBP2,PSMA7,NDUFA13,ZNF30,TAF15,MAML3,NWD1,MPHOSPH8,PSMC3,DUXA,MLF2,RXRB,ZNF323,ZNF541,ZNF460,ESRRB,ERF,NOL11,GLI2,PKIA,PCBP3,EZH2,NR2F1,YES1,GON4L,KLF12,BCL11B,NUP62,DICER1,MTA1,ARGFX,PHC2,ZBTB22,ZNF697,FZD2,ZNF614,CCNH,NUPR1,PR…
GO:BP	regulation of RNA metabolic process	GO:0051252	0.0113922	1.94339	3700	310	81	21029	PSMB4,ZNF611,PIK3R1,PURA,ZBTB10,GLI3,PKNOX2,E2F3,RIPK2,FOXP4,CITED2,PKNOX1,SPHK1,ZNF574,CHD8,PTPN2,PUM1,FAM170A,GADD45A,SMAD4,DEK,PAX1,C12ORF52,ZNF709,TFEB,CNOT1,ZNF517,KDM2B,CTBP2,PSMA7,NDUFA13,ZNF30,TAF15,MAML3,NWD1,MPHOSPH8,PSMC3,DUXA,MLF2,PABPC1,RXRB,ZNF323,ZNF541,ZNF460,ESRRB,ERF,NOL11,GLI2,PKIA,AHNAK2,PCBP3,EZH2,NR2F1,YES1,GON4L,KLF12,BCL11B,NUP62,PTBP1,DICER1,MTA1,ARGFX,PHC2,ZBTB22,ZNF697,…
GO:BP	regulation of transcription, DNA-templated	GO:0006355	0.0113922	1.94339	3412	310	76	21029	PSMB4,ZNF611,PIK3R1,PURA,ZBTB10,GLI3,PKNOX2,E2F3,RIPK2,FOXP4,CITED2,PKNOX1,SPHK1,ZNF574,CHD8,PTPN2,FAM170A,GADD45A,SMAD4,DEK,PAX1,C12ORF52,ZNF709,TFEB,CNOT1,ZNF517,KDM2B,CTBP2,PSMA7,NDUFA13,ZNF30,TAF15,MAML3,NWD1,MPHOSPH8,PSMC3,DUXA,MLF2,RXRB,ZNF323,ZNF541,ZNF460,ESRRB,ERF,NOL11,GLI2,PKIA,PCBP3,EZH2,NR2F1,YES1,GON4L,KLF12,BCL11B,NUP62,DICER1,MTA1,ARGFX,PHC2,ZBTB22,ZNF697,FZD2,ZNF614,CCNH,NUPR1,PR…
GO:BP	retinoic acid receptor signaling pathway	GO:0048384	0.0113922	1.94339	32	310	5	21029	CNOT1,CTBP2,RXRB,EZH2,RXRG
GO:BP	regulation of RNA biosynthetic process	GO:2001141	0.0114258	1.94211	3418	310	76	21029	PSMB4,ZNF611,PIK3R1,PURA,ZBTB10,GLI3,PKNOX2,E2F3,RIPK2,FOXP4,CITED2,PKNOX1,SPHK1,ZNF574,CHD8,PTPN2,FAM170A,GADD45A,SMAD4,DEK,PAX1,C12ORF52,ZNF709,TFEB,CNOT1,ZNF517,KDM2B,CTBP2,PSMA7,NDUFA13,ZNF30,TAF15,MAML3,NWD1,MPHOSPH8,PSMC3,DUXA,MLF2,RXRB,ZNF323,ZNF541,ZNF460,ESRRB,ERF,NOL11,GLI2,PKIA,PCBP3,EZH2,NR2F1,YES1,GON4L,KLF12,BCL11B,NUP62,DICER1,MTA1,ARGFX,PHC2,ZBTB22,ZNF697,FZD2,ZNF614,CCNH,NUPR1,PR…
GO:BP	regulation of biological process	GO:0050789	0.0114258	1.94211	12142	310	211	21029	RIOK3,DNASE2,RALGDS,PSMB4,MNS1,IER3,SYDE2,ZNF611,GADD45G,PIK3R1,PURA,ZBTB10,GLI3,AIMP1,NPR3,ESCO1,PKNOX2,TTK,LAPTM4B,E2F3,ZDHHC5,BSN,PPFIA3,ROMO1,RIPK2,FGFR1,FOXP4,WNT7B,CITED2,PKNOX1,SPHK1,ZNF574,DIDO1,RPS6KA2,MAPK8IP3,TXN2,IL12RB1,RNF138,CHD8,PTPN2,PUM1,TFIP11,VAPA,BIK,RGS6,FAM170A,GADD45A,RGS9,PTPRJ,SMAD4,DEK,PAX1,DNMBP,VRK3,C12ORF52,PTPMT1,TTLL1,GRIP2,ZNF709,UACA,AKAP12,GALNT3,TFEB,IMPA1,CNOT…
GO:BP	regulation of nucleobase-containing compound metabolic process	GO:0019219	0.0115132	1.9388	3945	310	85	21029	PSMB4,ZNF611,PIK3R1,PURA,ZBTB10,GLI3,PKNOX2,E2F3,RIPK2,FOXP4,CITED2,PKNOX1,SPHK1,ZNF574,CHD8,PTPN2,PUM1,TFIP11,FAM170A,GADD45A,SMAD4,DEK,PAX1,C12ORF52,ZNF709,TFEB,CNOT1,ZNF517,KDM2B,CTBP2,PSMA7,PDGFRB,NDUFA13,ZNF30,TAF15,MAML3,NWD1,MPHOSPH8,PSMC3,DUXA,MLF2,CCT6A,PABPC1,RXRB,ZNF323,ZNF541,ZNF460,ESRRB,ERF,NOL11,GLI2,PKIA,AHNAK2,PCBP3,EZH2,NR2F1,YES1,PTK2B,GON4L,KLF12,BCL11B,NUP62,PTBP1,DICER1,MTA1…
GO:BP	system development	GO:0048731	0.0116687	1.93298	4784	310	99	21029	DNASE2,PSMB4,PIK3R1,PURA,C3ORF70,GLI3,AIMP1,NPR3,BSN,RIPK2,FGFR1,FOXP4,WNT7B,CITED2,PKNOX1,SPHK1,RPS6KA2,MAPK8IP3,IL12RB1,CHD8,PTPN2,TFIP11,VAPA,BIK,GADD45A,PTPRJ,SMAD4,PAX1,GSS,C12ORF52,TTLL1,TFEB,TRAPPC6B,KDM2B,C8ORF37,PSMA7,PTPN9,SERPINB12,PFKFB3,BZW2,PDGFRB,CD8A,OGDH,COL11A2,NRN1,CACYBP,NKIRAS2,COL27A1,PHLPP2,VAV1,MBOAT7,SEZ6L2,NEDD4L,FASN,TAOK2,WASF2,FES,CA10,KCNQ2,SLC8A1,ESRRB,EGFLAM,FBXW8,…
GO:BP	transcription, DNA-templated	GO:0006351	0.0122281	1.91264	3551	310	78	21029	PSMB4,ZNF611,PIK3R1,PURA,ZBTB10,GLI3,PKNOX2,E2F3,RIPK2,FOXP4,CITED2,PKNOX1,SPHK1,ZNF574,DIDO1,CHD8,PTPN2,FAM170A,GADD45A,SMAD4,DEK,PAX1,C12ORF52,ZNF709,TFEB,CNOT1,ZNF517,KDM2B,CTBP2,PSMA7,NDUFA13,ZNF30,TAF15,MAML3,NWD1,MPHOSPH8,PSMC3,DUXA,MLF2,RXRB,ZNF323,ZNF541,ZNF460,ESRRB,ERF,NOL11,GLI2,PKIA,PCBP3,EZH2,NR2F1,YES1,GON4L,KLF12,BCL11B,NUP62,DICER1,MTA1,ARGFX,PHC2,ZBTB22,ZNF697,FZD2,ABLIM2,ZNF614,…
GO:BP	hematopoietic or lymphoid organ development	GO:0048534	0.0122281	1.91264	929	310	29	21029	DNASE2,PSMB4,PIK3R1,GLI3,RIPK2,CITED2,PKNOX1,IL12RB1,PTPN2,PTPRJ,PAX1,PSMA7,SERPINB12,CD8A,VAV1,FASN,WASF2,FES,SPN,ARMC6,GLI2,EZH2,PTK2B,GON4L,BCL11B,IL15RA,ARNT,LTBR,PDPN
GO:BP	nucleic acid-templated transcription	GO:0097659	0.0122281	1.91264	3552	310	78	21029	PSMB4,ZNF611,PIK3R1,PURA,ZBTB10,GLI3,PKNOX2,E2F3,RIPK2,FOXP4,CITED2,PKNOX1,SPHK1,ZNF574,DIDO1,CHD8,PTPN2,FAM170A,GADD45A,SMAD4,DEK,PAX1,C12ORF52,ZNF709,TFEB,CNOT1,ZNF517,KDM2B,CTBP2,PSMA7,NDUFA13,ZNF30,TAF15,MAML3,NWD1,MPHOSPH8,PSMC3,DUXA,MLF2,RXRB,ZNF323,ZNF541,ZNF460,ESRRB,ERF,NOL11,GLI2,PKIA,PCBP3,EZH2,NR2F1,YES1,GON4L,KLF12,BCL11B,NUP62,DICER1,MTA1,ARGFX,PHC2,ZBTB22,ZNF697,FZD2,ABLIM2,ZNF614,…
GO:BP	hemopoiesis	GO:0030097	0.013087	1.88316	890	310	28	21029	DNASE2,PSMB4,PIK3R1,GLI3,RIPK2,CITED2,PKNOX1,IL12RB1,PTPN2,PTPRJ,PAX1,PSMA7,SERPINB12,CD8A,VAV1,FASN,WASF2,FES,SPN,ARMC6,GLI2,EZH2,PTK2B,GON4L,BCL11B,IL15RA,ARNT,LTBR
GO:BP	positive regulation of metabolic process	GO:0009893	0.013087	1.88316	3678	310	80	21029	RIOK3,GADD45G,PIK3R1,GLI3,TTK,E2F3,ROMO1,RIPK2,FGFR1,CITED2,PKNOX1,SPHK1,ZNF574,RPS6KA2,IL12RB1,CHD8,PTPN2,PUM1,FAM170A,GADD45A,PTPRJ,SMAD4,PAX1,VRK3,UACA,AKAP12,TFEB,CNOT1,CTBP2,RASSF1,PDGFRB,NDUFA13,TAF15,MAML3,NWD1,PSMC3,PANX2,RANBP2,CCT6A,LGALS7B,PABPC1,RXRB,NEDD4L,TNFRSF10A,TAOK2,RPS9,PTTG1IP,ESRRB,FBXW8,SPN,PDE5A,SESN1,NOL11,GLI2,EPHA3,EZH2,NR2F1,YES1,PTK2B,KLF12,BCL11B,NUP62,ULK1,PTBP1,MTA…
GO:BP	immune system development	GO:0002520	0.0132898	1.87648	987	310	30	21029	DNASE2,PSMB4,PIK3R1,GLI3,RIPK2,CITED2,PKNOX1,IL12RB1,PTPN2,PTPRJ,PAX1,PSMA7,SERPINB12,CD8A,VAV1,FASN,WASF2,FES,SPN,ARMC6,GLI2,EZH2,PTK2B,GON4L,BCL11B,IL15RA,ARNT,LTBR,SWAP70,PDPN
GO:BP	RNA biosynthetic process	GO:0032774	0.0132898	1.87648	3568	310	78	21029	PSMB4,ZNF611,PIK3R1,PURA,ZBTB10,GLI3,PKNOX2,E2F3,RIPK2,FOXP4,CITED2,PKNOX1,SPHK1,ZNF574,DIDO1,CHD8,PTPN2,FAM170A,GADD45A,SMAD4,DEK,PAX1,C12ORF52,ZNF709,TFEB,CNOT1,ZNF517,KDM2B,CTBP2,PSMA7,NDUFA13,ZNF30,TAF15,MAML3,NWD1,MPHOSPH8,PSMC3,DUXA,MLF2,RXRB,ZNF323,ZNF541,ZNF460,ESRRB,ERF,NOL11,GLI2,PKIA,PCBP3,EZH2,NR2F1,YES1,GON4L,KLF12,BCL11B,NUP62,DICER1,MTA1,ARGFX,PHC2,ZBTB22,ZNF697,FZD2,ABLIM2,ZNF614,…
GO:BP	intracellular receptor signaling pathway	GO:0030522	0.0134937	1.86987	264	310	13	21029	RIOK3,RIPK2,CITED2,PUM1,CNOT1,CTBP2,RXRB,ESRRB,RNF125,EZH2,NR2F1,ARNT,RXRG
GO:BP	positive regulation of cellular process	GO:0048522	0.0134937	1.86987	5561	310	111	21029	PSMB4,MNS1,GADD45G,PIK3R1,PURA,GLI3,AIMP1,TTK,E2F3,ZDHHC5,ROMO1,RIPK2,FGFR1,WNT7B,CITED2,PKNOX1,SPHK1,ZNF574,RPS6KA2,MAPK8IP3,IL12RB1,CHD8,PTPN2,PUM1,VAPA,BIK,FAM170A,GADD45A,PTPRJ,SMAD4,PAX1,VRK3,UACA,AKAP12,TFEB,CNOT1,KDM2B,CTBP2,RASSF1,PSMA7,PTPN9,SAR1A,PDGFRB,ANAPC7,NDUFA13,TAF15,MAML3,MPHOSPH8,PSMC3,RANBP2,CCT6A,VAV1,PABPC1,RXRB,PFDN2,NEDD4L,TNFRSF10A,TAOK2,WASF2,FES,PJA2,RPS9,PTTG1IP,SLC8A1…
GO:BP	regulation of MAPK cascade	GO:0043408	0.0134937	1.86987	668	310	23	21029	GADD45G,RIPK2,FGFR1,WNT7B,SPHK1,MAPK8IP3,PTPN2,GADD45A,PTPRJ,SMAD4,VRK3,AKAP12,PDGFRB,DUSP4,TAOK2,PJA2,PDE5A,EZH2,PTK2B,NUP62,PRDM15,LTBR,ADRB2
GO:BP	apoptotic process	GO:0006915	0.0146992	1.8327	1857	310	47	21029	DNASE2,IER3,GADD45G,PIK3R1,GLI3,AIMP1,E2F3,RIPK2,FGFR1,BCL7C,CITED2,SPHK1,DIDO1,RPS6KA2,MAPK8IP3,CHD8,PTPN2,BIK,GADD45A,SMAD4,PTPMT1,UACA,AKAP12,KDM2B,CUL2,PDGFRB,NDUFA13,LGALS7B,VAV1,DNAJC5,TNFAIP8L1,TNFRSF10A,TAOK2,PTTG1IP,GLI2,PTK2B,BCL11B,NUP62,DICER1,NUPR1,GLS2,ARF4,TARDBP,LATS2,SMAD6,LTBR,PDPN
GO:BP	cell migration involved in heart formation	GO:0060974	0.016893	1.77229	2	310	2	21029	FOLR1,MESP1
GO:BP	regulation of response to stimulus	GO:0048583	0.016893	1.77229	3841	310	82	21029	RIOK3,DNASE2,PSMB4,IER3,SYDE2,GADD45G,PIK3R1,GLI3,TTK,ZDHHC5,RIPK2,FGFR1,WNT7B,CITED2,SPHK1,MAPK8IP3,IL12RB1,CHD8,PTPN2,PUM1,TFIP11,VAPA,RGS6,GADD45A,RGS9,PTPRJ,SMAD4,DEK,DNMBP,VRK3,C12ORF52,PTPMT1,UACA,AKAP12,CNOT1,CTBP2,PSMA7,MCF2L,PDGFRB,NDUFA13,DUSP4,NKIRAS2,GCH1,VAV1,TNFAIP8L1,SEZ6L2,TAOK2,FES,PJA2,AFAP1,PTTG1IP,SPN,PDE5A,RNF125,SESN1,CLASP1,GLI2,EZH2,YES1,FOLR1,PTK2B,NUP62,PTBP1,PALM,MYADM,…
GO:BP	malonyl-CoA biosynthetic process	GO:2001295	0.016893	1.77229	2	310	2	21029	ACACA,ACACB
GO:BP	regulation of JNK cascade	GO:0046328	0.0170511	1.76825	140	310	9	21029	GADD45G,RIPK2,WNT7B,MAPK8IP3,GADD45A,TAOK2,PJA2,PTK2B,LTBR
GO:BP	signal transduction	GO:0007165	0.0170511	1.76825	5925	310	116	21029	RIOK3,RALGDS,PSMB4,SYDE2,GADD45G,PIK3R1,GLI3,AIMP1,NPR3,TTK,ZDHHC5,BSN,RIPK2,FGFR1,WNT7B,CITED2,SPHK1,DIDO1,RPS6KA2,MAPK8IP3,IL12RB1,RNF138,CHD8,PTPN2,PUM1,VAPA,BIK,RGS6,GADD45A,RGS9,PTPRJ,SMAD4,DEK,DNMBP,VRK3,C12ORF52,PTPMT1,GRIP2,UACA,AKAP12,GALNT3,IMPA1,CNOT1,HTR3B,CUL2,CTBP2,RASSF1,PSMA7,MCF2L,PDGFRB,CD8A,NDUFA13,DUSP4,MAML3,PPFIA1,NKIRAS2,PHLPP2,IRAK1BP1,VAV1,RXRB,TNFAIP8L1,SEZ6L2,TNFRSF10A,…
GO:BP	vesicle-mediated transport in synapse	GO:0099003	0.0170511	1.76825	204	310	11	21029	BSN,PPFIA3,GRIP2,CTBP2,DNAJC5,SLC18A2,ERC2,SLC18A1,SH3GL1,DGKI,CPLX3
GO:BP	regulation of organelle organization	GO:0033043	0.0170511	1.76825	1109	310	32	21029	MNS1,PIK3R1,TTK,LAPTM4B,SPHK1,RPS6KA2,BIK,SMAD4,CNOT1,RASSF1,SAR1A,PDGFRB,ANAPC7,MPHOSPH8,PPFIA1,CCT6A,PFDN2,TAOK2,WASF2,FES,AFAP1,CLASP1,EPHA3,PTK2B,NUP62,ULK1,MYADM,NUPR1,BST2,SWAP70,CPLX3,ADRB2
GO:BP	macromolecule modification	GO:0043412	0.0170511	1.76825	3856	310	82	21029	RIOK3,PSMB4,PIK3R1,ESCO1,TTK,ZDHHC5,RIPK2,FGFR1,SPHK1,TRMT61A,RPS6KA2,RNF138,DPM3,PTPN2,GALNT5,MUTYH,DTWD2,GADD45A,PTPRJ,SMAD4,VRK3,RPN1,PTPMT1,TTLL1,GALNT3,SNTA1,KDM2B,CUL2,NDUFAB1,RASSF1,PSMA7,PTPN9,GALNT9,PDGFRB,ATG4B,OGDH,ANAPC7,DUSP4,MPHOSPH8,PHLPP2,RANBP2,NEDD4L,TNFRSF10A,TAOK2,ZNF541,FES,PJA2,PTTG1IP,SLC8A1,WSB1,EGFLAM,FBXW8,PDE5A,RNF125,EPHA3,PKIA,EZH2,YES1,PTK2B,NUP62,ULK1,PTBP1,MTA1,TNX…
GO:BP	regulation of apoptotic process	GO:0042981	0.0170511	1.76825	1411	310	38	21029	IER3,GADD45G,PIK3R1,GLI3,E2F3,RIPK2,FGFR1,CITED2,SPHK1,RPS6KA2,MAPK8IP3,CHD8,PTPN2,BIK,GADD45A,SMAD4,PTPMT1,AKAP12,KDM2B,PDGFRB,NDUFA13,VAV1,DNAJC5,TNFAIP8L1,TNFRSF10A,PTTG1IP,GLI2,PTK2B,BCL11B,NUP62,NUPR1,GLS2,ARF4,TARDBP,LATS2,SMAD6,LTBR,PDPN
GO:BP	macromolecule biosynthetic process	GO:0009059	0.0172028	1.7644	4880	310	99	21029	PSMB4,ZNF611,PIK3R1,PURA,ZBTB10,GLI3,AIMP1,ESCO1,PKNOX2,E2F3,ZDHHC5,RIPK2,FOXP4,CITED2,PKNOX1,SPHK1,IGHMBP2,ZNF574,DIDO1,DPM3,CHD8,PTPN2,PUM1,MRPL18,GALNT5,FAM170A,GADD45A,SMAD4,DEK,PAX1,RPN1,C12ORF52,ZNF709,AKAP12,GALNT3,TFEB,CNOT1,ZNF517,KDM2B,MTIF3,CTBP2,PSMA7,GALNT9,PDGFRB,NDUFA13,ZNF30,TAF15,MAML3,NWD1,MPHOSPH8,PSMC3,DUXA,MLF2,CCT6A,PABPC1,RXRB,ZNF323,ZNF541,RPS9,ZNF460,ESRRB,ERF,NOL11,GLI2,…
GO:BP	presynaptic active zone organization	GO:1990709	0.0172028	1.7644	9	310	3	21029	BSN,CTBP2,ERC2
GO:BP	response to retinoic acid	GO:0032526	0.0185616	1.73139	113	310	8	21029	WNT7B,PDGFRB,NDUFA13,RXRB,EPHA3,YES1,PTK2B,RXRG
GO:BP	MAPK cascade	GO:0000165	0.0211952	1.67376	793	310	25	21029	PSMB4,GADD45G,RIPK2,FGFR1,WNT7B,SPHK1,MAPK8IP3,PTPN2,GADD45A,PTPRJ,SMAD4,VRK3,AKAP12,PSMA7,PDGFRB,DUSP4,TAOK2,PJA2,PDE5A,EZH2,PTK2B,NUP62,PRDM15,LTBR,ADRB2
GO:BP	positive regulation of biological process	GO:0048518	0.021537	1.66681	6094	310	118	21029	RIOK3,PSMB4,MNS1,GADD45G,PIK3R1,PURA,GLI3,AIMP1,TTK,E2F3,ZDHHC5,ROMO1,RIPK2,FGFR1,WNT7B,CITED2,PKNOX1,SPHK1,ZNF574,RPS6KA2,MAPK8IP3,IL12RB1,CHD8,PTPN2,PUM1,VAPA,BIK,FAM170A,GADD45A,PTPRJ,SMAD4,PAX1,VRK3,UACA,AKAP12,TFEB,CNOT1,KDM2B,CTBP2,RASSF1,PSMA7,PTPN9,DENND5B,SAR1A,PDGFRB,ANAPC7,NDUFA13,TAF15,MAML3,NWD1,MPHOSPH8,PSMC3,PANX2,RANBP2,GCH1,CCT6A,LGALS7B,VAV1,PABPC1,RXRB,PFDN2,NEDD4L,TNFRSF10A,TA…
GO:BP	programmed cell death	GO:0012501	0.0216083	1.66538	1908	310	47	21029	DNASE2,IER3,GADD45G,PIK3R1,GLI3,AIMP1,E2F3,RIPK2,FGFR1,BCL7C,CITED2,SPHK1,DIDO1,RPS6KA2,MAPK8IP3,CHD8,PTPN2,BIK,GADD45A,SMAD4,PTPMT1,UACA,AKAP12,KDM2B,CUL2,PDGFRB,NDUFA13,LGALS7B,VAV1,DNAJC5,TNFAIP8L1,TNFRSF10A,TAOK2,PTTG1IP,GLI2,PTK2B,BCL11B,NUP62,DICER1,NUPR1,GLS2,ARF4,TARDBP,LATS2,SMAD6,LTBR,PDPN
GO:BP	regulation of protein serine/threonine kinase activity	GO:0071900	0.0216504	1.66453	362	310	15	21029	FGFR1,GADD45A,PTPRJ,PDGFRB,TAOK2,SLC8A1,PDE5A,PKIA,EZH2,PTK2B,NUP62,TNXB,CCNH,LATS2,ADRB2
GO:BP	regulation of programmed cell death	GO:0043067	0.0219801	1.65797	1439	310	38	21029	IER3,GADD45G,PIK3R1,GLI3,E2F3,RIPK2,FGFR1,CITED2,SPHK1,RPS6KA2,MAPK8IP3,CHD8,PTPN2,BIK,GADD45A,SMAD4,PTPMT1,AKAP12,KDM2B,PDGFRB,NDUFA13,VAV1,DNAJC5,TNFAIP8L1,TNFRSF10A,PTTG1IP,GLI2,PTK2B,BCL11B,NUP62,NUPR1,GLS2,ARF4,TARDBP,LATS2,SMAD6,LTBR,PDPN
GO:BP	regulation of cellular biosynthetic process	GO:0031326	0.0219801	1.65797	4081	310	85	21029	PSMB4,ZNF611,PIK3R1,PURA,ZBTB10,GLI3,ESCO1,PKNOX2,E2F3,RIPK2,FOXP4,CITED2,PKNOX1,SPHK1,ZNF574,CHD8,PTPN2,PUM1,FAM170A,GADD45A,SMAD4,DEK,PAX1,C12ORF52,ZNF709,TFEB,CNOT1,ZNF517,KDM2B,CTBP2,PSMA7,PDGFRB,NDUFA13,ZNF30,TAF15,MAML3,NWD1,MPHOSPH8,PSMC3,DUXA,MLF2,CCT6A,PABPC1,RXRB,ZNF323,ZNF541,RPS9,ZNF460,ESRRB,ERF,NOL11,GLI2,PKIA,PCBP3,EZH2,NR2F1,YES1,PTK2B,GON4L,KLF12,BCL11B,NUP62,DICER1,MTA1,ARGFX,PH…
GO:BP	negative regulation of cell population proliferation	GO:0008285	0.0219801	1.65797	707	310	23	21029	GLI3,AIMP1,NPR3,E2F3,CITED2,RPS6KA2,PTPN2,PTPRJ,SMAD4,KDM2B,CTBP2,LGALS7B,UTP20,SPN,PDE5A,PTK2B,BCL11B,NUP62,DICER1,NUPR1,SMAD6,PDPN,SKI
GO:BP	positive regulation of signal transduction	GO:0009967	0.0227008	1.64396	1495	310	39	21029	PSMB4,GADD45G,PIK3R1,TTK,ZDHHC5,RIPK2,FGFR1,WNT7B,CITED2,SPHK1,MAPK8IP3,PTPN2,PUM1,VAPA,GADD45A,PTPRJ,SMAD4,AKAP12,CTBP2,PSMA7,PDGFRB,TAOK2,PJA2,PDE5A,EZH2,PTK2B,NUP62,PTBP1,NUPR1,PRDM15,ARNT,MESP1,FKBP1A,LTBR,BST2,DGKI,NFAT5,SKI,ADRB2
GO:BP	negative regulation of signal transduction	GO:0009968	0.0229591	1.63905	1242	310	34	21029	RIOK3,PSMB4,GLI3,CHD8,PTPN2,RGS6,RGS9,PTPRJ,SMAD4,VRK3,C12ORF52,UACA,CNOT1,PSMA7,NDUFA13,DUSP4,TNFAIP8L1,PTTG1IP,RNF125,SESN1,GLI2,EZH2,NUP62,PALM,MYADM,PRDM15,MESP1,FKBP1A,LATS2,PIK3IP1,SMAD6,SKI,HDAC7,ADRB2
GO:BP	cellular developmental process	GO:0048869	0.0229591	1.63905	4210	310	87	21029	DNASE2,PSMB4,MNS1,GADD45G,PIK3R1,PURA,GLI3,ROMO1,RIPK2,FGFR1,WNT7B,CITED2,PKNOX1,RPS6KA2,MAPK8IP3,IL12RB1,PTPN2,UPK1A,PUM1,VAPA,PTPRJ,SMAD4,PAX1,C12ORF52,TTLL1,CNOT1,CTBP2,C8ORF37,PSMA7,PTPN9,SERPINB12,BZW2,PDGFRB,CD8A,OGDH,COL11A2,NRN1,COL27A1,VAV1,RXRB,MBOAT7,NEDD4L,FASN,TAOK2,ZNF541,WASF2,FES,SLC8A1,ESRRB,FBXW8,SPN,ERF,PDE5A,ARMC6,CLASP1,GLI2,EPHA3,EZH2,NR2F1,YES1,FOLR1,PTK2B,GON4L,BCL11B,NUP6…
GO:BP	leukocyte activation	GO:0045321	0.0229956	1.63836	947	310	28	21029	PIK3R1,PURA,GLI3,RIPK2,PKNOX1,SPHK1,IL12RB1,PTPN2,PTPRJ,PAX1,CD8A,LGALS7B,VAV1,FES,PJA2,SPN,PDE5A,GLI2,EZH2,YES1,PTK2B,GON4L,BCL11B,IL15RA,FKBP1A,LTBR,BST2,SWAP70
GO:BP	negative regulation of cell communication	GO:0010648	0.0235411	1.62817	1347	310	36	21029	RIOK3,PSMB4,GLI3,CHD8,PTPN2,RGS6,RGS9,PTPRJ,SMAD4,VRK3,C12ORF52,UACA,CNOT1,PSMA7,NDUFA13,DUSP4,TNFAIP8L1,PTTG1IP,RNF125,SESN1,GLI2,EZH2,PTK2B,NUP62,PALM,MYADM,PRDM15,MESP1,FKBP1A,LATS2,PIK3IP1,SMAD6,DGKI,SKI,HDAC7,ADRB2
GO:BP	negative regulation of signaling	GO:0023057	0.0242381	1.6155	1350	310	36	21029	RIOK3,PSMB4,GLI3,CHD8,PTPN2,RGS6,RGS9,PTPRJ,SMAD4,VRK3,C12ORF52,UACA,CNOT1,PSMA7,NDUFA13,DUSP4,TNFAIP8L1,PTTG1IP,RNF125,SESN1,GLI2,EZH2,PTK2B,NUP62,PALM,MYADM,PRDM15,MESP1,FKBP1A,LATS2,PIK3IP1,SMAD6,DGKI,SKI,HDAC7,ADRB2
GO:BP	regulation of macromolecule metabolic process	GO:0060255	0.0251668	1.59917	6710	310	127	21029	RIOK3,PSMB4,ZNF611,PIK3R1,PURA,ZBTB10,GLI3,ESCO1,PKNOX2,TTK,LAPTM4B,E2F3,RIPK2,FGFR1,FOXP4,CITED2,PKNOX1,SPHK1,ZNF574,RPS6KA2,IL12RB1,CHD8,PTPN2,PUM1,TFIP11,FAM170A,GADD45A,PTPRJ,SMAD4,DEK,PAX1,VRK3,C12ORF52,ZNF709,UACA,AKAP12,TFEB,CNOT1,ZNF517,SNTA1,KDM2B,CTBP2,LSM2,RASSF1,PSMA7,SERPINB12,WFDC2,PDGFRB,NDUFA13,ZNF30,TAF15,MAML3,NWD1,MPHOSPH8,PSMC3,PANX2,DUXA,MLF2,CCT6A,LGALS7B,PABPC1,RXRB,PFDN2,Z…
GO:BP	synaptic vesicle cycle	GO:0099504	0.0257663	1.58895	187	310	10	21029	BSN,PPFIA3,CTBP2,DNAJC5,SLC18A2,ERC2,SLC18A1,SH3GL1,DGKI,CPLX3
GO:BP	cellular protein modification process	GO:0006464	0.0257663	1.58895	3642	310	77	21029	RIOK3,PSMB4,PIK3R1,ESCO1,TTK,ZDHHC5,RIPK2,FGFR1,SPHK1,RPS6KA2,RNF138,DPM3,PTPN2,GALNT5,GADD45A,PTPRJ,SMAD4,VRK3,RPN1,PTPMT1,TTLL1,GALNT3,SNTA1,KDM2B,CUL2,NDUFAB1,RASSF1,PSMA7,PTPN9,GALNT9,PDGFRB,ATG4B,OGDH,ANAPC7,DUSP4,PHLPP2,RANBP2,NEDD4L,TNFRSF10A,TAOK2,ZNF541,FES,PJA2,PTTG1IP,SLC8A1,WSB1,EGFLAM,FBXW8,PDE5A,RNF125,EPHA3,PKIA,EZH2,YES1,PTK2B,NUP62,ULK1,PTBP1,MTA1,TNXB,MYADM,HMBS,CCNH,NUPR1,MAN1B…
GO:BP	reactive oxygen species metabolic process	GO:0072593	0.0257663	1.58895	221	310	11	21029	ROMO1,GADD45A,PDGFRB,NDUFA13,GCH1,VAV1,SESN1,PTK2B,SLC18A2,GLS2,ARF4
GO:BP	protein modification process	GO:0036211	0.0257663	1.58895	3642	310	77	21029	RIOK3,PSMB4,PIK3R1,ESCO1,TTK,ZDHHC5,RIPK2,FGFR1,SPHK1,RPS6KA2,RNF138,DPM3,PTPN2,GALNT5,GADD45A,PTPRJ,SMAD4,VRK3,RPN1,PTPMT1,TTLL1,GALNT3,SNTA1,KDM2B,CUL2,NDUFAB1,RASSF1,PSMA7,PTPN9,GALNT9,PDGFRB,ATG4B,OGDH,ANAPC7,DUSP4,PHLPP2,RANBP2,NEDD4L,TNFRSF10A,TAOK2,ZNF541,FES,PJA2,PTTG1IP,SLC8A1,WSB1,EGFLAM,FBXW8,PDE5A,RNF125,EPHA3,PKIA,EZH2,YES1,PTK2B,NUP62,ULK1,PTBP1,MTA1,TNXB,MYADM,HMBS,CCNH,NUPR1,MAN1B…
GO:BP	positive regulation of cellular metabolic process	GO:0031325	0.0257794	1.58873	3176	310	69	21029	PIK3R1,GLI3,TTK,E2F3,ROMO1,RIPK2,FGFR1,CITED2,PKNOX1,SPHK1,ZNF574,CHD8,PTPN2,PUM1,FAM170A,GADD45A,PTPRJ,SMAD4,PAX1,VRK3,UACA,TFEB,CNOT1,CTBP2,RASSF1,PDGFRB,NDUFA13,TAF15,MAML3,PSMC3,RANBP2,CCT6A,PABPC1,RXRB,TNFRSF10A,TAOK2,RPS9,PTTG1IP,ESRRB,FBXW8,PDE5A,SESN1,NOL11,GLI2,EPHA3,EZH2,NR2F1,YES1,PTK2B,KLF12,BCL11B,NUP62,ULK1,PTBP1,MTA1,FZD2,ABCG1,NUPR1,PRDM15,ARNT,RXRG,MESP1,ARF4,TARDBP,FKBP1A,SMAD6,…
GO:BP	cell differentiation	GO:0030154	0.0273982	1.56228	4128	310	85	21029	DNASE2,PSMB4,MNS1,GADD45G,PIK3R1,PURA,GLI3,RIPK2,FGFR1,WNT7B,CITED2,PKNOX1,RPS6KA2,MAPK8IP3,IL12RB1,PTPN2,UPK1A,PUM1,VAPA,PTPRJ,SMAD4,PAX1,C12ORF52,TTLL1,CNOT1,CTBP2,C8ORF37,PSMA7,PTPN9,SERPINB12,BZW2,PDGFRB,CD8A,OGDH,COL11A2,NRN1,COL27A1,VAV1,RXRB,MBOAT7,NEDD4L,FASN,TAOK2,ZNF541,WASF2,FES,SLC8A1,ESRRB,FBXW8,SPN,ERF,PDE5A,ARMC6,CLASP1,GLI2,EPHA3,EZH2,NR2F1,YES1,FOLR1,PTK2B,GON4L,BCL11B,ULK1,PTBP1…
GO:BP	cell death	GO:0008219	0.0274292	1.56179	2057	310	49	21029	DNASE2,IER3,GADD45G,PIK3R1,GLI3,AIMP1,E2F3,RIPK2,FGFR1,BCL7C,CITED2,SPHK1,DIDO1,RPS6KA2,MAPK8IP3,CHD8,PTPN2,VAPA,BIK,GADD45A,SMAD4,PTPMT1,UACA,AKAP12,KDM2B,CUL2,PDGFRB,NDUFA13,LGALS7B,VAV1,DNAJC5,TNFAIP8L1,TNFRSF10A,TAOK2,PTTG1IP,GLI2,PTK2B,BCL11B,NUP62,DICER1,CACNA1A,NUPR1,GLS2,ARF4,TARDBP,LATS2,SMAD6,LTBR,PDPN
GO:BP	regulation of cell adhesion	GO:0030155	0.0302261	1.51962	733	310	23	21029	PIK3R1,GLI3,RIPK2,CITED2,IL12RB1,PTPN2,PTPRJ,LGALS7B,VAV1,FES,EGFLAM,SPN,PDE5A,CLASP1,GLI2,EPHA3,YES1,PTK2B,MYADM,ADAM19,SWAP70,PDPN,NFAT5
GO:BP	multicellular organismal process	GO:0032501	0.0306123	1.5141	7474	310	138	21029	RIOK3,DNASE2,PSMB4,MNS1,GADD45G,PIK3R1,PURA,C3ORF70,GLI3,AIMP1,NPR3,TTK,LAPTM4B,BSN,RIPK2,FGFR1,FOXP4,WNT7B,CITED2,PKNOX1,SPHK1,RPS6KA2,MAPK8IP3,IL12RB1,CHD8,PTPN2,PUM1,TFIP11,VAPA,BIK,GADD45A,RGS9,PTPRJ,SMAD4,PAX1,GSS,C12ORF52,TTLL1,GRIP2,AKAP12,GALNT3,TFEB,CNOT1,TRAPPC6B,SNTA1,KDM2B,HTR3B,C8ORF37,PSMA7,PTPN9,SERPINB12,WFDC2,PFKFB3,BZW2,PDGFRB,CD8A,OGDH,COL11A2,NRN1,CACYBP,DUSP4,NKIRAS2,COL27A1,…
GO:BP	smoothened signaling pathway involved in spinal cord motor neuron cell fate specification	GO:0021776	0.0306123	1.5141	3	310	2	21029	GLI3,GLI2
GO:BP	regulation of stress-activated MAPK cascade	GO:0032872	0.0306123	1.5141	193	310	10	21029	GADD45G,RIPK2,WNT7B,SPHK1,MAPK8IP3,GADD45A,TAOK2,PJA2,PTK2B,LTBR
GO:BP	SMAD protein complex assembly	GO:0007183	0.0306123	1.5141	12	310	3	21029	SMAD4,FKBP1A,SMAD6
GO:BP	smoothened signaling pathway involved in ventral spinal cord interneuron specification	GO:0021775	0.0306123	1.5141	3	310	2	21029	GLI3,GLI2
GO:BP	positive regulation of macromolecule metabolic process	GO:0010604	0.0306123	1.5141	3378	310	72	21029	RIOK3,PIK3R1,GLI3,TTK,E2F3,RIPK2,FGFR1,CITED2,PKNOX1,SPHK1,ZNF574,RPS6KA2,IL12RB1,CHD8,PUM1,FAM170A,PTPRJ,SMAD4,PAX1,VRK3,UACA,AKAP12,TFEB,CNOT1,CTBP2,RASSF1,PDGFRB,NDUFA13,TAF15,MAML3,NWD1,PSMC3,PANX2,CCT6A,LGALS7B,PABPC1,RXRB,NEDD4L,TNFRSF10A,TAOK2,RPS9,PTTG1IP,ESRRB,FBXW8,SPN,PDE5A,NOL11,GLI2,EZH2,NR2F1,YES1,PTK2B,KLF12,BCL11B,NUP62,PTBP1,MTA1,FZD2,ABCG1,NUPR1,PRDM15,ARNT,RXRG,MESP1,ARF4,TARDB…
GO:BP	nose morphogenesis	GO:0043585	0.0306123	1.5141	3	310	2	21029	GLI3,SKI
GO:BP	negative regulation of stress fiber assembly	GO:0051497	0.0306123	1.5141	27	310	4	21029	PIK3R1,PPFIA1,WASF2,CLASP1
GO:BP	lymphocyte activation	GO:0046649	0.03189	1.49635	788	310	24	21029	PIK3R1,PURA,GLI3,RIPK2,PKNOX1,IL12RB1,PTPN2,PTPRJ,PAX1,CD8A,LGALS7B,VAV1,SPN,PDE5A,GLI2,EZH2,YES1,PTK2B,GON4L,BCL11B,IL15RA,FKBP1A,BST2,SWAP70
GO:BP	regulation of stress-activated protein kinase signaling cascade	GO:0070302	0.0320497	1.49418	196	310	10	21029	GADD45G,RIPK2,WNT7B,SPHK1,MAPK8IP3,GADD45A,TAOK2,PJA2,PTK2B,LTBR
GO:BP	organophosphate metabolic process	GO:0019637	0.0344349	1.463	938	310	27	21029	PIK3R1,DPM3,PTPMT1,PGLS,PFAS,IMPA1,MCCC2,PFKFB3,PANK3,PDGFRB,PTDSS2,OGDH,GCH1,ACACA,TMEM150A,MBOAT7,PLA2G4D,LPPR2,FLAD1,PDE5A,PTK2B,ADSL,ACACB,NUPR1,PANK2,ARNT,GPHN
GO:BP	cellular protein metabolic process	GO:0044267	0.0372344	1.42906	4796	310	95	21029	RIOK3,PSMB4,PIK3R1,PURA,AIMP1,ESCO1,TTK,LAPTM4B,ZDHHC5,RIPK2,FGFR1,SPHK1,IGHMBP2,RPS6KA2,RNF138,DPM3,PTPN2,PUM1,MRPL18,GALNT5,GADD45A,PTPRJ,SMAD4,VRK3,RPN1,PTPMT1,TTLL1,UACA,GALNT3,CNOT1,SNTA1,KDM2B,MTIF3,CUL2,NDUFAB1,RASSF1,PSMA7,PTPN9,GALNT9,SERPINB12,WFDC2,PDGFRB,ATG4B,OGDH,ANAPC7,NDUFA13,DUSP4,PSMC3,PHLPP2,RANBP2,PABPC1,NEDD4L,TNFRSF10A,TAOK2,ZNF541,FES,PJA2,RPS9,PTTG1IP,SLC8A1,WSB1,EGFLAM,FB…
GO:BP	T cell selection	GO:0045058	0.0372344	1.42906	50	310	5	21029	GLI3,IL12RB1,PTPN2,SPN,BCL11B
GO:BP	positive regulation of p38MAPK cascade	GO:1900745	0.0372344	1.42906	29	310	4	21029	GADD45G,SPHK1,GADD45A,PJA2
GO:BP	positive regulation of MAPK cascade	GO:0043410	0.0377142	1.4235	481	310	17	21029	GADD45G,RIPK2,FGFR1,WNT7B,SPHK1,MAPK8IP3,GADD45A,PTPRJ,AKAP12,PDGFRB,TAOK2,PJA2,PDE5A,EZH2,PTK2B,LTBR,ADRB2
GO:BP	regulation of cell-cell adhesion	GO:0022407	0.0382472	1.4174	439	310	16	21029	GLI3,RIPK2,CITED2,IL12RB1,PTPN2,LGALS7B,VAV1,SPN,PDE5A,GLI2,YES1,MYADM,ADAM19,SWAP70,PDPN,NFAT5
GO:BP	negative regulation of actin filament bundle assembly	GO:0032232	0.0409374	1.38788	30	310	4	21029	PIK3R1,PPFIA1,WASF2,CLASP1
GO:BP	cellular response to stimulus	GO:0051716	0.0414944	1.38201	7346	310	135	21029	RIOK3,RALGDS,PSMB4,IER3,SYDE2,GADD45G,PIK3R1,GLI3,AIMP1,NPR3,TTK,ZDHHC5,BSN,ROMO1,RIPK2,PRPF8,FGFR1,WNT7B,CITED2,SPHK1,IGHMBP2,DIDO1,RPS6KA2,MAPK8IP3,TXN2,IL12RB1,RNF138,CHD8,PTPN2,PUM1,TFIP11,VAPA,BIK,RGS6,MUTYH,GADD45A,RGS9,PTPRJ,SMAD4,DEK,DNMBP,VRK3,C12ORF52,PTPMT1,GRIP2,UACA,AKAP12,GALNT3,TFEB,IMPA1,CNOT1,HTR3B,CUL2,CTBP2,LRRC8D,RASSF1,PSMA7,MCF2L,PDGFRB,CD8A,NDUFA13,CACYBP,DUSP4,MAML3,PPFIA1…
GO:BP	positive regulation of organelle organization	GO:0010638	0.0425623	1.37097	488	310	17	21029	MNS1,SPHK1,BIK,CNOT1,PDGFRB,ANAPC7,MPHOSPH8,CCT6A,PFDN2,WASF2,FES,CLASP1,PTK2B,NUP62,ULK1,SWAP70,ADRB2
GO:BP	regulation of phosphate metabolic process	GO:0019220	0.0444111	1.35251	1367	310	35	21029	PIK3R1,TTK,RIPK2,FGFR1,SPHK1,PTPN2,GADD45A,PTPRJ,SMAD4,VRK3,PDGFRB,RANBP2,TNFRSF10A,TAOK2,SLC8A1,PDE5A,EPHA3,PKIA,EZH2,YES1,PTK2B,NUP62,PTBP1,TNXB,MYADM,CCNH,NUPR1,ARNT,TARDBP,FKBP1A,LATS2,PIK3IP1,SMAD6,SWAP70,ADRB2
GO:BP	regulation of phosphorus metabolic process	GO:0051174	0.0447527	1.34918	1369	310	35	21029	PIK3R1,TTK,RIPK2,FGFR1,SPHK1,PTPN2,GADD45A,PTPRJ,SMAD4,VRK3,PDGFRB,RANBP2,TNFRSF10A,TAOK2,SLC8A1,PDE5A,EPHA3,PKIA,EZH2,YES1,PTK2B,NUP62,PTBP1,TNXB,MYADM,CCNH,NUPR1,ARNT,TARDBP,FKBP1A,LATS2,PIK3IP1,SMAD6,SWAP70,ADRB2
GO:BP	positive regulation of cell communication	GO:0010647	0.0447527	1.34918	1689	310	41	21029	PSMB4,GADD45G,PIK3R1,AIMP1,TTK,ZDHHC5,RIPK2,FGFR1,WNT7B,CITED2,SPHK1,MAPK8IP3,PTPN2,PUM1,VAPA,GADD45A,PTPRJ,SMAD4,AKAP12,CTBP2,PSMA7,PDGFRB,TAOK2,PJA2,PDE5A,EZH2,PTK2B,NUP62,PTBP1,NUPR1,PRDM15,ARNT,MESP1,FKBP1A,NNAT,LTBR,BST2,DGKI,NFAT5,SKI,ADRB2
GO:BP	organonitrogen compound metabolic process	GO:1901564	0.0447527	1.34918	6338	310	119	21029	RIOK3,PSMB4,PIK3R1,PURA,GLI3,AIMP1,ESCO1,TTK,LAPTM4B,ZDHHC5,RIPK2,PRPF8,FGFR1,SPHK1,IGHMBP2,RPS6KA2,RNF138,DPM3,PTPN2,PUM1,MRPL18,GALNT5,GADD45A,PTPRJ,SMAD4,VRK3,GSS,RPN1,PTPMT1,TTLL1,PFAS,UACA,GALNT3,CNOT1,MCCC2,SNTA1,KDM2B,MTIF3,CUL2,NDUFAB1,RASSF1,PSMA7,HSCB,PTPN9,GALNT9,SERPINB12,WFDC2,BLVRB,PANK3,PDGFRB,PTDSS2,ATG4B,OGDH,ANAPC7,NDUFA13,DUSP4,PSMC3,PHLPP2,RANBP2,GCH1,ACACA,PABPC1,PFDN2,MBOAT7…
GO:BP	cerebellar cortex development	GO:0021695	0.0447527	1.34918	53	310	5	21029	TTLL1,OGDH,SEZ6L2,GLI2,EZH2
GO:BP	positive regulation of signaling	GO:0023056	0.0464134	1.33336	1693	310	41	21029	PSMB4,GADD45G,PIK3R1,AIMP1,TTK,ZDHHC5,RIPK2,FGFR1,WNT7B,CITED2,SPHK1,MAPK8IP3,PTPN2,PUM1,VAPA,GADD45A,PTPRJ,SMAD4,AKAP12,CTBP2,PSMA7,PDGFRB,TAOK2,PJA2,PDE5A,EZH2,PTK2B,NUP62,PTBP1,NUPR1,PRDM15,ARNT,MESP1,FKBP1A,NNAT,LTBR,BST2,DGKI,NFAT5,SKI,ADRB2
GO:BP	positive regulation of intracellular signal transduction	GO:1902533	0.0496141	1.30439	971	310	27	21029	GADD45G,RIPK2,FGFR1,WNT7B,SPHK1,MAPK8IP3,PTPN2,PUM1,VAPA,GADD45A,PTPRJ,AKAP12,PDGFRB,TAOK2,PJA2,PDE5A,EZH2,PTK2B,NUP62,PTBP1,NUPR1,FKBP1A,LTBR,BST2,DGKI,NFAT5,ADRB2
GO:BP	JNK cascade	GO:0007254	0.0496141	1.30439	176	310	9	21029	GADD45G,RIPK2,WNT7B,MAPK8IP3,GADD45A,TAOK2,PJA2,PTK2B,LTBR
GO:CC	cytoplasm	GO:0005737	1.14374e-09	8.94167	12193	320	240	21672	RIOK3,PEX11G,DNASE2,RALGDS,PSMB4,MNS1,IER3,SYDE2,GADD45G,PIK3R1,PURA,GLI3,AIMP1,PKNOX2,TTK,LAPTM4B,ZDHHC5,BSN,PPFIA3,ROMO1,RIPK2,COX8A,FGFR1,WNT7B,PHYH,CITED2,PKNOX1,SPHK1,ACAD11,IGHMBP2,DIDO1,RPS6KA2,MAPK8IP3,TXN2,C1ORF210,DPM3,FBXW9,PTPN2,UPK1A,PUM1,MRPL18,TFIP11,VAPA,BIK,RGS6,GALNT5,MUTYH,DTWD2,GADD45A,PTPRJ,REEP4,SMAD4,DEK,DNMBP,VRK3,GSS,RPN1,C12ORF52,SLC25A41,PTPMT1,TTLL1,TSR1,GRIP2,PGLS,PFA…
GO:CC	cytosol	GO:0005829	1.15769e-05	4.93641	5373	320	123	21672	RIOK3,RALGDS,PSMB4,IER3,SYDE2,PIK3R1,GLI3,AIMP1,PPFIA3,RIPK2,FGFR1,PHYH,PKNOX1,SPHK1,RPS6KA2,FBXW9,PTPN2,PUM1,VAPA,RGS6,SMAD4,DNMBP,GSS,RPN1,TSR1,GRIP2,PGLS,PFAS,UACA,AKAP12,TFEB,IMPA1,CNOT1,TRAPPC6B,NOP58,MCCC2,CUL2,CTBP2,MIS12,LSM2,C8ORF37,PSMA7,DIAPH3,HSCB,MCF2L,DENND5B,PFKFB3,BLVRB,PANK3,ECH1,ATG4B,ANAPC7,CACYBP,NWD1,MPHOSPH8,PSMC3,PPFIA1,PHLPP2,RANBP2,GCH1,CCT6A,ACACA,LGALS7B,VAV1,PABPC1,DNA…
GO:CC	cell junction	GO:0030054	0.00579475	2.23697	2076	320	54	21672	PIK3R1,PURA,BSN,PPFIA3,SPHK1,RPS6KA2,VAPA,RGS9,PTPRJ,DNMBP,GRIP2,AKAP12,SNTA1,HTR3B,CTBP2,C8ORF37,PSMA7,PDGFRB,NRN1,PARD3B,PPFIA1,PANX2,VAV1,PABPC1,DNAJC5,SCN1A,WASF2,FES,PJA2,RPS9,AFAP1,KCNQ2,SLC8A1,EGFLAM,CLASP1,EZH2,YES1,PTK2B,SLC18A2,GJA9,PALM,MYADM,ERC2,FZD2,ENAH,CACNA1A,SLC18A1,SH3GL1,ARF4,DGKI,PDPN,SMAGP,CPLX3,GPHN
GO:CC	nucleoplasm	GO:0005654	0.00906183	2.04278	4161	320	90	21672	PSMB4,ZBTB10,GLI3,ESCO1,PKNOX2,E2F3,PRPF8,CITED2,IGHMBP2,TRMT61A,RPS6KA2,CHD8,PTPN2,RPRD2,PUM1,TFIP11,RGS6,MUTYH,GADD45A,SMAD4,DEK,VRK3,C12ORF52,TSR1,UACA,TFEB,NOP58,KDM2B,CUL2,NDUFAB1,LSM2,PSMA7,HSCB,PTPN9,PFKFB3,BLVRB,ANAPC7,NDUFA13,TAF15,CACYBP,DUSP4,MAML3,MPHOSPH8,PSMC3,PHLPP2,GADD45GIP1,RANBP2,GCH1,CYHR1,RXRB,SCN1A,UTP20,NEDD4L,CABIN1,TAOK2,ZNF541,SYCE2,RPS9,PHACTR3,PTTG1IP,SLC8A1,ESRRB,SPN,…
GO:CC	presynaptic active zone cytoplasmic component	GO:0098831	0.00906183	2.04278	16	320	4	21672	BSN,PPFIA3,CTBP2,ERC2
GO:CC	presynaptic active zone	GO:0048786	0.0157957	1.80146	78	320	7	21672	BSN,PPFIA3,CTBP2,PPFIA1,EGFLAM,ERC2,CPLX3
GO:CC	intracellular anatomical structure	GO:0005622	0.0250529	1.60114	17758	320	285	21672	RIOK3,PEX11G,DNASE2,RALGDS,PSMB4,MNS1,IER3,SYDE2,ZNF611,GADD45G,PIK3R1,PURA,ZBTB10,GLI3,AIMP1,ESCO1,PKNOX2,TTK,LAPTM4B,E2F3,ZDHHC5,BSN,PPFIA3,ROMO1,RIPK2,PRPF8,COX8A,FGFR1,BCL7C,FOXP4,WNT7B,PHYH,CITED2,PKNOX1,SPHK1,ACAD11,IGHMBP2,ZNF574,DIDO1,TRMT61A,RPS6KA2,MAPK8IP3,SNORD45C,TXN2,RNF138,C1ORF210,DPM3,URB1,CHD8,FBXW9,PTPN2,R3HDM2,UPK1A,RPRD2,PUM1,MRPL18,TFIP11,VAPA,BIK,RGS6,GALNT5,MUTYH,DTWD2,FAM…
GO:CC	intracellular membrane-bounded organelle	GO:0043231	0.0293549	1.53232	14514	320	242	21672	PEX11G,DNASE2,RALGDS,PSMB4,MNS1,IER3,ZNF611,GADD45G,PIK3R1,PURA,ZBTB10,GLI3,AIMP1,ESCO1,PKNOX2,TTK,LAPTM4B,E2F3,ZDHHC5,BSN,PPFIA3,ROMO1,PRPF8,COX8A,FGFR1,BCL7C,FOXP4,WNT7B,PHYH,CITED2,PKNOX1,SPHK1,ACAD11,IGHMBP2,ZNF574,DIDO1,TRMT61A,RPS6KA2,MAPK8IP3,SNORD45C,TXN2,RNF138,C1ORF210,DPM3,URB1,CHD8,PTPN2,R3HDM2,UPK1A,RPRD2,PUM1,MRPL18,TFIP11,VAPA,BIK,RGS6,GALNT5,MUTYH,DTWD2,FAM170A,GADD45A,PTPRJ,REEP4…
GO:CC	cell cortex region	GO:0099738	0.0293549	1.53232	43	320	5	21672	BSN,PPFIA3,CTBP2,CLASP1,ERC2
GO:CC	synapse	GO:0045202	0.0295051	1.5301	1305	320	35	21672	PURA,BSN,PPFIA3,SPHK1,RPS6KA2,RGS9,DNMBP,GRIP2,AKAP12,SNTA1,HTR3B,CTBP2,PSMA7,NRN1,PPFIA1,DNAJC5,WASF2,PJA2,RPS9,KCNQ2,SLC8A1,EGFLAM,EZH2,PTK2B,SLC18A2,PALM,ERC2,ENAH,CACNA1A,SLC18A1,SH3GL1,ARF4,DGKI,CPLX3,GPHN
GO:CC	clathrin-sculpted vesicle	GO:0060198	0.0354756	1.45007	12	320	3	21672	DNAJC5,SLC18A2,SLC18A1
GO:CC	membrane-bounded organelle	GO:0043227	0.03602	1.44346	15557	320	255	21672	PEX11G,DNASE2,RALGDS,PSMB4,MNS1,IER3,ZNF611,GADD45G,PIK3R1,PURA,ZBTB10,GLI3,AIMP1,NPR3,ESCO1,PKNOX2,TTK,LAPTM4B,E2F3,ZDHHC5,BSN,PPFIA3,ROMO1,RIPK2,PRPF8,COX8A,FGFR1,BCL7C,FOXP4,WNT7B,PHYH,CITED2,PKNOX1,SPHK1,ACAD11,IGHMBP2,ZNF574,DIDO1,TRMT61A,RPS6KA2,MAPK8IP3,SNORD45C,TXN2,RNF138,C1ORF210,DPM3,URB1,CHD8,PTPN2,R3HDM2,UPK1A,RPRD2,PUM1,MRPL18,TFIP11,VAPA,BIK,RGS6,GALNT5,MUTYH,DTWD2,FAM170A,SLC47A1,…
