# Supplementary material for: Epigenome-wide DNA methylation analysis of whole blood cells derived from patients with GAD and OCD in the Chinese Han population
Source: Transl Psychiatry. 2022 Nov 7;12:465. doi: 10.1038/s41398-022-02236-x (PMC9640561; doi:10.1038/s41398-022-02236-x)
Supplement: Supplementary file 4 — Supplementary table 3 | Differentially methylated regions (DMRs) identified in the case-control study [file 41398_2022_2236_MOESM4_ESM.xlsx]

## Sheet: Sheet1
Supplementary table 3 | Differentially methylated regions (DMRs) identified in the case-control study
ID	DMRindex	CHR	MAPINFO	Strand	Type	gene	feature	cgi	feat.cgi
cg00290607	DMR_1	11	67383545	R	I		IGR	island	IGR-island
cg08355456	DMR_1	11	67383691	R	I		IGR	island	IGR-island
cg23188684	DMR_1	11	67383651	F	I		IGR	island	IGR-island
cg24690094	DMR_1	11	67383802	R	I		IGR	island	IGR-island
cg00864171	DMR_1	11	67383662	F	II		IGR	island	IGR-island
cg04647918	DMR_1	11	67383862	R	II		IGR	shore	IGR-shore
cg14500267	DMR_1	11	67383377	F	II		IGR	shore	IGR-shore
cg14942906	DMR_1	11	67384040	R	II		IGR	shore	IGR-shore
cg12363545	DMR_2	3	107809973	F	I	CD47	TSS200	island	TSS200-island
cg16322893	DMR_2	3	107809956	F	I	CD47	TSS200	island	TSS200-island
cg17216759	DMR_2	3	107810361	F	I	CD47	TSS1500	island	TSS1500-island
cg20824576	DMR_2	3	107809695	F	I	CD47	Body	island	Body-island
cg21789849	DMR_2	3	107809536	F	I	CD47	Body	island	Body-island
cg25382848	DMR_2	3	107809996	F	I	CD47	TSS200	island	TSS200-island
cg16637917	DMR_2	3	107810145	F	II	CD47	TSS1500	island	TSS1500-island
cg25881170	DMR_2	3	107810507	R	II	CD47	TSS1500	island	TSS1500-island
cg03759229	DMR_3	6	28601417	R	I		IGR	shore	IGR-shore
cg13565129	DMR_3	6	28601419	R	I		IGR	shore	IGR-shore
cg14654363	DMR_3	6	28601443	R	I		IGR	shore	IGR-shore
cg19488431	DMR_3	6	28601329	R	I		IGR	shore	IGR-shore
cg22497095	DMR_3	6	28601375	R	I		IGR	shore	IGR-shore
cg25653641	DMR_3	6	28601312	R	I		IGR	shore	IGR-shore
cg26865747	DMR_3	6	28601377	R	I		IGR	shore	IGR-shore
cg27535677	DMR_3	6	28601365	R	I		IGR	shore	IGR-shore
cg12763978	DMR_3	6	28601519	F	II		IGR	shore	IGR-shore
cg22572476	DMR_3	6	28601324	R	II		IGR	shore	IGR-shore
cg02528908	DMR_4	10	11505056	F	I	USP6NL	Body	shore	Body-shore
cg19871361	DMR_4	10	11505280	F	I	USP6NL	Body	island	Body-island
cg02617919	DMR_4	10	11504898	F	II	USP6NL	Body	shore	Body-shore
cg06302998	DMR_4	10	11505450	R	II	USP6NL	Body	island	Body-island
cg06145435	DMR_5	7	1022769	R	I	CYP2W1	TSS200	shore	TSS200-shore
cg09414673	DMR_5	7	1022797	R	I	CYP2W1	TSS200	shore	TSS200-shore
cg21077578	DMR_5	7	1022970	F	I	CYP2W1	1stExon	shore	1stExon-shore
cg03322234	DMR_5	7	1022643	F	II	CYP2W1	TSS200	shore	TSS200-shore
cg15914863	DMR_5	7	1022675	F	II	CYP2W1	TSS200	shore	TSS200-shore
cg20646556	DMR_5	7	1022806	F	II	CYP2W1	TSS200	shore	TSS200-shore
cg22025233	DMR_5	7	1022904	R	II	CYP2W1	1stExon	shore	1stExon-shore
cg25428297	DMR_5	7	1022841	F	II	CYP2W1	1stExon	shore	1stExon-shore
cg12000995	DMR_6	2	27665139	R	I	KRTCAP3	TSS200	island	TSS200-island
cg12648201	DMR_6	2	27665141	R	I	KRTCAP3	TSS200	island	TSS200-island
cg21248554	DMR_6	2	27665150	R	I	KRTCAP3	TSS200	island	TSS200-island
cg04845466	DMR_6	2	27665079	F	II	KRTCAP3	TSS200	island	TSS200-island
cg24768116	DMR_6	2	27665128	R	II	KRTCAP3	TSS200	island	TSS200-island
cg06672737	DMR_7	4	778827	F	I	CPLX1	3'UTR	island	3'UTR-island
cg06821199	DMR_7	4	779230	F	I	CPLX1	3'UTR	island	3'UTR-island
cg17128947	DMR_7	4	779480	R	I	CPLX1	3'UTR	island	3'UTR-island
cg18638914	DMR_7	4	779568	R	I	CPLX1	3'UTR	island	3'UTR-island
cg05448404	DMR_7	4	779173	R	II	CPLX1	3'UTR	island	3'UTR-island
cg06673130	DMR_7	4	778924	F	II	CPLX1	3'UTR	island	3'UTR-island
cg07434284	DMR_7	4	779691	R	II	CPLX1	3'UTR	island	3'UTR-island
cg01206378	DMR_8	1	95698827	F	II	RWDD3	TSS1500	shore	TSS1500-shore
cg03123541	DMR_8	1	95699097	F	II	RWDD3	TSS1500	shore	TSS1500-shore
cg20701556	DMR_8	1	95698924	F	II	RWDD3	TSS1500	shore	TSS1500-shore
cg24808901	DMR_8	1	95698954	F	II	RWDD3	TSS1500	shore	TSS1500-shore
cg26537280	DMR_8	1	95699037	R	II	RWDD3	TSS1500	shore	TSS1500-shore
cg07568418	DMR_9	1	24194974	F	I	FUCA1	TSS200	island	TSS200-island
cg15692032	DMR_9	1	24195098	R	I	FUCA1	TSS1500	shore	TSS1500-shore
cg04160030	DMR_9	1	24195659	R	II	FUCA1	TSS1500	shore	TSS1500-shore
cg05560725	DMR_9	1	24194989	F	II	FUCA1	TSS200	island	TSS200-island
cg10051214	DMR_9	1	24195031	F	II	FUCA1	TSS200	shore	TSS200-shore
cg10953003	DMR_9	1	24195469	F	II	FUCA1	TSS1500	shore	TSS1500-shore
cg12084952	DMR_9	1	24194979	F	II	FUCA1	TSS200	island	TSS200-island
cg19367136	DMR_9	1	24195059	F	II	FUCA1	TSS1500	shore	TSS1500-shore
cg22077361	DMR_9	1	24195347	R	II	FUCA1	TSS1500	shore	TSS1500-shore
cg22614927	DMR_9	1	24195587	F	II	FUCA1	TSS1500	shore	TSS1500-shore
cg24792360	DMR_9	1	24195143	F	II	FUCA1	TSS1500	shore	TSS1500-shore
cg08732526	DMR_10	1	152595982	R	I	LCE3A	TSS1500	opensea	TSS1500-opensea
cg09895009	DMR_10	1	152595992	R	I	LCE3A	TSS1500	opensea	TSS1500-opensea
cg13071333	DMR_10	1	152595882	F	II	LCE3A	TSS1500	opensea	TSS1500-opensea
cg20634798	DMR_10	1	152595351	R	II	LCE3A	1stExon	opensea	1stExon-opensea
cg26135325	DMR_10	1	152595322	R	II	LCE3A	1stExon	opensea	1stExon-opensea
cg26466858	DMR_10	1	152595842	R	II	LCE3A	TSS1500	opensea	TSS1500-opensea
cg27206522	DMR_10	1	152595629	F	II	LCE3A	TSS200	opensea	TSS200-opensea
cg10440578	DMR_11	1	115397857	R	I	SYCP1	5'UTR	island	5'UTR-island
cg12813768	DMR_11	1	115398123	F	II	SYCP1	Body	shore	Body-shore
cg18396987	DMR_11	1	115398073	F	II	SYCP1	5'UTR	shore	5'UTR-shore
cg27332337	DMR_11	1	115397616	F	II	SYCP1	1stExon	island	1stExon-island
cg00318766	DMR_12	1	68962907	R	I	DEPDC1	TSS200	island	TSS200-island
cg09113768	DMR_12	1	68962614	R	I	DEPDC1	Body	island	Body-island
cg13174009	DMR_12	1	68962833	R	I	DEPDC1	TSS200	island	TSS200-island
cg08413469	DMR_12	1	68962940	R	II	DEPDC1	TSS200	island	TSS200-island
cg18167921	DMR_12	1	68963198	R	II	DEPDC1	TSS1500	shore	TSS1500-shore
cg07541442	DMR_13	3	9691049	R	I	MTMR14	TSS200	island	TSS200-island
cg19596790	DMR_13	3	9691124	R	I	MTMR14	TSS200	island	TSS200-island
cg20075304	DMR_13	3	9690995	F	I	MTMR14	TSS200	island	TSS200-island
cg20854025	DMR_13	3	9691042	R	I	MTMR14	TSS200	island	TSS200-island
cg21747617	DMR_13	3	9691076	R	I	MTMR14	TSS200	island	TSS200-island
cg23044647	DMR_13	3	9691127	R	I	MTMR14	TSS200	island	TSS200-island
cg26794364	DMR_13	3	9691143	R	I	MTMR14	5'UTR	island	5'UTR-island
cg04828284	DMR_13	3	9691254	R	II	MTMR14	5'UTR	island	5'UTR-island
cg17309781	DMR_13	3	9691232	R	II	MTMR14	5'UTR	island	5'UTR-island
cg16575025	DMR_14	1	112281790	F	I	C1orf183	Body	island	Body-island
cg21304211	DMR_14	1	112281877	R	I	C1orf183	Body	island	Body-island
cg26623550	DMR_14	1	112281629	R	II	C1orf183	Body	island	Body-island
cg02434121	DMR_15	7	4901798	R	I	PAPOLB	TSS200	shore	TSS200-shore
cg03707183	DMR_15	7	4901449	R	I	PAPOLB	5'UTR	island	5'UTR-island
cg04961235	DMR_15	7	4901628	F	I	PAPOLB	TSS200	island	TSS200-island
cg11420883	DMR_15	7	4901523	F	I	PAPOLB	5'UTR	island	5'UTR-island
cg12011136	DMR_15	7	4901750	R	I	PAPOLB	TSS200	island	TSS200-island
cg00074086	DMR_15	7	4901785	R	II	PAPOLB	TSS200	shore	TSS200-shore
cg02918557	DMR_15	7	4901337	R	II	RADIL	Body	island	Body-island
cg06295928	DMR_15	7	4902015	R	II	PAPOLB	TSS1500	shore	TSS1500-shore
cg10625588	DMR_15	7	4902050	R	II	PAPOLB	TSS1500	shore	TSS1500-shore
cg01063759	DMR_16	5	140105694	R	II	VTRNA1-3	TSS200	opensea	TSS200-opensea
cg02053188	DMR_16	5	140105669	R	II	VTRNA1-3	TSS200	opensea	TSS200-opensea
cg02529723	DMR_16	5	140105629	R	II	VTRNA1-3	TSS200	opensea	TSS200-opensea
cg08777304	DMR_16	5	140105626	R	II	VTRNA1-3	TSS200	opensea	TSS200-opensea
cg19065177	DMR_16	5	140105648	R	II	VTRNA1-3	TSS200	opensea	TSS200-opensea
cg18238165	DMR_17	17	47785643	R	I	SLC35B1	TSS1500	opensea	TSS1500-opensea
cg06016431	DMR_17	17	47785573	R	II	SLC35B1	TSS1500	opensea	TSS1500-opensea
cg08089541	DMR_17	17	47785477	F	II	SLC35B1	TSS200	opensea	TSS200-opensea
cg08731720	DMR_17	17	47785491	F	II	SLC35B1	TSS1500	opensea	TSS1500-opensea
cg23576473	DMR_17	17	47785586	R	II	SLC35B1	TSS1500	opensea	TSS1500-opensea
cg03430067	DMR_18	19	14016927	F	I	C19orf57	TSS200	island	TSS200-island
cg07843572	DMR_18	19	14016952	F	I	C19orf57	TSS200	island	TSS200-island
cg09479389	DMR_18	19	14016729	F	I	C19orf57	5'UTR	island	5'UTR-island
cg15572692	DMR_18	19	14016919	F	I	C19orf57	TSS200	island	TSS200-island
cg17928231	DMR_18	19	14016761	F	I	C19orf57	5'UTR	island	5'UTR-island
cg23925190	DMR_18	19	14016804	F	I	C19orf57	5'UTR	island	5'UTR-island
cg14269716	DMR_18	19	14016603	R	II	C19orf57	5'UTR	shore	5'UTR-shore
cg23282480	DMR_18	19	14016822	F	II	C19orf57	5'UTR	island	5'UTR-island
cg02631126	DMR_19	6	28058918	F	I	ZSCAN12L1	TSS200	opensea	TSS200-opensea
cg09156207	DMR_19	6	28058724	R	I	ZSCAN12L1	TSS1500	opensea	TSS1500-opensea
cg17849569	DMR_19	6	28058911	F	I	ZSCAN12L1	TSS200	opensea	TSS200-opensea
cg18105139	DMR_19	6	28058856	F	I	ZSCAN12L1	TSS200	opensea	TSS200-opensea
cg11517269	DMR_19	6	28058789	R	II	ZSCAN12L1	TSS200	opensea	TSS200-opensea
cg12623302	DMR_19	6	28058802	R	II	ZSCAN12L1	TSS200	opensea	TSS200-opensea
cg12740337	DMR_19	6	28058973	F	II	ZSCAN12L1	Body	opensea	Body-opensea
cg07132517	DMR_21	11	842517	R	I	TSPAN4	TSS1500	island	TSS1500-island
cg23127064	DMR_21	11	842615	F	I	TSPAN4	TSS1500	island	TSS1500-island
cg27186271	DMR_21	11	842611	F	I	TSPAN4	TSS1500	island	TSS1500-island
cg06624358	DMR_22	1	870810	F	I	SAMD11	Body	island	Body-island
cg10146935	DMR_22	1	871308	R	I	SAMD11	Body	island	Body-island
cg01727431	DMR_22	1	871057	F	II	SAMD11	Body	island	Body-island
cg02439789	DMR_22	1	871441	R	II	SAMD11	Body	island	Body-island
cg06531475	DMR_22	1	870791	R	II	SAMD11	Body	island	Body-island
cg14156792	DMR_22	1	870958	R	II	SAMD11	Body	island	Body-island
cg24362661	DMR_22	1	871546	F	II	SAMD11	Body	island	Body-island
cg24997886	DMR_22	1	871033	F	II	SAMD11	Body	island	Body-island
cg00222982	DMR_23	11	125439225	F	I	EI24	TSS200	island	TSS200-island
cg03464685	DMR_23	11	125439445	R	I	EI24	1stExon	island	1stExon-island
cg13607511	DMR_23	11	125439223	F	I	EI24	TSS200	island	TSS200-island
cg24277024	DMR_23	11	125439275	F	I	EI24	TSS200	island	TSS200-island
cg25456515	DMR_23	11	125439230	F	I	EI24	TSS200	island	TSS200-island
cg09451763	DMR_23	11	125439061	R	II	EI24	TSS1500	shore	TSS1500-shore
cg26606064	DMR_23	11	125439070	R	II	EI24	TSS1500	shore	TSS1500-shore
cg26928125	DMR_24	11	69519362	F	I	FGF19	TSS1500	island	TSS1500-island
cg11240634	DMR_24	11	69519263	R	II	FGF19	TSS200	island	TSS200-island
cg27330757	DMR_24	11	69519437	R	II	FGF19	TSS1500	island	TSS1500-island
cg09118552	DMR_25	7	117067745	R	II	ASZ1	TSS200	shore	TSS200-shore
cg09911342	DMR_25	7	117067919	R	II	ASZ1	TSS1500	shore	TSS1500-shore
cg22424532	DMR_25	7	117067727	R	II	ASZ1	TSS200	shore	TSS200-shore
cg24836607	DMR_25	7	117067752	R	II	ASZ1	TSS200	shore	TSS200-shore
cg26423145	DMR_25	7	117067804	F	II	ASZ1	TSS1500	shore	TSS1500-shore
cg04756296	DMR_26	8	8859877	R	II	ERI1	TSS1500	shore	TSS1500-shore
cg07118638	DMR_26	8	8860201	F	II	ERI1	TSS200	island	TSS200-island
cg10039590	DMR_26	8	8859974	R	II	ERI1	TSS1500	shore	TSS1500-shore
cg18237548	DMR_26	8	8860050	R	II	ERI1	TSS1500	shore	TSS1500-shore
cg25232934	DMR_26	8	8860211	F	II	ERI1	TSS200	island	TSS200-island
cg15586393	DMR_31	4	1244086	F	I	CTBP1	TSS1500	island	TSS1500-island
cg16399632	DMR_31	4	1244006	R	I	CTBP1	TSS1500	island	TSS1500-island
cg26479374	DMR_31	4	1243980	R	I	CTBP1	TSS1500	island	TSS1500-island
cg08948841	DMR_31	4	1244042	F	II	CTBP1	TSS1500	island	TSS1500-island
cg13281248	DMR_31	4	1244360	F	II	C4orf42	5'UTR	shore	5'UTR-shore
cg25897951	DMR_31	4	1244024	F	II	CTBP1	TSS1500	island	TSS1500-island
cg03097336	DMR_33	16	84178939	R	I	LRRC50	5'UTR	island	5'UTR-island
cg09925621	DMR_33	16	84178555	R	I	HSDL1	5'UTR	island	5'UTR-island
cg10274403	DMR_33	16	84178812	F	I	LRRC50	TSS200	island	TSS200-island
cg11167521	DMR_33	16	84178677	F	I	LRRC50	TSS200	island	TSS200-island
cg09435824	DMR_33	16	84178604	R	II	HSDL1	5'UTR	island	5'UTR-island
cg01589412	DMR_34	2	62133120	F	I	COMMD1	Body	opensea	Body-opensea
cg02925464	DMR_34	2	62132897	F	II	COMMD1	1stExon	opensea	1stExon-opensea
cg03532114	DMR_34	2	62132888	F	II	COMMD1	1stExon	opensea	1stExon-opensea
cg13699558	DMR_34	2	62132958	R	II	COMMD1	1stExon	opensea	1stExon-opensea
cg02330214	DMR_35	1	14026216	R	II	PRDM2	TSS1500	shore	TSS1500-shore
cg11344626	DMR_35	1	14026360	F	II	PRDM2	TSS1500	shore	TSS1500-shore
cg20464068	DMR_35	1	14026054	F	II	PRDM2	TSS1500	shore	TSS1500-shore
cg23813012	DMR_35	1	14026482	R	II	PRDM2	TSS1500	island	TSS1500-island
cg01386493	DMR_36	8	37824529	R	II	ADRB3	TSS1500	shore	TSS1500-shore
cg02174634	DMR_36	8	37824306	F	II	ADRB3	TSS200	shore	TSS200-shore
cg10357888	DMR_36	8	37824496	F	II	ADRB3	TSS1500	shore	TSS1500-shore
cg19806221	DMR_36	8	37824765	R	II	ADRB3	TSS1500	shore	TSS1500-shore
cg23460057	DMR_36	8	37824340	F	II	ADRB3	TSS200	shore	TSS200-shore
cg04880412	DMR_37	10	75531687	F	I	SEC24C	3'UTR	shore	3'UTR-shore
cg04919180	DMR_37	10	75531396	R	II	SEC24C	3'UTR	shore	3'UTR-shore
cg17986469	DMR_37	10	75531400	R	II	SEC24C	3'UTR	shore	3'UTR-shore
cg04191954	DMR_38	22	37099064	R	II	CACNG2	TSS200	shore	TSS200-shore
cg17580331	DMR_38	22	37099037	F	II	CACNG2	TSS200	shore	TSS200-shore
cg26757722	DMR_38	22	37098803	F	II	CACNG2	1stExon	shore	1stExon-shore
cg00135497	DMR_39	4	155661849	R	I		IGR	island	IGR-island
cg03065175	DMR_39	4	155661758	R	I		IGR	island	IGR-island
cg01511232	DMR_39	4	155661929	R	II		IGR	island	IGR-island
cg08271909	DMR_39	4	155661691	R	II		IGR	island	IGR-island
cg00601042	DMR_40	12	132900274	F	I	GALNT9	Body	island	Body-island
cg07385694	DMR_40	12	132900464	R	I	GALNT9	Body	island	Body-island
cg15866393	DMR_40	12	132900480	R	I	GALNT9	Body	island	Body-island
cg15409133	DMR_40	12	132900072	R	II	GALNT9	Body	shore	Body-shore
cg18503679	DMR_41	3	21792543	R	I	ZNF385D	1stExon	opensea	1stExon-opensea
cg00485194	DMR_41	3	21792684	F	II	ZNF385D	1stExon	opensea	1stExon-opensea
cg17024919	DMR_41	3	21792248	F	II	ZNF385D	Body	opensea	Body-opensea
cg18267381	DMR_41	3	21792434	F	II	ZNF385D	1stExon	opensea	1stExon-opensea
cg02806927	DMR_43	2	152266364	R	I	RIF1	TSS200	island	TSS200-island
cg06191203	DMR_43	2	152266755	R	I	RIF1	5'UTR	island	5'UTR-island
cg07580652	DMR_43	2	152266582	R	I	RIF1	5'UTR	island	5'UTR-island
cg18320648	DMR_43	2	152266336	F	I	RIF1	TSS200	island	TSS200-island
cg19508488	DMR_43	2	152266495	R	I	RIF1	1stExon	island	1stExon-island
cg08475827	DMR_43	2	152266230	R	II	RIF1	TSS200	shore	TSS200-shore
cg27590781	DMR_43	2	152266272	R	II	RIF1	TSS200	island	TSS200-island
cg16511229	DMR_44	7	130126153	F	I	MEST	1stExon	island	1stExon-island
cg05373657	DMR_44	7	130126637	F	II	MEST	5'UTR	island	5'UTR-island
cg08077673	DMR_44	7	130126368	R	II	MEST	5'UTR	island	5'UTR-island
cg15164103	DMR_44	7	130126871	F	II	MEST	5'UTR	shore	5'UTR-shore
cg06691343	DMR_45	8	53326305	F	I		IGR	opensea	IGR-opensea
cg11283776	DMR_45	8	53326374	R	II		IGR	opensea	IGR-opensea
cg14321539	DMR_45	8	53326384	F	II		IGR	opensea	IGR-opensea
cg15615160	DMR_46	17	6735272	F	I	TEKT1	TSS1500	opensea	TSS1500-opensea
cg01990878	DMR_46	17	6735195	R	II	TEKT1	TSS200	opensea	TSS200-opensea
cg07989568	DMR_46	17	6735152	R	II	TEKT1	TSS200	opensea	TSS200-opensea
cg12685753	DMR_46	17	6735539	R	II	TEKT1	TSS1500	opensea	TSS1500-opensea
cg15727185	DMR_46	17	6735146	R	II	TEKT1	TSS200	opensea	TSS200-opensea
cg22718071	DMR_47	11	64578277	R	I	MEN1	TSS200	island	TSS200-island
cg23222197	DMR_47	11	64578325	R	I	MEN1	TSS200	island	TSS200-island
cg06130144	DMR_47	11	64578348	F	II	MEN1	TSS200	island	TSS200-island
cg13596520	DMR_47	11	64578298	R	II	MEN1	TSS200	island	TSS200-island
cg16668394	DMR_47	11	64578521	R	II	MEN1	1stExon	shore	1stExon-shore
cg18064219	DMR_47	11	64578311	R	II	MEN1	TSS200	island	TSS200-island
cg00063567	DMR_48	2	54014461	F	I	ERLEC1	1stExon	island	1stExon-island
cg00140842	DMR_48	2	54014180	R	I	ERLEC1	1stExon	island	1stExon-island
cg04849907	DMR_48	2	54014222	R	I	ERLEC1	1stExon	island	1stExon-island
cg08139509	DMR_48	2	54014491	F	II	ERLEC1	1stExon	island	1stExon-island
cg27413462	DMR_49	11	14993866	F	I	CALCA	TSS200	shore	TSS200-shore
cg06295856	DMR_49	11	14993642	F	II	CALCA	5'UTR	island	5'UTR-island
cg09068492	DMR_49	11	14993658	R	II	CALCA	5'UTR	island	5'UTR-island
cg09188980	DMR_49	11	14993378	R	II	CALCA	5'UTR	shore	5'UTR-shore
cg14348532	DMR_49	11	14993562	R	II	CALCA	5'UTR	island	5'UTR-island
cg17072805	DMR_49	11	14993869	F	II	CALCA	TSS200	shore	TSS200-shore
cg22183706	DMR_49	11	14993818	R	II	CALCA	1stExon	shore	1stExon-shore
cg25783352	DMR_49	11	14993509	F	II	CALCA	5'UTR	island	5'UTR-island
cg18874902	DMR_50	5	122848255	F	I	CSNK1G3	1stExon	island	1stExon-island
cg22509516	DMR_50	5	122848253	F	I	CSNK1G3	1stExon	island	1stExon-island
cg27013063	DMR_50	5	122848414	R	I	CSNK1G3	5'UTR	shore	5'UTR-shore
cg01431063	DMR_51	10	115860903	F	II		IGR	island	IGR-island
cg03847705	DMR_51	10	115860959	R	II		IGR	island	IGR-island
cg06423252	DMR_51	10	115861227	F	II		IGR	shore	IGR-shore
cg24870966	DMR_52	17	79282893	F	I	C17orf55	5'UTR	shore	5'UTR-shore
cg08832744	DMR_52	17	79283095	R	II	C17orf55	TSS200	shore	TSS200-shore
cg22513637	DMR_52	17	79283028	R	II	C17orf55	1stExon	shore	1stExon-shore
cg01667575	DMR_53	7	4175403	R	II	SDK1	Body	opensea	Body-opensea
cg06621691	DMR_53	7	4175814	F	II	SDK1	Body	opensea	Body-opensea
cg11780546	DMR_53	7	4175655	F	II	SDK1	Body	opensea	Body-opensea
cg13153353	DMR_53	7	4175865	R	II	SDK1	Body	opensea	Body-opensea
cg19691505	DMR_53	7	4175336	F	II	SDK1	Body	opensea	Body-opensea
cg02656891	DMR_55	1	34642519	F	I	C1orf94	5'UTR	island	5'UTR-island
cg24411961	DMR_55	1	34642396	R	I	C1orf94	5'UTR	island	5'UTR-island
cg11524446	DMR_55	1	34642184	R	II	C1orf94	5'UTR	shore	5'UTR-shore
cg26226879	DMR_55	1	34642305	R	II	C1orf94	5'UTR	shore	5'UTR-shore
cg27557134	DMR_55	1	34642345	R	II	C1orf94	5'UTR	shore	5'UTR-shore
cg01836137	DMR_56	14	105167300	R	I	INF2	5'UTR	island	5'UTR-island
cg11730703	DMR_56	14	105167607	R	I	INF2	5'UTR	shore	5'UTR-shore
cg13578465	DMR_56	14	105167457	F	I	INF2	5'UTR	island	5'UTR-island
cg17331554	DMR_56	14	105167820	F	I	INF2	Body	island	Body-island
cg18425377	DMR_56	14	105167727	R	I	INF2	Body	island	Body-island
cg27286011	DMR_56	14	105167574	R	II	INF2	5'UTR	shore	5'UTR-shore
cg17227680	DMR_57	17	46048473	R	I	CDK5RAP3	1stExon	island	1stExon-island
cg00732428	DMR_57	17	46048392	R	II	CDK5RAP3	TSS200	island	TSS200-island
cg13761780	DMR_57	17	46048385	R	II	CDK5RAP3	TSS200	island	TSS200-island
cg14007442	DMR_57	17	46048497	R	II	CDK5RAP3	1stExon	island	1stExon-island
cg09059466	DMR_59	6	33048086	R	I	HLA-DPB1	Body	shore	Body-shore
cg13349035	DMR_59	6	33048310	R	I	HLA-DPB1	Body	shore	Body-shore
cg09234582	DMR_59	6	33048286	F	II	HLA-DPB1	Body	shore	Body-shore
cg17362900	DMR_59	6	33047944	R	II	HLA-DPB1	Body	shore	Body-shore
cg19053046	DMR_59	6	33048254	R	II	HLA-DPB1	Body	shore	Body-shore
cg25045942	DMR_59	6	33048291	R	II	HLA-DPB1	Body	shore	Body-shore
cg16049349	DMR_60	12	88429378	F	I	C12orf29	1stExon	island	1stExon-island
cg01309052	DMR_60	12	88428972	F	II	C12orf29	TSS1500	shore	TSS1500-shore
cg06185657	DMR_60	12	88429174	F	II	C12orf29	TSS200	island	TSS200-island
cg08743634	DMR_60	12	88428894	F	II	C12orf29	TSS1500	shore	TSS1500-shore
cg10449935	DMR_60	12	88428839	R	II	C12orf29	TSS1500	shore	TSS1500-shore
cg16445026	DMR_60	12	88429195	F	II	C12orf29	TSS200	island	TSS200-island
cg20573167	DMR_60	12	88429381	F	II	C12orf29	1stExon	island	1stExon-island
cg25352908	DMR_60	12	88429178	F	II	C12orf29	TSS200	island	TSS200-island
cg25406346	DMR_61	17	46048249	F	I	CDK5RAP3	TSS200	island	TSS200-island
cg14210494	DMR_61	17	46048073	R	II	CDK5RAP3	TSS1500	island	TSS1500-island
cg15631337	DMR_61	17	46048070	R	II	CDK5RAP3	TSS1500	island	TSS1500-island
cg03046925	DMR_62	6	30132133	F	II	TRIM15	Body	opensea	Body-opensea
cg09624858	DMR_62	6	30132226	R	II	TRIM15	Body	opensea	Body-opensea
cg19606484	DMR_62	6	30132679	R	II	TRIM15	Body	opensea	Body-opensea
cg21248305	DMR_62	6	30132715	F	II	TRIM15	Body	opensea	Body-opensea
cg23784132	DMR_62	6	30132471	R	II	TRIM15	Body	opensea	Body-opensea
cg12989733	DMR_63	17	43972306	R	I	MAPT	5'UTR	island	5'UTR-island
cg19670923	DMR_63	17	43972806	F	I	MAPT	5'UTR	island	5'UTR-island
cg00891649	DMR_63	17	43972573	R	II	MAPT	5'UTR	island	5'UTR-island
cg05940946	DMR_65	5	37371056	R	I	NUP155	1stExon	island	1stExon-island
cg08627604	DMR_65	5	37371213	F	I	NUP155	TSS1500	island	TSS1500-island
cg11029346	DMR_65	5	37371192	F	I	NUP155	TSS1500	island	TSS1500-island
cg24993015	DMR_65	5	37371179	F	I	NUP155	TSS1500	island	TSS1500-island
cg15269294	DMR_65	5	37371053	R	II	NUP155	1stExon	island	1stExon-island
cg16305037	DMR_65	5	37371082	F	II	NUP155	1stExon	island	1stExon-island
cg24525304	DMR_65	5	37371074	F	II	NUP155	1stExon	island	1stExon-island
cg00610021	DMR_66	22	45809244	F	I	SMC1B	Body	island	Body-island
cg05072848	DMR_66	22	45809619	R	I	RIBC2	5'UTR	island	5'UTR-island
cg05742863	DMR_66	22	45809319	F	I	SMC1B	Body	island	Body-island
cg07636688	DMR_66	22	45809402	R	I	SMC1B	1stExon	island	1stExon-island
cg20078119	DMR_66	22	45809646	R	I	RIBC2	5'UTR	island	5'UTR-island
cg22884516	DMR_66	22	45809543	F	I	SMC1B	TSS200	island	TSS200-island
cg07869795	DMR_66	22	45809375	R	II	SMC1B	1stExon	island	1stExon-island
cg08066140	DMR_66	22	45809396	R	II	SMC1B	1stExon	island	1stExon-island
cg18180155	DMR_66	22	45809454	R	II	SMC1B	1stExon	island	1stExon-island
cg02460120	DMR_67	12	62653836	R	II	USP15	TSS1500	shore	TSS1500-shore
cg12304441	DMR_67	12	62653866	F	II	USP15	TSS1500	island	TSS1500-island
cg15000998	DMR_67	12	62653559	R	II	USP15	TSS1500	shore	TSS1500-shore
cg00046018	DMR_68	1	202318086	R	I	PPP1R12B	1stExon	island	1stExon-island
cg08990198	DMR_68	1	202318195	F	II	PPP1R12B	1stExon	island	1stExon-island
cg23035897	DMR_68	1	202317921	F	II	PPP1R12B	1stExon	island	1stExon-island
cg23690809	DMR_68	1	202317727	F	II	PPP1R12B	TSS200	island	TSS200-island
cg26526440	DMR_68	1	202317913	F	II	PPP1R12B	1stExon	island	1stExon-island
cg22642909	DMR_69	5	140220943	R	I	PCDHA6	Body	shore	Body-shore
cg02326566	DMR_69	5	140220686	F	II	PCDHA6	Body	shore	Body-shore
cg02560085	DMR_69	5	140220810	R	II	PCDHA6	Body	shore	Body-shore
cg04634417	DMR_69	5	140220803	R	II	PCDHA6	Body	shore	Body-shore
cg14579239	DMR_69	5	140220822	R	II	PCDHA6	Body	shore	Body-shore
cg24511738	DMR_71	8	9762716	F	I		IGR	island	IGR-island
cg09500200	DMR_71	8	9763033	F	II		IGR	island	IGR-island
cg19571106	DMR_71	8	9762850	F	II		IGR	island	IGR-island
cg02918577	DMR_72	15	93633145	F	II	RGMA	TSS1500	island	TSS1500-island
cg04697454	DMR_72	15	93633408	F	II	RGMA	TSS1500	shore	TSS1500-shore
cg08729178	DMR_72	15	93633249	R	II	RGMA	TSS1500	shore	TSS1500-shore
cg12595281	DMR_72	15	93633172	F	II	RGMA	TSS1500	island	TSS1500-island
cg24217984	DMR_72	15	93633278	F	II	RGMA	TSS1500	shore	TSS1500-shore
cg04261066	DMR_73	19	3762669	F	I	MRPL54	1stExon	island	1stExon-island
cg06381587	DMR_73	19	3762656	F	I	MRPL54	TSS200	island	TSS200-island
cg21756367	DMR_73	19	3762740	F	I	MRPL54	1stExon	island	1stExon-island
cg13083111	DMR_73	19	3762581	F	II	MRPL54	TSS200	shore	TSS200-shore
cg18553292	DMR_73	19	3762619	F	II	MRPL54	TSS200	shore	TSS200-shore
cg22962396	DMR_73	19	3762602	F	II	MRPL54	TSS200	shore	TSS200-shore
cg03528353	DMR_74	17	61819722	F	II	STRADA	TSS1500	shore	TSS1500-shore
cg05486193	DMR_74	17	61819520	R	II	STRADA	TSS200	shore	TSS200-shore
cg06873352	DMR_74	17	61820015	R	II	STRADA	TSS1500	shore	TSS1500-shore
cg07659893	DMR_74	17	61819838	R	II	STRADA	TSS1500	shore	TSS1500-shore
cg10286983	DMR_75	6	24494717	F	II	ALDH5A1	TSS1500	island	TSS1500-island
cg18395531	DMR_75	6	24494605	F	II	ALDH5A1	TSS1500	shore	TSS1500-shore
cg23839074	DMR_75	6	24494793	R	II	ALDH5A1	TSS1500	island	TSS1500-island
cg25375764	DMR_75	6	24494665	R	II	ALDH5A1	TSS1500	island	TSS1500-island
cg08345776	DMR_76	10	71993218	F	I	PPA1	TSS200	island	TSS200-island
cg13971260	DMR_76	10	71993216	F	I	PPA1	TSS200	island	TSS200-island
cg18766077	DMR_76	10	71993290	F	I	PPA1	TSS200	island	TSS200-island
cg24969672	DMR_76	10	71993207	F	I	PPA1	TSS200	island	TSS200-island
cg24541279	DMR_76	10	71993373	F	II	PPA1	TSS200	island	TSS200-island
cg08433504	DMR_77	15	39872071	F	I	THBS1	TSS1500	shore	TSS1500-shore
cg08293324	DMR_77	15	39872037	R	II	THBS1	TSS1500	shore	TSS1500-shore
cg10078511	DMR_77	15	39872032	R	II	THBS1	TSS1500	shore	TSS1500-shore
cg23116540	DMR_77	15	39871808	R	II	THBS1	TSS1500	shore	TSS1500-shore
cg25499543	DMR_77	15	39871876	F	II	THBS1	TSS1500	shore	TSS1500-shore
cg25503381	DMR_77	15	39871923	R	II	THBS1	TSS1500	shore	TSS1500-shore
cg04906242	DMR_79	16	75150880	R	I	LDHD	TSS1500	shelf	TSS1500-shelf
cg03085549	DMR_79	16	75150819	F	II	LDHD	TSS200	shore	TSS200-shore
cg03743982	DMR_79	16	75150833	F	II	LDHD	TSS200	shore	TSS200-shore
cg09899215	DMR_79	16	75150799	R	II	LDHD	TSS200	shore	TSS200-shore
cg16540789	DMR_79	16	75150784	R	II	LDHD	TSS200	shore	TSS200-shore
cg24429836	DMR_79	16	75150744	F	II	LDHD	TSS200	shore	TSS200-shore
cg01396855	DMR_81	19	44616388	R	II	ZNF225	TSS1500	shore	TSS1500-shore
cg02386644	DMR_81	19	44616907	R	II	ZNF225	TSS1500	shore	TSS1500-shore
cg08684893	DMR_81	19	44616615	R	II	ZNF225	TSS1500	shore	TSS1500-shore
cg10786870	DMR_81	19	44616116	F	II	ZNF225	TSS1500	shore	TSS1500-shore
cg01846065	DMR_83	2	153032369	F	II	STAM2	1stExon	island	1stExon-island
cg03320037	DMR_83	2	153032057	F	II	STAM2	Body	island	Body-island
cg09558414	DMR_83	2	153032159	R	II	STAM2	1stExon	island	1stExon-island
cg12053532	DMR_83	2	153031841	R	II	STAM2	Body	shore	Body-shore
cg00306721	DMR_84	11	62477480	F	II	BSCL2	TSS1500	island	TSS1500-island
cg03433986	DMR_84	11	62477624	F	II	BSCL2	TSS1500	shore	TSS1500-shore
cg21163128	DMR_84	11	62477362	F	II	BSCL2	TSS1500	island	TSS1500-island
cg15829535	DMR_85	6	33048760	R	I	HLA-DPB1	Body	island	Body-island
cg25511667	DMR_85	6	33048732	R	I	HLA-DPB1	Body	island	Body-island
cg00570906	DMR_85	6	33048809	R	II	HLA-DPB1	Body	island	Body-island
cg02197634	DMR_85	6	33048875	R	II	HLA-DPB1	Body	shore	Body-shore
cg13581859	DMR_85	6	33048706	R	II	HLA-DPB1	Body	island	Body-island
cg25491704	DMR_85	6	33048879	R	II	HLA-DPB1	Body	shore	Body-shore
cg09755039	DMR_86	1	161129745	F	I	USP21	5'UTR	shore	5'UTR-shore
cg16370716	DMR_86	1	161129255	R	I	USP21	5'UTR	island	5'UTR-island
cg16897415	DMR_86	1	161129615	R	I	USP21	5'UTR	island	5'UTR-island
cg26521784	DMR_86	1	161129188	R	I	USP21	TSS200	island	TSS200-island
cg15447511	DMR_86	1	161129152	R	II	USP21	TSS200	island	TSS200-island
cg26037917	DMR_86	1	161129139	R	II	USP21	TSS200	island	TSS200-island
cg26486702	DMR_86	1	161129448	R	II	USP21	5'UTR	island	5'UTR-island
cg06849428	DMR_87	14	21458497	F	II	METT11D1	Body	island	Body-island
cg08054046	DMR_87	14	21458607	F	II	METT11D1	Body	island	Body-island
cg20071945	DMR_87	14	21458390	R	II	METT11D1	Body	island	Body-island
cg21513751	DMR_87	14	21458627	F	II	METT11D1	Body	shore	Body-shore
cg07021777	DMR_88	4	88312416	R	I	HSD17B11	1stExon	opensea	1stExon-opensea
cg15641998	DMR_88	4	88312323	F	II	HSD17B11	1stExon	opensea	1stExon-opensea
cg26923905	DMR_88	4	88312455	F	II	HSD17B11	TSS200	opensea	TSS200-opensea
cg02504902	DMR_89	8	53326922	F	II		IGR	opensea	IGR-opensea
cg07328565	DMR_89	8	53327079	R	II		IGR	opensea	IGR-opensea
cg27264390	DMR_89	8	53327058	R	II		IGR	opensea	IGR-opensea
cg20845805	DMR_90	1	228870867	R	I	RHOU	TSS200	island	TSS200-island
cg24885126	DMR_90	1	228870885	R	I	RHOU	1stExon	island	1stExon-island
cg03099045	DMR_90	1	228870811	R	II	RHOU	TSS200	island	TSS200-island
cg11431126	DMR_90	1	228870709	F	II	RHOU	TSS200	shore	TSS200-shore
cg12127991	DMR_90	1	228870637	F	II	RHOU	TSS1500	shore	TSS1500-shore
cg22517740	DMR_90	1	228870629	F	II	RHOU	TSS1500	shore	TSS1500-shore
cg04571321	DMR_91	19	38924347	F	I	RYR1	1stExon	island	1stExon-island
cg06740600	DMR_91	19	38924436	F	I	RYR1	1stExon	island	1stExon-island
cg11297107	DMR_91	19	38924319	F	I	RYR1	TSS200	island	TSS200-island
cg27049517	DMR_91	19	38924330	F	I	RYR1	TSS200	island	TSS200-island
cg05471297	DMR_91	19	38924349	F	II	RYR1	1stExon	island	1stExon-island
cg06074123	DMR_92	4	56660460	F	I		IGR	shore	IGR-shore
cg19676181	DMR_92	4	56660398	F	I		IGR	shore	IGR-shore
cg26633084	DMR_92	4	56660328	R	I		IGR	shore	IGR-shore
cg07762181	DMR_92	4	56660143	F	II		IGR	island	IGR-island
cg15424250	DMR_94	7	30029808	F	I	SCRN1	1stExon	island	1stExon-island
cg03054529	DMR_94	7	30029938	F	II	SCRN1	TSS1500	shore	TSS1500-shore
cg10591077	DMR_94	7	30030138	F	II	SCRN1	TSS1500	shore	TSS1500-shore
cg00152768	DMR_95	3	50397174	F	II	TMEM115	TSS1500	island	TSS1500-island
cg01823269	DMR_95	3	50397107	R	II	TMEM115	TSS200	island	TSS200-island
cg23406136	DMR_95	3	50397379	F	II	TMEM115	TSS1500	shore	TSS1500-shore
cg01248745	DMR_96	5	140563213	F	II	PCDHB16	1stExon	shore	1stExon-shore
cg20730770	DMR_96	5	140563241	R	II	PCDHB16	1stExon	shore	1stExon-shore
cg26569309	DMR_96	5	140563400	F	II	PCDHB16	1stExon	shore	1stExon-shore
cg12719753	DMR_97	15	74466933	R	I	ISLR	1stExon	shore	1stExon-shore
cg03778780	DMR_97	15	74466910	R	II	ISLR	1stExon	shore	1stExon-shore
cg10666013	DMR_97	15	74467158	F	II	ISLR	5'UTR	shore	5'UTR-shore
cg24779381	DMR_97	15	74466794	R	II	ISLR	TSS200	shore	TSS200-shore
cg24005131	DMR_98	12	106697297	R	I	TCP11L2	5'UTR	shore	5'UTR-shore
cg25041172	DMR_98	12	106697165	R	I	TCP11L2	5'UTR	island	5'UTR-island
cg13229286	DMR_98	12	106696891	R	II	TCP11L2	5'UTR	island	5'UTR-island
cg02543075	DMR_99	2	217236425	R	I	2022-03-04	5'UTR	island	5'UTR-island
cg04749646	DMR_99	2	217236630	F	I	2022-03-04	5'UTR	island	5'UTR-island
cg08917174	DMR_99	2	217236650	F	I	2022-03-04	5'UTR	island	5'UTR-island
cg16638523	DMR_99	2	217236529	F	I	2022-03-04	5'UTR	island	5'UTR-island
cg01240599	DMR_101	11	67418045	F	I	ACY3	5'UTR	opensea	5'UTR-opensea
cg04565008	DMR_101	11	67418140	F	II	ACY3	TSS200	opensea	TSS200-opensea
cg06148175	DMR_101	11	67418148	F	II	ACY3	TSS200	opensea	TSS200-opensea
cg11096993	DMR_101	11	67417958	F	II	ACY3	5'UTR	opensea	5'UTR-opensea
cg07730149	DMR_102	19	18303624	R	II	MPV17L2	TSS1500	island	TSS1500-island
cg09728459	DMR_102	19	18303849	F	II	MPV17L2	TSS200	island	TSS200-island
cg13612958	DMR_102	19	18303626	R	II	MPV17L2	TSS1500	island	TSS1500-island
cg15481787	DMR_102	19	18303865	F	II	MPV17L2	TSS200	island	TSS200-island
cg02989521	DMR_103	11	107462437	F	I	ELMOD1	5'UTR	island	5'UTR-island
cg19266910	DMR_103	11	107462445	R	I	ELMOD1	5'UTR	island	5'UTR-island
cg21068911	DMR_103	11	107462430	R	I	ELMOD1	5'UTR	island	5'UTR-island
cg03725852	DMR_103	11	107462173	R	II	ELMOD1	5'UTR	island	5'UTR-island
cg21092834	DMR_103	11	107462721	R	II	LOC643923	Body	shore	Body-shore
cg07841463	DMR_104	5	37370967	F	II	NUP155	1stExon	island	1stExon-island
cg09638556	DMR_104	5	37370880	F	II	NUP155	Body	shore	Body-shore
cg18053345	DMR_104	5	37370947	R	II	NUP155	1stExon	island	1stExon-island
cg23512165	DMR_105	17	56595232	F	I	MTMR4	1stExon	island	1stExon-island
cg26609111	DMR_105	17	56595225	F	I	MTMR4	1stExon	island	1stExon-island
cg07318658	DMR_105	17	56594994	R	II	MTMR4	5'UTR	shore	5'UTR-shore
cg21837669	DMR_106	12	103889307	F	I	C12orf42	5'UTR	island	5'UTR-island
cg22754765	DMR_106	12	103889166	R	II	C12orf42	5'UTR	island	5'UTR-island
cg25935014	DMR_106	12	103889042	F	II	C12orf42	5'UTR	shore	5'UTR-shore
cg09865339	DMR_107	7	99774935	F	I	GPC2	1stExon	island	1stExon-island
cg16876876	DMR_107	7	99775179	R	I	STAG3	TSS1500	island	TSS1500-island
cg20531781	DMR_107	7	99775012	R	I	STAG3	TSS1500	island	TSS1500-island
cg21123656	DMR_107	7	99775134	R	I	STAG3	TSS1500	island	TSS1500-island
cg10501880	DMR_107	7	99775185	R	II	STAG3	TSS1500	island	TSS1500-island
cg21906830	DMR_107	7	99775207	F	II	STAG3	TSS1500	island	TSS1500-island
cg01553632	DMR_108	3	32509364	F	II		IGR	island	IGR-island
cg05519724	DMR_108	3	32509460	R	II		IGR	island	IGR-island
cg09329275	DMR_108	3	32509543	F	II		IGR	shore	IGR-shore
cg09118932	DMR_111	2	1748337	F	I	PXDN	TSS200	island	TSS200-island
cg25181651	DMR_111	2	1748132	F	I	PXDN	1stExon	island	1stExon-island
cg12164282	DMR_111	2	1748112	R	II	PXDN	1stExon	island	1stExon-island
cg10437377	DMR_112	15	56536599	R	I	RFX7	TSS1500	shore	TSS1500-shore
cg08857201	DMR_112	15	56536865	F	II	RFX7	TSS1500	shore	TSS1500-shore
cg19094555	DMR_112	15	56536718	R	II	RFX7	TSS1500	shore	TSS1500-shore
cg05485462	DMR_115	16	3062349	F	I	CLDN9	TSS200	shore	TSS200-shore
cg08199758	DMR_115	16	3062426	R	I	CLDN9	TSS200	shore	TSS200-shore
cg09674170	DMR_115	16	3062382	R	I	CLDN9	TSS200	shore	TSS200-shore
cg10282491	DMR_115	16	3062368	R	II	CLDN9	TSS200	shore	TSS200-shore
cg02869547	DMR_116	11	14521079	F	I	COPB1	5'UTR	opensea	5'UTR-opensea
cg00704909	DMR_116	11	14521319	R	II	COPB1	5'UTR	opensea	5'UTR-opensea
cg03862781	DMR_116	11	14521235	F	II	COPB1	5'UTR	opensea	5'UTR-opensea
cg13849196	DMR_116	11	14521321	R	II	COPB1	5'UTR	opensea	5'UTR-opensea
cg01276381	DMR_118	6	150039767	R	II	LATS1	TSS1500	shore	TSS1500-shore
cg06741198	DMR_118	6	150039666	F	II	LATS1	TSS1500	shore	TSS1500-shore
cg10435706	DMR_118	6	150039699	F	II	LATS1	TSS1500	shore	TSS1500-shore
cg11408517	DMR_118	6	150039536	F	II	LATS1	TSS200	shore	TSS200-shore
cg26428073	DMR_118	6	150039728	F	II	LATS1	TSS1500	shore	TSS1500-shore
cg10577284	DMR_119	10	81838377	R	I	LOC219347	Body	island	Body-island
cg17251097	DMR_119	10	81838583	R	I	LOC219347	Body	island	Body-island
cg02599225	DMR_119	10	81838473	F	II	LOC219347	Body	island	Body-island
cg05377034	DMR_119	10	81838185	F	II	C10orf57	TSS1500	shore	TSS1500-shore
cg20451369	DMR_119	10	81838320	R	II	LOC219347	Body	shore	Body-shore
cg11842610	DMR_120	10	118033762	F	I	GFRA1	TSS1500	island	TSS1500-island
cg23524195	DMR_120	10	118034031	F	I	GFRA1	TSS1500	island	TSS1500-island
cg09146197	DMR_120	10	118033581	R	II	GFRA1	TSS1500	island	TSS1500-island
cg20095233	DMR_120	10	118033902	F	II	GFRA1	TSS1500	island	TSS1500-island
cg10171063	DMR_121	12	29302231	R	I		IGR	island	IGR-island
cg00263592	DMR_121	12	29302279	F	II		IGR	island	IGR-island
cg10902825	DMR_121	12	29302179	F	II		IGR	island	IGR-island
cg11390073	DMR_121	12	29302515	F	II		IGR	island	IGR-island
cg11956819	DMR_122	8	145019041	F	I	PLEC1	Body	island	Body-island
cg16783170	DMR_122	8	145019074	F	I	PLEC1	Body	island	Body-island
cg07898713	DMR_122	8	145018822	R	II	PLEC1	Body	island	Body-island
cg09406760	DMR_122	8	145019116	F	II	PLEC1	Body	island	Body-island
cg13984060	DMR_122	8	145018816	R	II	PLEC1	Body	island	Body-island
cg17960164	DMR_122	8	145018928	R	II	PLEC1	Body	island	Body-island
cg20290983	DMR_123	6	43655470	F	I	MRPS18A	1stExon	island	1stExon-island
cg26888317	DMR_123	6	43655346	F	I	MRPS18A	Body	island	Body-island
cg04842962	DMR_123	6	43655489	F	II	MRPS18A	1stExon	island	1stExon-island
cg25824330	DMR_123	6	43655393	R	II	MRPS18A	Body	island	Body-island
cg12391667	DMR_124	11	101785507	R	II	KIAA1377	TSS1500	shore	TSS1500-shore
cg16925090	DMR_124	11	101785516	R	II	KIAA1377	TSS1500	shore	TSS1500-shore
cg17636193	DMR_124	11	101785595	R	II	KIAA1377	TSS200	island	TSS200-island
cg12845520	DMR_125	8	99076734	F	I	C8orf47	TSS200	shore	TSS200-shore
cg26989202	DMR_125	8	99076837	R	I	C8orf47	1stExon	island	1stExon-island
cg01754037	DMR_125	8	99077049	R	II	C8orf47	Body	island	Body-island
cg19978209	DMR_125	8	99077038	R	II	C8orf47	Body	island	Body-island
cg25330243	DMR_126	8	102504501	F	I	GRHL2	TSS200	island	TSS200-island
cg03780851	DMR_126	8	102504564	F	II	GRHL2	TSS200	island	TSS200-island
cg11397370	DMR_126	8	102504479	R	II	GRHL2	TSS200	island	TSS200-island
cg16435779	DMR_126	8	102504447	F	II	GRHL2	TSS1500	shore	TSS1500-shore
cg25639415	DMR_126	8	102504621	F	II	GRHL2	TSS200	island	TSS200-island
cg26791985	DMR_127	3	52008971	R	I	ABHD14A	TSS200	island	TSS200-island
cg11491074	DMR_127	3	52008944	R	II	ABHD14A	TSS200	island	TSS200-island
cg19440233	DMR_127	3	52009002	R	II	ABHD14A	TSS200	island	TSS200-island
cg04025150	DMR_128	1	34642862	R	I	C1orf94	5'UTR	island	5'UTR-island
cg04323427	DMR_128	1	34642899	F	II	C1orf94	5'UTR	island	5'UTR-island
cg13329248	DMR_128	1	34642745	R	II	C1orf94	5'UTR	island	5'UTR-island
cg18328755	DMR_128	1	34643106	F	II	C1orf94	5'UTR	shore	5'UTR-shore
cg06239526	DMR_129	1	153747609	F	II	SLC27A3	TSS200	shore	TSS200-shore
cg19773045	DMR_129	1	153747600	F	II	SLC27A3	TSS200	shore	TSS200-shore
cg21279955	DMR_129	1	153747551	F	II	SLC27A3	TSS1500	shore	TSS1500-shore
cg24408896	DMR_129	1	153747658	R	II	SLC27A3	TSS200	island	TSS200-island
cg01335658	DMR_130	10	131567534	F	I		IGR	opensea	IGR-opensea
cg18132058	DMR_130	10	131567108	F	I		IGR	opensea	IGR-opensea
cg01273309	DMR_130	10	131567279	F	II		IGR	opensea	IGR-opensea
cg06408912	DMR_130	10	131567498	R	II		IGR	opensea	IGR-opensea
cg09607482	DMR_130	10	131567073	F	II		IGR	opensea	IGR-opensea
cg25239156	DMR_130	10	131566948	R	II		IGR	opensea	IGR-opensea
cg01267941	DMR_132	12	57623452	F	I	SHMT2	TSS1500	island	TSS1500-island
cg09215553	DMR_132	12	57623421	F	I	SHMT2	TSS1500	island	TSS1500-island
cg26220528	DMR_132	12	57623348	F	I	SHMT2	TSS200	shore	TSS200-shore
cg07145930	DMR_133	5	151151000	F	I	G3BP1	TSS1500	island	TSS1500-island
cg15345415	DMR_133	5	151150903	R	I	G3BP1	TSS1500	island	TSS1500-island
cg02122376	DMR_133	5	151151089	F	II	G3BP1	TSS1500	island	TSS1500-island
cg03739609	DMR_134	6	31555016	R	II	LST1	Body	opensea	Body-opensea
cg14324675	DMR_134	6	31554848	F	II	LST1	Body	opensea	Body-opensea
cg19271190	DMR_134	6	31554946	F	II	LST1	Body	opensea	Body-opensea
cg27616007	DMR_134	6	31554829	R	II	LST1	Body	opensea	Body-opensea
cg01797567	DMR_135	14	50087093	F	I	MGAT2	TSS1500	island	TSS1500-island
cg26988241	DMR_135	14	50087290	R	I	RPL36AL	1stExon	island	1stExon-island
cg00948862	DMR_135	14	50087102	F	II	MGAT2	TSS1500	island	TSS1500-island
cg19774553	DMR_135	14	50087255	R	II	MGAT2	TSS1500	island	TSS1500-island
cg00681103	DMR_138	2	201983452	R	I	CFLAR	5'UTR	island	5'UTR-island
cg12049462	DMR_138	2	201983419	R	I	CFLAR	5'UTR	island	5'UTR-island
cg22304169	DMR_138	2	201983303	R	II	CFLAR	5'UTR	island	5'UTR-island
cg00240195	DMR_139	2	157184880	F	I	NR4A2	Body	shore	Body-shore
cg03339537	DMR_139	2	157184816	R	II	NR4A2	Body	shore	Body-shore
cg17654050	DMR_139	2	157184978	F	II	NR4A2	Body	shore	Body-shore
cg00260888	DMR_142	20	30865478	R	I	KIF3B	1stExon	shore	1stExon-shore
cg01951308	DMR_142	20	30865502	R	II	KIF3B	1stExon	shore	1stExon-shore
cg02729805	DMR_142	20	30865674	F	II	KIF3B	5'UTR	island	5'UTR-island
cg10110953	DMR_142	20	30865763	F	II	KIF3B	5'UTR	island	5'UTR-island
cg04922681	DMR_143	13	43149234	R	I	TNFSF11	Body	island	Body-island
cg24534742	DMR_143	13	43149281	R	I	TNFSF11	Body	island	Body-island
cg00880018	DMR_143	13	43149171	R	II	TNFSF11	Body	island	Body-island
cg24115264	DMR_143	13	43149043	R	II	TNFSF11	Body	island	Body-island
cg08851840	DMR_144	10	114709957	F	I	TCF7L2	TSS200	shelf	TSS200-shelf
cg04266779	DMR_144	10	114710018	R	II	TCF7L2	5'UTR	shelf	5'UTR-shelf
cg04953732	DMR_144	10	114709946	F	II	TCF7L2	TSS200	shelf	TSS200-shelf
cg10983115	DMR_144	10	114710129	R	II	TCF7L2	5'UTR	shore	5'UTR-shore
cg00346446	DMR_145	1	156711439	R	II	MRPL24	TSS1500	shore	TSS1500-shore
cg05375405	DMR_145	1	156711303	F	II	MRPL24	TSS1500	shore	TSS1500-shore
cg15124109	DMR_145	1	156711332	F	II	MRPL24	TSS1500	shore	TSS1500-shore
