# Supplementary material for: Epigenome-wide DNA methylation analysis of whole blood cells derived from patients with GAD and OCD in the Chinese Han population
Source: Transl Psychiatry. 2022 Nov 7;12:465. doi: 10.1038/s41398-022-02236-x (PMC9640561; doi:10.1038/s41398-022-02236-x)
Supplement: Supplementary file 5 — Supplementary table 4 | Gene ontology of DMR genes in the case-control study [file 41398_2022_2236_MOESM5_ESM.xlsx]

## Sheet: Sheet1
Supplementary table 4 | Gene ontology of DMR genes in the case-control study
source	term_name	term_id	adjusted_p_value	negative_log10_of_adjusted_p_value	term_size	query_size	intersection_size	effective_domain_size	intersections
GO:CC	cellular_component	GO:0005575	3.23278e-113	112.49	21672	342	320	61487	CD47,USP6NL,CYP2W1,KRTCAP3,CPLX1,RWDD3,FUCA1,LCE3A,SYCP1,DEPDC1,PAPOLB,RADIL,SLC35B1,TSPAN4,SAMD11,EI24,FGF19,ERI1,CTBP1,HSDL1,PRDM2,ADRB3,SEC24C,CACNG2,GALNT9,ZNF385D,RIF1,TEKT1,MEN1,ERLEC1,CALCA,CSNK1G3,SDK1,C1ORF94,INF2,CDK5RAP3,HLA-DPB1,C12ORF29,TRIM15,MAPT,NUP155,SMC1B,RIBC2,USP15,PPP1R12B,PCDHA6,RGMA,MRPL54,STRADA,ALDH5A1,PPA1,THBS1,LDHD,ZNF225,STAM2,BSCL2,USP21,HSD17B11,RHOU,RYR1,TMEM115,P…
GO:CC	cellular anatomical entity	GO:0110165	8.06034e-109	108.094	21534	342	316	61487	CD47,USP6NL,CYP2W1,KRTCAP3,CPLX1,RWDD3,FUCA1,LCE3A,SYCP1,DEPDC1,PAPOLB,RADIL,SLC35B1,TSPAN4,SAMD11,EI24,FGF19,ERI1,CTBP1,HSDL1,PRDM2,ADRB3,SEC24C,CACNG2,GALNT9,ZNF385D,RIF1,TEKT1,MEN1,ERLEC1,CALCA,CSNK1G3,SDK1,C1ORF94,INF2,CDK5RAP3,HLA-DPB1,C12ORF29,TRIM15,MAPT,NUP155,RIBC2,USP15,PPP1R12B,PCDHA6,RGMA,MRPL54,STRADA,ALDH5A1,PPA1,THBS1,LDHD,ZNF225,STAM2,BSCL2,USP21,HSD17B11,RHOU,RYR1,TMEM115,PCDHB16…
GO:BP	biological_process	GO:0008150	7.25331e-103	102.139	21028	342	310	61487	CD47,USP6NL,CYP2W1,KRTCAP3,CPLX1,RWDD3,FUCA1,LCE3A,SYCP1,DEPDC1,PAPOLB,RADIL,VTRNA1-3,SLC35B1,TSPAN4,SAMD11,EI24,FGF19,ERI1,CTBP1,HSDL1,PRDM2,ADRB3,SEC24C,CACNG2,GALNT9,ZNF385D,RIF1,TEKT1,MEN1,ERLEC1,CALCA,CSNK1G3,SDK1,C1ORF94,INF2,CDK5RAP3,HLA-DPB1,C12ORF29,TRIM15,MAPT,NUP155,SMC1B,RIBC2,USP15,PPP1R12B,PCDHA6,RGMA,MRPL54,ALDH5A1,PPA1,THBS1,ZNF225,BSCL2,USP21,HSD17B11,RHOU,RYR1,TMEM115,PCDHB16,IS…
GO:CC	intracellular anatomical structure	GO:0005622	1.85877e-95	94.7308	17758	342	285	61487	CD47,USP6NL,CYP2W1,KRTCAP3,CPLX1,RWDD3,FUCA1,LCE3A,SYCP1,DEPDC1,PAPOLB,RADIL,SLC35B1,TSPAN4,SAMD11,FGF19,ERI1,CTBP1,HSDL1,PRDM2,ADRB3,SEC24C,CACNG2,GALNT9,ZNF385D,RIF1,TEKT1,MEN1,ERLEC1,CALCA,CSNK1G3,SDK1,C1ORF94,INF2,CDK5RAP3,HLA-DPB1,C12ORF29,TRIM15,MAPT,NUP155,RIBC2,USP15,PPP1R12B,PCDHA6,MRPL54,STRADA,ALDH5A1,PPA1,THBS1,LDHD,ZNF225,STAM2,BSCL2,USP21,HSD17B11,RHOU,RYR1,TMEM115,PCDHB16,ISLR,TCP1…
GO:BP	cellular process	GO:0009987	1.77517e-94	93.7508	19329	342	294	61487	CD47,USP6NL,CYP2W1,KRTCAP3,CPLX1,RWDD3,FUCA1,LCE3A,SYCP1,DEPDC1,PAPOLB,RADIL,SLC35B1,TSPAN4,SAMD11,EI24,FGF19,ERI1,CTBP1,HSDL1,PRDM2,ADRB3,SEC24C,CACNG2,GALNT9,ZNF385D,RIF1,TEKT1,MEN1,ERLEC1,CALCA,CSNK1G3,SDK1,C1ORF94,INF2,CDK5RAP3,HLA-DPB1,C12ORF29,TRIM15,MAPT,NUP155,RIBC2,USP15,PPP1R12B,PCDHA6,RGMA,MRPL54,ALDH5A1,PPA1,THBS1,ZNF225,BSCL2,USP21,HSD17B11,RHOU,RYR1,TMEM115,PCDHB16,ISLR,TCP11L2,ACY3…
GO:CC	cytoplasm	GO:0005737	2.09824e-88	87.6781	12193	342	240	61487	CD47,USP6NL,CYP2W1,KRTCAP3,CPLX1,RWDD3,FUCA1,LCE3A,DEPDC1,PAPOLB,RADIL,TSPAN4,SAMD11,ERI1,CTBP1,HSDL1,ADRB3,SEC24C,CACNG2,GALNT9,ZNF385D,TEKT1,MEN1,CSNK1G3,SDK1,C1ORF94,INF2,CDK5RAP3,HLA-DPB1,C12ORF29,MAPT,RIBC2,USP15,PCDHA6,STRADA,ALDH5A1,LDHD,ZNF225,BSCL2,HSD17B11,RHOU,RYR1,TMEM115,PCDHB16,ISLR,TCP11L2,ACY3,ELMOD1,GPC2,PXDN,RFX7,CLDN9,COPB1,GFRA1,MRPS18A,GRHL2,ABHD14A,SLC27A3,G3BP1,LST1,MGAT2,R…
GO:CC	organelle	GO:0043226	6.50792e-84	83.1866	16674	342	267	61487	USP6NL,CYP2W1,KRTCAP3,CPLX1,RWDD3,FUCA1,SYCP1,DEPDC1,PAPOLB,RADIL,SLC35B1,TSPAN4,SAMD11,EI24,FGF19,ERI1,CTBP1,HSDL1,PRDM2,ADRB3,SEC24C,CACNG2,GALNT9,ZNF385D,RIF1,TEKT1,MEN1,ERLEC1,CALCA,CSNK1G3,SDK1,C1ORF94,INF2,CDK5RAP3,HLA-DPB1,C12ORF29,TRIM15,MAPT,NUP155,RIBC2,USP15,PPP1R12B,PCDHA6,MRPL54,STRADA,ALDH5A1,PPA1,THBS1,ZNF225,STAM2,BSCL2,USP21,HSD17B11,RHOU,RYR1,TMEM115,PCDHB16,ISLR,TCP11L2,ACY3,EL…
GO:CC	membrane-bounded organelle	GO:0043227	1.7196e-79	78.7646	15557	342	255	61487	USP6NL,CYP2W1,KRTCAP3,CPLX1,RWDD3,FUCA1,SYCP1,DEPDC1,PAPOLB,RADIL,SLC35B1,TSPAN4,SAMD11,EI24,FGF19,ERI1,CTBP1,HSDL1,PRDM2,ADRB3,SEC24C,CACNG2,GALNT9,ZNF385D,RIF1,TEKT1,MEN1,ERLEC1,CALCA,CSNK1G3,SDK1,C1ORF94,INF2,CDK5RAP3,HLA-DPB1,C12ORF29,TRIM15,MAPT,NUP155,RIBC2,USP15,PPP1R12B,PCDHA6,MRPL54,STRADA,ALDH5A1,PPA1,THBS1,ZNF225,STAM2,BSCL2,USP21,HSD17B11,RHOU,RYR1,TMEM115,PCDHB16,ISLR,TCP11L2,ACY3,EL…
GO:CC	intracellular organelle	GO:0043229	1.36598e-77	76.8646	15870	342	255	61487	USP6NL,CYP2W1,KRTCAP3,CPLX1,RWDD3,FUCA1,SYCP1,DEPDC1,PAPOLB,RADIL,SLC35B1,TSPAN4,SAMD11,FGF19,ERI1,CTBP1,HSDL1,PRDM2,ADRB3,SEC24C,CACNG2,GALNT9,ZNF385D,RIF1,TEKT1,MEN1,ERLEC1,CALCA,CSNK1G3,SDK1,C1ORF94,INF2,CDK5RAP3,HLA-DPB1,C12ORF29,TRIM15,MAPT,NUP155,RIBC2,USP15,PPP1R12B,PCDHA6,MRPL54,STRADA,ALDH5A1,PPA1,THBS1,ZNF225,STAM2,BSCL2,USP21,HSD17B11,RHOU,RYR1,TMEM115,PCDHB16,ISLR,TCP11L2,ACY3,ELMOD1,…
GO:CC	intracellular membrane-bounded organelle	GO:0043231	2.72342e-74	73.5649	14514	342	242	61487	USP6NL,CYP2W1,KRTCAP3,CPLX1,RWDD3,FUCA1,SYCP1,DEPDC1,PAPOLB,RADIL,SLC35B1,TSPAN4,SAMD11,FGF19,ERI1,CTBP1,HSDL1,PRDM2,ADRB3,SEC24C,CACNG2,GALNT9,RIF1,TEKT1,MEN1,ERLEC1,CALCA,CSNK1G3,SDK1,C1ORF94,INF2,CDK5RAP3,HLA-DPB1,C12ORF29,TRIM15,MAPT,NUP155,RIBC2,USP15,PPP1R12B,PCDHA6,MRPL54,STRADA,ALDH5A1,PPA1,THBS1,ZNF225,STAM2,BSCL2,USP21,HSD17B11,RHOU,RYR1,TMEM115,PCDHB16,ISLR,TCP11L2,ACY3,ELMOD1,MTMR4,GP…
GO:BP	biological regulation	GO:0065007	3.86598e-66	65.4127	12859	342	222	61487	CD47,USP6NL,CYP2W1,KRTCAP3,CPLX1,RWDD3,FUCA1,LCE3A,SYCP1,DEPDC1,PAPOLB,RADIL,SLC35B1,TSPAN4,SAMD11,EI24,FGF19,ERI1,CTBP1,HSDL1,PRDM2,ADRB3,SEC24C,CACNG2,GALNT9,ZNF385D,MEN1,CALCA,CSNK1G3,C1ORF94,INF2,CDK5RAP3,TRIM15,MAPT,RIBC2,USP15,PCDHA6,RGMA,MRPL54,ALDH5A1,THBS1,ZNF225,HSD17B11,RYR1,TMEM115,PCDHB16,ISLR,MTMR4,GPC2,STAG3,PXDN,CLDN9,COPB1,LATS1,GFRA1,MRPS18A,SLC27A3,LST1,MGAT2,CFLAR,TNFSF11,TCF7…
GO:BP	regulation of biological process	GO:0050789	1.04699e-61	60.9801	12142	342	211	61487	CD47,CYP2W1,KRTCAP3,CPLX1,RWDD3,FUCA1,LCE3A,SYCP1,DEPDC1,PAPOLB,RADIL,SLC35B1,TSPAN4,SAMD11,EI24,FGF19,ERI1,CTBP1,HSDL1,PRDM2,ADRB3,SEC24C,CACNG2,GALNT9,ZNF385D,MEN1,CALCA,CSNK1G3,C1ORF94,INF2,CDK5RAP3,TRIM15,MAPT,RIBC2,USP15,PCDHA6,RGMA,MRPL54,THBS1,ZNF225,HSD17B11,RYR1,TMEM115,PCDHB16,ISLR,MTMR4,GPC2,STAG3,PXDN,CLDN9,COPB1,LATS1,GFRA1,MRPS18A,SLC27A3,LST1,MGAT2,CFLAR,TNFSF11,TCF7L2,MRPL24
GO:BP	regulation of cellular process	GO:0050794	1.07721e-60	59.9677	11067	342	201	61487	CD47,KRTCAP3,CPLX1,RWDD3,FUCA1,LCE3A,SYCP1,DEPDC1,PAPOLB,RADIL,SLC35B1,TSPAN4,SAMD11,EI24,FGF19,ERI1,CTBP1,HSDL1,PRDM2,ADRB3,SEC24C,CACNG2,GALNT9,ZNF385D,MEN1,CALCA,CSNK1G3,C1ORF94,INF2,CDK5RAP3,TRIM15,MAPT,RIBC2,USP15,PCDHA6,RGMA,MRPL54,THBS1,ZNF225,HSD17B11,RYR1,TMEM115,PCDHB16,ISLR,MTMR4,GPC2,STAG3,PXDN,CLDN9,COPB1,LATS1,GFRA1,MRPS18A,SLC27A3,LST1,CFLAR,TNFSF11,TCF7L2,MRPL24
GO:BP	metabolic process	GO:0008152	1.53139e-56	55.8149	14361	342	221	61487	CD47,CYP2W1,CPLX1,SYCP1,DEPDC1,PAPOLB,RADIL,SLC35B1,TSPAN4,SAMD11,EI24,FGF19,ERI1,CTBP1,HSDL1,PRDM2,ADRB3,GALNT9,ZNF385D,RIF1,TEKT1,MEN1,CALCA,CSNK1G3,SDK1,C1ORF94,INF2,CDK5RAP3,HLA-DPB1,C12ORF29,TRIM15,MAPT,NUP155,RIBC2,PPP1R12B,PCDHA6,RGMA,MRPL54,ALDH5A1,PPA1,THBS1,ZNF225,USP21,HSD17B11,RHOU,RYR1,TCP11L2,ACY3,ELMOD1,MTMR4,GPC2,PXDN,CLDN9,COPB1,LATS1,MRPS18A,GRHL2,ABHD14A,SLC27A3,LST1,MGAT2,RPL3…
GO:BP	cellular metabolic process	GO:0044237	1.05504e-53	52.9767	12839	342	206	61487	CD47,CYP2W1,CPLX1,SYCP1,PAPOLB,RADIL,SLC35B1,TSPAN4,SAMD11,FGF19,ERI1,CTBP1,HSDL1,PRDM2,ADRB3,GALNT9,ZNF385D,RIF1,TEKT1,MEN1,CALCA,CSNK1G3,SDK1,C1ORF94,INF2,CDK5RAP3,HLA-DPB1,C12ORF29,TRIM15,MAPT,NUP155,RIBC2,PPP1R12B,MRPL54,ALDH5A1,PPA1,THBS1,ZNF225,USP21,HSD17B11,RHOU,RYR1,TCP11L2,ACY3,ELMOD1,MTMR4,GPC2,PXDN,CLDN9,COPB1,LATS1,MRPS18A,GRHL2,ABHD14A,SLC27A3,LST1,MGAT2,RPL36AL,NR4A2,KIF3B,TNFSF11,…
GO:BP	organic substance metabolic process	GO:0071704	1.96344e-50	49.707	13835	342	209	61487	CD47,CYP2W1,CPLX1,SYCP1,PAPOLB,RADIL,SLC35B1,TSPAN4,SAMD11,FGF19,ERI1,CTBP1,HSDL1,PRDM2,ADRB3,ZNF385D,RIF1,MEN1,CALCA,SDK1,C1ORF94,INF2,CDK5RAP3,HLA-DPB1,C12ORF29,TRIM15,MAPT,NUP155,RIBC2,PPP1R12B,PCDHA6,RGMA,MRPL54,ALDH5A1,PPA1,THBS1,ZNF225,USP21,HSD17B11,RHOU,RYR1,TCP11L2,ACY3,ELMOD1,MTMR4,GPC2,PXDN,CLDN9,COPB1,LATS1,MRPS18A,GRHL2,ABHD14A,SLC27A3,LST1,MGAT2,RPL36AL,NR4A2,KIF3B,TNFSF11,TCF7L2,MR…
GO:BP	primary metabolic process	GO:0044238	1.31157e-48	47.8822	12572	342	197	61487	CD47,CYP2W1,CPLX1,SYCP1,PAPOLB,RADIL,SLC35B1,TSPAN4,SAMD11,FGF19,ERI1,CTBP1,HSDL1,PRDM2,ADRB3,ZNF385D,RIF1,MEN1,CALCA,SDK1,C1ORF94,INF2,CDK5RAP3,HLA-DPB1,C12ORF29,TRIM15,MAPT,NUP155,RIBC2,PPP1R12B,MRPL54,ALDH5A1,PPA1,THBS1,ZNF225,USP21,HSD17B11,RHOU,RYR1,TCP11L2,ACY3,ELMOD1,MTMR4,GPC2,PXDN,CLDN9,COPB1,LATS1,MRPS18A,GRHL2,ABHD14A,SLC27A3,LST1,MGAT2,RPL36AL,NR4A2,KIF3B,TNFSF11,TCF7L2
GO:BP	nitrogen compound metabolic process	GO:0006807	1.28906e-43	42.8897	12062	342	186	61487	CD47,CYP2W1,CPLX1,SYCP1,PAPOLB,RADIL,SLC35B1,TSPAN4,SAMD11,FGF19,ERI1,CTBP1,HSDL1,PRDM2,ADRB3,ZNF385D,RIF1,MEN1,CALCA,C1ORF94,INF2,CDK5RAP3,C12ORF29,TRIM15,MAPT,NUP155,RIBC2,PPP1R12B,MRPL54,ALDH5A1,PPA1,THBS1,ZNF225,USP21,HSD17B11,RHOU,RYR1,TCP11L2,ACY3,ELMOD1,MTMR4,GPC2,PXDN,CLDN9,COPB1,LATS1,MRPS18A,GRHL2,ABHD14A,SLC27A3,LST1,MGAT2,RPL36AL,KIF3B,TNFSF11,TCF7L2
GO:CC	membrane	GO:0016020	3.68964e-43	42.433	9818	342	166	61487	USP6NL,FUCA1,PAPOLB,SAMD11,EI24,CTBP1,HSDL1,ADRB3,SEC24C,GALNT9,RIF1,TEKT1,MEN1,CSNK1G3,CDK5RAP3,HLA-DPB1,C12ORF29,USP15,RGMA,STRADA,ALDH5A1,ZNF225,BSCL2,RHOU,TMEM115,PCDHB16,ISLR,TCP11L2,MPV17L2,C12ORF42,STAG3,PXDN,RFX7,ABHD14A,G3BP1,LST1,CFLAR,MRPL24
GO:CC	nucleus	GO:0005634	1.59102e-42	41.7983	10053	342	167	61487	KRTCAP3,CPLX1,RWDD3,FUCA1,SYCP1,DEPDC1,PAPOLB,RADIL,SLC35B1,TSPAN4,SAMD11,FGF19,ERI1,CTBP1,PRDM2,SEC24C,RIF1,MEN1,ERLEC1,CALCA,C1ORF94,INF2,CDK5RAP3,HLA-DPB1,C12ORF29,TRIM15,MAPT,NUP155,RIBC2,PPP1R12B,PCDHA6,MRPL54,PPA1,THBS1,ZNF225,STAM2,USP21,HSD17B11,RYR1,TMEM115,ISLR,ACY3,ELMOD1,MTMR4,GPC2,CLDN9,COPB1,LATS1,MRPS18A,SLC27A3,LST1,RPL36AL,TNFSF11,TCF7L2
GO:CC	cytosol	GO:0005829	1.64044e-42	41.785	5373	342	123	61487	CD47,KRTCAP3,CPLX1,FUCA1,LCE3A,PAPOLB,TSPAN4,SAMD11,CACNG2,ZNF385D,MEN1,SDK1,INF2,CDK5RAP3,RIBC2,LDHD,ZNF225,HSD17B11,TMEM115,ISLR,CLDN9,GFRA1,GRHL2,ABHD14A,RPL36AL,CFLAR,NR4A2,KIF3B,TCF7L2,MRPL24
GO:BP	response to stimulus	GO:0050896	5.33933e-40	39.2725	8815	342	154	61487	CD47,CYP2W1,KRTCAP3,CPLX1,FUCA1,LCE3A,DEPDC1,PAPOLB,TSPAN4,SAMD11,EI24,CTBP1,ADRB3,SEC24C,GALNT9,ZNF385D,RIF1,MEN1,CSNK1G3,C1ORF94,CDK5RAP3,C12ORF29,MAPT,RIBC2,USP15,PCDHA6,RGMA,MRPL54,THBS1,ZNF225,HSD17B11,RYR1,TMEM115,PCDHB16,ISLR,ACY3,C12ORF42,GPC2,STAG3,PXDN,CLDN9,COPB1,GFRA1,MRPS18A,GRHL2,SLC27A3,LST1,MGAT2,CFLAR,TCF7L2,MRPL24
GO:BP	regulation of metabolic process	GO:0019222	1.02863e-39	38.9877	7219	342	139	61487	CD47,CPLX1,SYCP1,DEPDC1,PAPOLB,RADIL,SLC35B1,TSPAN4,EI24,FGF19,ERI1,CTBP1,HSDL1,PRDM2,GALNT9,ZNF385D,MEN1,CALCA,C1ORF94,INF2,CDK5RAP3,TRIM15,RIBC2,RGMA,THBS1,ZNF225,HSD17B11,RYR1,MTMR4,GPC2,PXDN,CLDN9,COPB1,LATS1,MRPS18A,SLC27A3,TNFSF11,TCF7L2,MRPL24
GO:BP	cell communication	GO:0007154	1.63716e-38	37.7859	6465	342	130	61487	CD47,KRTCAP3,CPLX1,LCE3A,DEPDC1,PAPOLB,TSPAN4,SAMD11,EI24,CTBP1,ADRB3,SEC24C,CACNG2,ZNF385D,MEN1,CSNK1G3,C1ORF94,CDK5RAP3,MAPT,RIBC2,USP15,PCDHA6,RGMA,MRPL54,THBS1,ZNF225,HSD17B11,TMEM115,PCDHB16,ISLR,GPC2,STAG3,PXDN,CLDN9,COPB1,GFRA1,MRPS18A,SLC27A3,LST1,CFLAR,TCF7L2,MRPL24
GO:BP	developmental process	GO:0032502	4.32762e-38	37.3638	6326	342	128	61487	CYP2W1,CPLX1,RWDD3,FUCA1,DEPDC1,PAPOLB,RADIL,VTRNA1-3,TSPAN4,SAMD11,EI24,SEC24C,GALNT9,ZNF385D,MEN1,CALCA,CSNK1G3,C1ORF94,INF2,CDK5RAP3,RIBC2,USP15,RGMA,THBS1,ZNF225,BSCL2,HSD17B11,RYR1,TMEM115,PCDHB16,GPC2,PXDN,CLDN9,LATS1,GFRA1,GRHL2,SLC27A3,MGAT2,KIF3B
GO:BP	biosynthetic process	GO:0009058	6.5561e-38	37.1834	5956	342	124	61487	CPLX1,SYCP1,PAPOLB,RADIL,SLC35B1,TSPAN4,SAMD11,FGF19,ERI1,PRDM2,ADRB3,ZNF385D,CALCA,C1ORF94,INF2,CDK5RAP3,C12ORF29,TRIM15,MAPT,ALDH5A1,THBS1,ZNF225,HSD17B11,RHOU,TCP11L2,MTMR4,GPC2,CLDN9,COPB1,LATS1,GRHL2,ABHD14A,SLC27A3,LST1,KIF3B,TNFSF11,MRPL24
GO:BP	organic substance biosynthetic process	GO:1901576	7.46586e-38	37.1269	5869	342	123	61487	CPLX1,SYCP1,PAPOLB,RADIL,SLC35B1,TSPAN4,SAMD11,FGF19,ERI1,PRDM2,ADRB3,ZNF385D,CALCA,C1ORF94,INF2,CDK5RAP3,C12ORF29,TRIM15,MAPT,ALDH5A1,THBS1,ZNF225,HSD17B11,RHOU,TCP11L2,MTMR4,GPC2,CLDN9,COPB1,LATS1,GRHL2,ABHD14A,SLC27A3,LST1,KIF3B,TNFSF11,MRPL24
GO:BP	macromolecule metabolic process	GO:0043170	8.92755e-38	37.0493	12328	342	179	61487	CD47,CYP2W1,CPLX1,SYCP1,PAPOLB,RADIL,SLC35B1,TSPAN4,SAMD11,FGF19,ERI1,CTBP1,HSDL1,PRDM2,ADRB3,ZNF385D,RIF1,MEN1,CALCA,C1ORF94,INF2,CDK5RAP3,C12ORF29,TRIM15,MAPT,NUP155,RIBC2,PPP1R12B,RGMA,MRPL54,ALDH5A1,PPA1,THBS1,ZNF225,USP21,HSD17B11,RHOU,RYR1,TCP11L2,ACY3,ELMOD1,MTMR4,GPC2,PXDN,CLDN9,COPB1,LATS1,MRPS18A,ABHD14A,SLC27A3,LST1,MGAT2,RPL36AL,TNFSF11,TCF7L2,MRPL24
GO:BP	signaling	GO:0023052	1.36297e-37	36.8655	6411	342	128	61487	CD47,KRTCAP3,CPLX1,LCE3A,DEPDC1,PAPOLB,TSPAN4,SAMD11,EI24,CTBP1,ADRB3,SEC24C,CACNG2,ZNF385D,MEN1,CSNK1G3,C1ORF94,CDK5RAP3,MAPT,RIBC2,USP15,RGMA,MRPL54,THBS1,ZNF225,HSD17B11,TMEM115,PCDHB16,ISLR,GPC2,STAG3,PXDN,CLDN9,COPB1,GFRA1,MRPS18A,SLC27A3,LST1,CFLAR,TCF7L2,MRPL24
GO:BP	multicellular organismal process	GO:0032501	1.64601e-37	36.7836	7474	342	138	61487	CD47,CYP2W1,CPLX1,RWDD3,DEPDC1,PAPOLB,RADIL,VTRNA1-3,TSPAN4,SAMD11,EI24,CTBP1,HSDL1,SEC24C,ZNF385D,MEN1,CALCA,CSNK1G3,C1ORF94,INF2,CDK5RAP3,RIBC2,USP15,RGMA,THBS1,ZNF225,HSD17B11,RYR1,TMEM115,PCDHB16,GPC2,STAG3,PXDN,CLDN9,LATS1,GRHL2,SLC27A3,MGAT2,CFLAR,MRPL24
GO:MF	binding	GO:0005488	5.50253e-37	36.2594	18292	98	91	61487	CD47,USP6NL,CYP2W1,KRTCAP3,CPLX1,RWDD3,FUCA1,LCE3A,SYCP1,DEPDC1,MTMR14,PAPOLB,RADIL,SLC35B1,TSPAN4,SAMD11,EI24,FGF19,ASZ1,ERI1,CTBP1,HSDL1,COMMD1,PRDM2,ADRB3,SEC24C,CACNG2,GALNT9,ZNF385D,RIF1,MEST,TEKT1,MEN1,ERLEC1,CALCA,CSNK1G3,SDK1,C1ORF94,INF2,CDK5RAP3,HLA-DPB1,TRIM15,MAPT,NUP155,SMC1B,RIBC2,USP15,PPP1R12B,PCDHA6,RGMA,MRPL54,STRADA,ALDH5A1,PPA1,THBS1,LDHD,ZNF225,STAM2,BSCL2,USP21,HSD17B11,RHOU…
GO:BP	regulation of cellular metabolic process	GO:0031323	7.80979e-37	36.1074	5921	342	122	61487	CPLX1,SYCP1,PAPOLB,RADIL,SLC35B1,TSPAN4,FGF19,ERI1,CTBP1,HSDL1,PRDM2,GALNT9,ZNF385D,MEN1,CALCA,C1ORF94,INF2,CDK5RAP3,TRIM15,THBS1,ZNF225,HSD17B11,RYR1,MTMR4,GPC2,PXDN,CLDN9,COPB1,LATS1,MRPS18A,SLC27A3,TNFSF11,TCF7L2
GO:MF	molecular_function	GO:0003674	1.69686e-36	35.7704	20166	98	93	61487	CD47,USP6NL,CYP2W1,KRTCAP3,CPLX1,RWDD3,FUCA1,LCE3A,SYCP1,DEPDC1,MTMR14,PAPOLB,RADIL,SLC35B1,TSPAN4,SAMD11,EI24,FGF19,ASZ1,ERI1,CTBP1,HSDL1,COMMD1,PRDM2,ADRB3,SEC24C,CACNG2,GALNT9,ZNF385D,RIF1,MEST,TEKT1,MEN1,ERLEC1,CALCA,CSNK1G3,SDK1,C1ORF94,INF2,CDK5RAP3,HLA-DPB1,TRIM15,MAPT,NUP155,SMC1B,RIBC2,USP15,PPP1R12B,PCDHA6,RGMA,MRPL54,STRADA,ALDH5A1,PPA1,THBS1,LDHD,ZNF225,STAM2,BSCL2,USP21,HSD17B11,RHOU…
GO:BP	cellular response to stimulus	GO:0051716	2.69337e-36	35.5697	7346	342	135	61487	CD47,KRTCAP3,CPLX1,FUCA1,LCE3A,DEPDC1,PAPOLB,TSPAN4,SAMD11,EI24,CTBP1,ADRB3,SEC24C,GALNT9,ZNF385D,RIF1,MEN1,CSNK1G3,C1ORF94,CDK5RAP3,C12ORF29,MAPT,RIBC2,USP15,PCDHA6,RGMA,MRPL54,THBS1,ZNF225,HSD17B11,RYR1,TMEM115,PCDHB16,ISLR,ACY3,GPC2,STAG3,PXDN,CLDN9,COPB1,GFRA1,MRPS18A,SLC27A3,LST1,CFLAR,TCF7L2,MRPL24
GO:BP	regulation of primary metabolic process	GO:0080090	1.17737e-35	34.9291	5694	342	118	61487	CPLX1,SYCP1,PAPOLB,RADIL,SLC35B1,TSPAN4,ERI1,CTBP1,HSDL1,PRDM2,ZNF385D,MEN1,CALCA,C1ORF94,INF2,CDK5RAP3,TRIM15,RIBC2,THBS1,ZNF225,HSD17B11,RYR1,MTMR4,GPC2,PXDN,CLDN9,COPB1,LATS1,MRPS18A,SLC27A3,TNFSF11,TCF7L2
GO:BP	cellular biosynthetic process	GO:0044249	1.17737e-35	34.9291	5794	342	119	61487	CPLX1,SYCP1,PAPOLB,RADIL,SLC35B1,TSPAN4,SAMD11,FGF19,ERI1,PRDM2,ADRB3,ZNF385D,CALCA,C1ORF94,INF2,CDK5RAP3,C12ORF29,TRIM15,MAPT,ALDH5A1,THBS1,ZNF225,HSD17B11,RHOU,TCP11L2,MTMR4,GPC2,CLDN9,COPB1,LATS1,GRHL2,ABHD14A,SLC27A3,LST1,KIF3B,TNFSF11
GO:BP	regulation of macromolecule metabolic process	GO:0060255	5.77455e-35	34.2385	6710	342	127	61487	CD47,CPLX1,SYCP1,PAPOLB,RADIL,SLC35B1,TSPAN4,FGF19,ERI1,CTBP1,HSDL1,PRDM2,ZNF385D,MEN1,CALCA,C1ORF94,INF2,CDK5RAP3,TRIM15,RIBC2,RGMA,THBS1,ZNF225,HSD17B11,RYR1,MTMR4,GPC2,PXDN,CLDN9,COPB1,LATS1,MRPS18A,SLC27A3,TNFSF11,TCF7L2,MRPL24
GO:BP	anatomical structure development	GO:0048856	2.15924e-33	32.6657	5718	342	115	61487	CYP2W1,CPLX1,RWDD3,FUCA1,PAPOLB,RADIL,VTRNA1-3,TSPAN4,SAMD11,EI24,SEC24C,ZNF385D,MEN1,CALCA,CSNK1G3,C1ORF94,INF2,CDK5RAP3,RIBC2,USP15,RGMA,THBS1,ZNF225,BSCL2,RYR1,TMEM115,PCDHB16,GPC2,PXDN,CLDN9,LATS1,GFRA1,GRHL2,SLC27A3,MGAT2,KIF3B
GO:BP	regulation of nitrogen compound metabolic process	GO:0051171	2.39372e-33	32.6209	5529	342	113	61487	CPLX1,SYCP1,PAPOLB,RADIL,SLC35B1,TSPAN4,ERI1,CTBP1,HSDL1,PRDM2,ZNF385D,MEN1,CALCA,C1ORF94,INF2,CDK5RAP3,TRIM15,RIBC2,THBS1,ZNF225,HSD17B11,RYR1,MTMR4,GPC2,PXDN,CLDN9,COPB1,LATS1,MRPS18A,SLC27A3,TNFSF11,TCF7L2
GO:BP	positive regulation of biological process	GO:0048518	6.46135e-33	32.1897	6094	342	118	61487	CD47,CPLX1,RWDD3,DEPDC1,PAPOLB,RADIL,TSPAN4,SAMD11,CTBP1,PRDM2,ADRB3,GALNT9,ZNF385D,MEN1,CSNK1G3,C1ORF94,INF2,CDK5RAP3,TRIM15,RIBC2,USP15,RGMA,THBS1,ZNF225,HSD17B11,TMEM115,PCDHB16,MTMR4,GPC2,PXDN,CLDN9,LATS1,MRPS18A,TCF7L2,MRPL24
GO:BP	signal transduction	GO:0007165	1.06432e-32	31.9729	5925	342	116	61487	CD47,KRTCAP3,CPLX1,LCE3A,DEPDC1,PAPOLB,TSPAN4,SAMD11,EI24,CTBP1,ADRB3,SEC24C,ZNF385D,MEN1,CSNK1G3,C1ORF94,CDK5RAP3,MAPT,RIBC2,USP15,RGMA,MRPL54,THBS1,ZNF225,HSD17B11,TMEM115,PCDHB16,ISLR,GPC2,STAG3,PXDN,CLDN9,COPB1,GFRA1,MRPS18A,SLC27A3,LST1,CFLAR,TCF7L2,MRPL24
GO:BP	organonitrogen compound metabolic process	GO:1901564	5.15543e-32	31.2877	6338	342	119	61487	CD47,CPLX1,PAPOLB,RADIL,TSPAN4,SAMD11,FGF19,CTBP1,HSDL1,ADRB3,ZNF385D,RIF1,MEN1,CDK5RAP3,C12ORF29,RIBC2,MRPL54,ALDH5A1,ZNF225,HSD17B11,RHOU,TCP11L2,GPC2,PXDN,CLDN9,MRPS18A,GRHL2,ABHD14A,LST1,MGAT2,KIF3B,TCF7L2
GO:BP	positive regulation of cellular process	GO:0048522	8.82018e-32	31.0545	5561	342	111	61487	CPLX1,RWDD3,DEPDC1,PAPOLB,RADIL,TSPAN4,SAMD11,CTBP1,PRDM2,ADRB3,GALNT9,ZNF385D,MEN1,CSNK1G3,C1ORF94,INF2,CDK5RAP3,TRIM15,RIBC2,USP15,RGMA,THBS1,ZNF225,HSD17B11,TMEM115,PCDHB16,MTMR4,GPC2,PXDN,CLDN9,LATS1,MRPS18A,TCF7L2,MRPL24
GO:BP	multicellular organism development	GO:0007275	1.72516e-31	30.7632	5114	342	106	61487	CYP2W1,CPLX1,RWDD3,PAPOLB,RADIL,VTRNA1-3,TSPAN4,SAMD11,EI24,SEC24C,ZNF385D,MEN1,CALCA,CSNK1G3,C1ORF94,INF2,CDK5RAP3,RIBC2,USP15,RGMA,THBS1,ZNF225,RYR1,TMEM115,PCDHB16,GPC2,PXDN,CLDN9,LATS1,GRHL2,SLC27A3,MGAT2
GO:BP	localization	GO:0051179	3.59611e-30	29.4442	6425	342	117	61487	CPLX1,RWDD3,LCE3A,PAPOLB,RADIL,TSPAN4,SAMD11,EI24,CTBP1,HSDL1,PRDM2,ADRB3,SEC24C,CACNG2,GALNT9,TEKT1,MEN1,C1ORF94,CDK5RAP3,USP15,ZNF225,RHOU,TMEM115,C12ORF42,GPC2,PXDN,CLDN9,SLC27A3,G3BP1,MGAT2,CFLAR,MRPL24
GO:BP	negative regulation of cellular process	GO:0048523	3.60523e-30	29.4431	4818	342	101	61487	CD47,CPLX1,FUCA1,PAPOLB,RADIL,TSPAN4,SAMD11,EI24,CTBP1,HSDL1,PRDM2,CALCA,C1ORF94,CDK5RAP3,RIBC2,USP15,THBS1,ZNF225,HSD17B11,RYR1,ISLR,GPC2,STAG3,PXDN,CLDN9,MRPS18A,SLC27A3,TCF7L2
GO:BP	cellular nitrogen compound biosynthetic process	GO:0044271	4.22451e-30	29.3742	4734	342	100	61487	CPLX1,SYCP1,PAPOLB,RADIL,SLC35B1,TSPAN4,SAMD11,ERI1,PRDM2,ZNF385D,CALCA,C1ORF94,INF2,CDK5RAP3,C12ORF29,TRIM15,MAPT,THBS1,ZNF225,HSD17B11,RHOU,MTMR4,GPC2,CLDN9,COPB1,LATS1,GRHL2,SLC27A3,KIF3B,TNFSF11
GO:MF	protein binding	GO:0005515	8.60108e-30	29.0654	14799	98	79	61487	CD47,USP6NL,KRTCAP3,CPLX1,RWDD3,FUCA1,LCE3A,DEPDC1,MTMR14,RADIL,SLC35B1,TSPAN4,SAMD11,EI24,FGF19,ASZ1,ERI1,CTBP1,HSDL1,COMMD1,PRDM2,ADRB3,SEC24C,CACNG2,RIF1,MEST,TEKT1,MEN1,ERLEC1,CALCA,CSNK1G3,SDK1,C1ORF94,INF2,CDK5RAP3,HLA-DPB1,TRIM15,MAPT,NUP155,SMC1B,RIBC2,USP15,PPP1R12B,RGMA,MRPL54,STRADA,ALDH5A1,THBS1,LDHD,ZNF225,STAM2,BSCL2,USP21,HSD17B11,RHOU,RYR1,SCRN1,TMEM115,ISLR,TCP11L2,ACY3,MTMR4,GPC…
GO:BP	heterocycle biosynthetic process	GO:0018130	3.57773e-29	28.4464	4024	342	91	61487	CPLX1,SYCP1,PAPOLB,RADIL,SLC35B1,TSPAN4,ERI1,PRDM2,ZNF385D,CALCA,C1ORF94,INF2,CDK5RAP3,TRIM15,MAPT,THBS1,ZNF225,MTMR4,GPC2,CLDN9,COPB1,LATS1,SLC27A3,KIF3B,TNFSF11
GO:BP	system development	GO:0048731	4.64976e-29	28.3326	4784	342	99	61487	CYP2W1,CPLX1,PAPOLB,RADIL,VTRNA1-3,TSPAN4,SAMD11,EI24,SEC24C,ZNF385D,MEN1,CALCA,CSNK1G3,C1ORF94,INF2,CDK5RAP3,RIBC2,USP15,RGMA,THBS1,ZNF225,RYR1,TMEM115,PCDHB16,GPC2,PXDN,CLDN9,LATS1,GRHL2,SLC27A3,MGAT2
GO:BP	organic cyclic compound biosynthetic process	GO:1901362	1.13258e-28	27.9459	4181	342	92	61487	CPLX1,SYCP1,PAPOLB,RADIL,SLC35B1,TSPAN4,ERI1,PRDM2,ZNF385D,CALCA,C1ORF94,INF2,CDK5RAP3,TRIM15,MAPT,THBS1,ZNF225,MTMR4,GPC2,CLDN9,COPB1,LATS1,SLC27A3,KIF3B,TNFSF11
GO:BP	macromolecule biosynthetic process	GO:0009059	2.08404e-28	27.6811	4880	342	99	61487	CPLX1,SYCP1,PAPOLB,RADIL,SLC35B1,TSPAN4,SAMD11,FGF19,ERI1,PRDM2,ADRB3,ZNF385D,CALCA,C1ORF94,INF2,CDK5RAP3,C12ORF29,TRIM15,MAPT,ALDH5A1,THBS1,ZNF225,HSD17B11,RHOU,TCP11L2,MTMR4,GPC2,CLDN9,COPB1,LATS1,ABHD14A,SLC27A3,TNFSF11,MRPL24
GO:BP	aromatic compound biosynthetic process	GO:0019438	2.08404e-28	27.6811	4035	342	90	61487	CPLX1,SYCP1,PAPOLB,RADIL,SLC35B1,TSPAN4,ERI1,PRDM2,ZNF385D,CALCA,C1ORF94,INF2,CDK5RAP3,TRIM15,MAPT,THBS1,ZNF225,MTMR4,GPC2,CLDN9,COPB1,LATS1,SLC27A3,KIF3B,TNFSF11
GO:BP	cellular macromolecule metabolic process	GO:0044260	5.60569e-28	27.2514	5746	342	107	61487	CD47,CYP2W1,CPLX1,PAPOLB,RADIL,SAMD11,FGF19,CTBP1,HSDL1,ADRB3,ZNF385D,MEN1,CDK5RAP3,C12ORF29,NUP155,RIBC2,MRPL54,ALDH5A1,ZNF225,HSD17B11,RHOU,RYR1,TCP11L2,ACY3,GPC2,PXDN,CLDN9,COPB1,MRPS18A,ABHD14A,LST1,MGAT2,TCF7L2
GO:CC	nucleoplasm	GO:0005654	8.24418e-28	27.0839	4161	342	90	61487	CPLX1,SLC35B1,TSPAN4,FGF19,ERI1,PRDM2,RIF1,C1ORF94,C12ORF29,NUP155,RIBC2,THBS1,ZNF225,USP21,HSD17B11,RYR1,ISLR,ACY3,GPC2,CLDN9,COPB1,MRPS18A,SLC27A3,RPL36AL,TCF7L2
GO:BP	protein metabolic process	GO:0019538	1.13656e-27	26.9444	5389	342	103	61487	CD47,CPLX1,PAPOLB,RADIL,TSPAN4,SAMD11,FGF19,CTBP1,HSDL1,ADRB3,ZNF385D,RIF1,MEN1,CDK5RAP3,C12ORF29,RIBC2,MRPL54,ALDH5A1,ZNF225,HSD17B11,RHOU,TCP11L2,GPC2,PXDN,CLDN9,MRPS18A,ABHD14A,LST1,MGAT2,TCF7L2
GO:BP	regulation of gene expression	GO:0010468	1.13656e-27	26.9444	5388	342	103	61487	CD47,CPLX1,SYCP1,PAPOLB,RADIL,SLC35B1,TSPAN4,ERI1,HSDL1,PRDM2,ZNF385D,CALCA,C1ORF94,INF2,CDK5RAP3,TRIM15,RIBC2,RGMA,THBS1,ZNF225,HSD17B11,MTMR4,GPC2,PXDN,CLDN9,COPB1,LATS1,SLC27A3,TNFSF11,MRPL24
GO:BP	nucleobase-containing compound biosynthetic process	GO:0034654	1.13876e-27	26.9436	3953	342	88	61487	CPLX1,SYCP1,PAPOLB,RADIL,SLC35B1,TSPAN4,ERI1,PRDM2,ZNF385D,CALCA,C1ORF94,INF2,CDK5RAP3,TRIM15,MAPT,THBS1,ZNF225,MTMR4,GPC2,CLDN9,COPB1,LATS1,SLC27A3,KIF3B,TNFSF11
GO:BP	negative regulation of biological process	GO:0048519	2.10262e-27	26.6772	5844	342	107	61487	CD47,CPLX1,FUCA1,PAPOLB,RADIL,TSPAN4,SAMD11,EI24,CTBP1,HSDL1,PRDM2,CALCA,C1ORF94,CDK5RAP3,RIBC2,USP15,THBS1,ZNF225,HSD17B11,RYR1,ISLR,GPC2,STAG3,PXDN,CLDN9,MRPS18A,SLC27A3,TCF7L2
GO:BP	regulation of biosynthetic process	GO:0009889	6.02941e-27	26.2197	4141	342	89	61487	CPLX1,SYCP1,PAPOLB,RADIL,SLC35B1,TSPAN4,FGF19,ERI1,PRDM2,ZNF385D,CALCA,C1ORF94,INF2,CDK5RAP3,TRIM15,THBS1,ZNF225,HSD17B11,MTMR4,GPC2,CLDN9,COPB1,LATS1,SLC27A3,TNFSF11,MRPL24
GO:BP	regulation of macromolecule biosynthetic process	GO:0010556	1.7127e-26	25.7663	3926	342	86	61487	CPLX1,SYCP1,PAPOLB,RADIL,SLC35B1,TSPAN4,FGF19,ERI1,PRDM2,ZNF385D,CALCA,C1ORF94,INF2,CDK5RAP3,TRIM15,THBS1,ZNF225,HSD17B11,MTMR4,GPC2,CLDN9,COPB1,LATS1,SLC27A3,TNFSF11,MRPL24
GO:BP	regulation of cell communication	GO:0010646	1.91809e-26	25.7171	3313	342	79	61487	CD47,CPLX1,LCE3A,DEPDC1,PAPOLB,TSPAN4,SAMD11,CTBP1,ADRB3,CACNG2,ZNF385D,MEN1,CSNK1G3,C1ORF94,CDK5RAP3,USP15,THBS1,ZNF225,HSD17B11,TMEM115,ISLR,GPC2,STAG3,PXDN,CLDN9,GFRA1,MRPS18A,SLC27A3,LST1,TCF7L2,MRPL24
GO:BP	cellular protein metabolic process	GO:0044267	2.23798e-26	25.6501	4796	342	95	61487	CD47,CPLX1,PAPOLB,RADIL,SAMD11,FGF19,CTBP1,HSDL1,ADRB3,ZNF385D,MEN1,CDK5RAP3,C12ORF29,RIBC2,MRPL54,ALDH5A1,ZNF225,HSD17B11,RHOU,TCP11L2,GPC2,PXDN,CLDN9,MRPS18A,ABHD14A,LST1,MGAT2,TCF7L2
GO:BP	regulation of signaling	GO:0023051	2.4214e-26	25.6159	3327	342	79	61487	CD47,CPLX1,LCE3A,DEPDC1,PAPOLB,TSPAN4,SAMD11,CTBP1,ADRB3,CACNG2,ZNF385D,MEN1,CSNK1G3,C1ORF94,CDK5RAP3,USP15,THBS1,ZNF225,HSD17B11,TMEM115,ISLR,GPC2,STAG3,PXDN,CLDN9,GFRA1,MRPS18A,SLC27A3,LST1,TCF7L2,MRPL24
GO:CC	membrane-enclosed lumen	GO:0031974	4.59277e-26	25.3379	6570	342	111	61487	CPLX1,SLC35B1,TSPAN4,FGF19,ERI1,PRDM2,RIF1,CSNK1G3,SDK1,C1ORF94,C12ORF29,NUP155,RIBC2,PPP1R12B,PCDHA6,PPA1,THBS1,ZNF225,USP21,HSD17B11,RHOU,RYR1,ISLR,ACY3,GPC2,CLDN9,COPB1,MRPS18A,SLC27A3,RPL36AL,TCF7L2
GO:CC	intracellular organelle lumen	GO:0070013	4.59277e-26	25.3379	6569	342	111	61487	CPLX1,SLC35B1,TSPAN4,FGF19,ERI1,PRDM2,RIF1,CSNK1G3,SDK1,C1ORF94,C12ORF29,NUP155,RIBC2,PPP1R12B,PCDHA6,PPA1,THBS1,ZNF225,USP21,HSD17B11,RHOU,RYR1,ISLR,ACY3,GPC2,CLDN9,COPB1,MRPS18A,SLC27A3,RPL36AL,TCF7L2
GO:CC	organelle lumen	GO:0043233	4.59277e-26	25.3379	6570	342	111	61487	CPLX1,SLC35B1,TSPAN4,FGF19,ERI1,PRDM2,RIF1,CSNK1G3,SDK1,C1ORF94,C12ORF29,NUP155,RIBC2,PPP1R12B,PCDHA6,PPA1,THBS1,ZNF225,USP21,HSD17B11,RHOU,RYR1,ISLR,ACY3,GPC2,CLDN9,COPB1,MRPS18A,SLC27A3,RPL36AL,TCF7L2
GO:CC	non-membrane-bounded organelle	GO:0043228	4.60312e-26	25.3369	6362	342	109	61487	CPLX1,RWDD3,RADIL,TSPAN4,FGF19,ERI1,CTBP1,PRDM2,SEC24C,ZNF385D,ERLEC1,CALCA,C1ORF94,INF2,MAPT,RIBC2,PPP1R12B,PCDHA6,MRPL54,PPA1,HSD17B11,RHOU,RYR1,TMEM115,ISLR,RFX7,CLDN9,COPB1,LATS1,GFRA1,MRPS18A,SLC27A3,MGAT2,RPL36AL,TCF7L2,MRPL24
GO:CC	intracellular non-membrane-bounded organelle	GO:0043232	4.60312e-26	25.3369	6362	342	109	61487	CPLX1,RWDD3,RADIL,TSPAN4,FGF19,ERI1,CTBP1,PRDM2,SEC24C,ZNF385D,ERLEC1,CALCA,C1ORF94,INF2,MAPT,RIBC2,PPP1R12B,PCDHA6,MRPL54,PPA1,HSD17B11,RHOU,RYR1,TMEM115,ISLR,RFX7,CLDN9,COPB1,LATS1,GFRA1,MRPS18A,SLC27A3,MGAT2,RPL36AL,TCF7L2,MRPL24
GO:BP	intracellular signal transduction	GO:0035556	8.05269e-26	25.0941	2639	342	70	61487	CD47,KRTCAP3,CPLX1,LCE3A,DEPDC1,PAPOLB,EI24,CTBP1,ZNF385D,MEN1,CSNK1G3,CDK5RAP3,RIBC2,USP15,ZNF225,HSD17B11,TMEM115,ISLR,GPC2,STAG3,PXDN,CLDN9,GFRA1,MRPS18A,LST1,TCF7L2,MRPL24
GO:BP	regulation of nucleobase-containing compound metabolic process	GO:0019219	1.07807e-25	24.9674	3945	342	85	61487	CPLX1,SYCP1,PAPOLB,RADIL,SLC35B1,TSPAN4,ERI1,PRDM2,ZNF385D,CALCA,C1ORF94,INF2,CDK5RAP3,TRIM15,THBS1,ZNF225,HSD17B11,RYR1,MTMR4,GPC2,CLDN9,COPB1,LATS1,SLC27A3,TNFSF11
GO:BP	cellular developmental process	GO:0048869	3.98261e-25	24.3998	4210	342	87	61487	CYP2W1,CPLX1,RWDD3,DEPDC1,PAPOLB,RADIL,TSPAN4,GALNT9,ZNF385D,MEN1,CSNK1G3,C1ORF94,INF2,RIBC2,USP15,RGMA,ZNF225,BSCL2,HSD17B11,TMEM115,PXDN,CLDN9,LATS1,SLC27A3,MGAT2
GO:BP	regulation of RNA metabolic process	GO:0051252	8.57603e-25	24.0667	3700	342	81	61487	CPLX1,SYCP1,PAPOLB,RADIL,SLC35B1,TSPAN4,ERI1,PRDM2,ZNF385D,CALCA,C1ORF94,INF2,CDK5RAP3,TRIM15,THBS1,ZNF225,HSD17B11,MTMR4,GPC2,CLDN9,COPB1,LATS1,SLC27A3,TNFSF11
GO:BP	regulation of cellular biosynthetic process	GO:0031326	1.02726e-24	23.9883	4081	342	85	61487	CPLX1,SYCP1,PAPOLB,RADIL,SLC35B1,TSPAN4,FGF19,ERI1,PRDM2,ZNF385D,CALCA,C1ORF94,INF2,CDK5RAP3,TRIM15,THBS1,ZNF225,HSD17B11,MTMR4,GPC2,CLDN9,COPB1,LATS1,SLC27A3,TNFSF11
GO:BP	regulation of signal transduction	GO:0009966	1.08705e-24	23.9638	2929	342	72	61487	CD47,CPLX1,LCE3A,DEPDC1,PAPOLB,TSPAN4,CTBP1,ADRB3,ZNF385D,MEN1,CSNK1G3,C1ORF94,CDK5RAP3,USP15,THBS1,ZNF225,HSD17B11,TMEM115,ISLR,GPC2,STAG3,PXDN,CLDN9,GFRA1,MRPS18A,SLC27A3,LST1,TCF7L2,MRPL24
GO:BP	cellular nitrogen compound metabolic process	GO:0034641	1.46181e-24	23.8351	8767	342	128	61487	CD47,CYP2W1,CPLX1,SYCP1,PAPOLB,RADIL,SLC35B1,TSPAN4,SAMD11,ERI1,PRDM2,ZNF385D,RIF1,CALCA,C1ORF94,INF2,CDK5RAP3,C12ORF29,TRIM15,MAPT,NUP155,PPP1R12B,MRPL54,PPA1,THBS1,ZNF225,USP21,HSD17B11,RHOU,RYR1,ACY3,ELMOD1,MTMR4,GPC2,CLDN9,COPB1,LATS1,GRHL2,SLC27A3,RPL36AL,KIF3B,TNFSF11
GO:BP	regulation of response to stimulus	GO:0048583	1.88731e-24	23.7242	3841	342	82	61487	CD47,CYP2W1,CPLX1,FUCA1,LCE3A,DEPDC1,PAPOLB,TSPAN4,CTBP1,ADRB3,ZNF385D,MEN1,CSNK1G3,C1ORF94,CDK5RAP3,USP15,RGMA,THBS1,ZNF225,HSD17B11,RYR1,TMEM115,ISLR,GPC2,STAG3,PXDN,CLDN9,COPB1,GFRA1,MRPS18A,SLC27A3,LST1,TCF7L2,MRPL24
GO:BP	cell differentiation	GO:0030154	2.07756e-24	23.6824	4128	342	85	61487	CYP2W1,CPLX1,RWDD3,DEPDC1,PAPOLB,RADIL,TSPAN4,ZNF385D,MEN1,CSNK1G3,C1ORF94,INF2,RIBC2,USP15,RGMA,ZNF225,BSCL2,HSD17B11,TMEM115,PXDN,CLDN9,LATS1,SLC27A3,MGAT2
GO:BP	macromolecule modification	GO:0043412	2.35598e-24	23.6278	3856	342	82	61487	CD47,CPLX1,PAPOLB,FGF19,CTBP1,ADRB3,ZNF385D,MEN1,CDK5RAP3,NUP155,RIBC2,MRPL54,ALDH5A1,ZNF225,TCP11L2,ACY3,ELMOD1,GPC2,PXDN,CLDN9,MRPS18A,ABHD14A,LST1,MGAT2
GO:BP	heterocycle metabolic process	GO:0046483	2.37856e-24	23.6237	8099	342	122	61487	CD47,CYP2W1,CPLX1,SYCP1,PAPOLB,RADIL,SLC35B1,TSPAN4,ERI1,PRDM2,ZNF385D,RIF1,CALCA,C1ORF94,INF2,CDK5RAP3,C12ORF29,TRIM15,MAPT,NUP155,PPP1R12B,MRPL54,PPA1,THBS1,ZNF225,USP21,HSD17B11,RYR1,ACY3,ELMOD1,MTMR4,GPC2,CLDN9,COPB1,LATS1,SLC27A3,RPL36AL,KIF3B,TNFSF11
GO:BP	positive regulation of metabolic process	GO:0009893	2.5038e-24	23.6014	3678	342	80	61487	CD47,DEPDC1,PAPOLB,TSPAN4,CTBP1,PRDM2,GALNT9,ZNF385D,MEN1,C1ORF94,INF2,CDK5RAP3,TRIM15,RIBC2,RGMA,THBS1,ZNF225,HSD17B11,MTMR4,GPC2,PXDN,CLDN9,LATS1,MRPS18A,TCF7L2,MRPL24
GO:CC	nuclear lumen	GO:0031981	5.10738e-24	23.2918	5442	342	97	61487	CPLX1,SLC35B1,TSPAN4,FGF19,ERI1,PRDM2,RIF1,C1ORF94,C12ORF29,NUP155,RIBC2,PPP1R12B,PCDHA6,PPA1,THBS1,ZNF225,USP21,HSD17B11,RYR1,ISLR,ACY3,GPC2,CLDN9,COPB1,MRPS18A,SLC27A3,RPL36AL,TCF7L2
GO:BP	transcription, DNA-templated	GO:0006351	6.40703e-24	23.1933	3551	342	78	61487	CPLX1,SYCP1,PAPOLB,RADIL,SLC35B1,TSPAN4,ERI1,PRDM2,ZNF385D,CALCA,C1ORF94,INF2,CDK5RAP3,TRIM15,MAPT,THBS1,ZNF225,MTMR4,GPC2,CLDN9,COPB1,LATS1,SLC27A3,TNFSF11
GO:BP	nucleic acid-templated transcription	GO:0097659	6.41801e-24	23.1926	3552	342	78	61487	CPLX1,SYCP1,PAPOLB,RADIL,SLC35B1,TSPAN4,ERI1,PRDM2,ZNF385D,CALCA,C1ORF94,INF2,CDK5RAP3,TRIM15,MAPT,THBS1,ZNF225,MTMR4,GPC2,CLDN9,COPB1,LATS1,SLC27A3,TNFSF11
GO:BP	RNA biosynthetic process	GO:0032774	8.38047e-24	23.0767	3568	342	78	61487	CPLX1,SYCP1,PAPOLB,RADIL,SLC35B1,TSPAN4,ERI1,PRDM2,ZNF385D,CALCA,C1ORF94,INF2,CDK5RAP3,TRIM15,MAPT,THBS1,ZNF225,MTMR4,GPC2,CLDN9,COPB1,LATS1,SLC27A3,TNFSF11
GO:BP	cellular component organization or biogenesis	GO:0071840	9.41322e-24	23.0263	7994	342	120	61487	CD47,USP6NL,CYP2W1,CPLX1,RWDD3,PAPOLB,RADIL,TSPAN4,FGF19,CTBP1,HSDL1,SEC24C,CACNG2,GALNT9,RIF1,CSNK1G3,CDK5RAP3,C12ORF29,RIBC2,USP15,PPA1,THBS1,RYR1,TMEM115,PCDHB16,GPC2,PXDN,RFX7,CLDN9,COPB1,MGAT2,RPL36AL
GO:BP	regulation of transcription, DNA-templated	GO:0006355	1.24213e-23	22.9058	3412	342	76	61487	CPLX1,SYCP1,PAPOLB,RADIL,SLC35B1,TSPAN4,ERI1,PRDM2,ZNF385D,CALCA,C1ORF94,INF2,CDK5RAP3,TRIM15,THBS1,ZNF225,MTMR4,GPC2,CLDN9,COPB1,LATS1,SLC27A3,TNFSF11
GO:BP	regulation of nucleic acid-templated transcription	GO:1903506	1.24582e-23	22.9045	3413	342	76	61487	CPLX1,SYCP1,PAPOLB,RADIL,SLC35B1,TSPAN4,ERI1,PRDM2,ZNF385D,CALCA,C1ORF94,INF2,CDK5RAP3,TRIM15,THBS1,ZNF225,MTMR4,GPC2,CLDN9,COPB1,LATS1,SLC27A3,TNFSF11
GO:BP	regulation of RNA biosynthetic process	GO:2001141	1.34301e-23	22.8719	3418	342	76	61487	CPLX1,SYCP1,PAPOLB,RADIL,SLC35B1,TSPAN4,ERI1,PRDM2,ZNF385D,CALCA,C1ORF94,INF2,CDK5RAP3,TRIM15,THBS1,ZNF225,MTMR4,GPC2,CLDN9,COPB1,LATS1,SLC27A3,TNFSF11
GO:BP	organic cyclic compound metabolic process	GO:1901360	1.41561e-23	22.8491	8395	342	123	61487	CD47,CYP2W1,CPLX1,SYCP1,PAPOLB,RADIL,SLC35B1,TSPAN4,ERI1,PRDM2,ZNF385D,RIF1,CALCA,C1ORF94,INF2,CDK5RAP3,C12ORF29,TRIM15,MAPT,NUP155,PPP1R12B,MRPL54,PPA1,THBS1,ZNF225,USP21,HSD17B11,RYR1,ACY3,ELMOD1,MTMR4,GPC2,CLDN9,COPB1,LATS1,SLC27A3,RPL36AL,KIF3B,TNFSF11
GO:BP	cellular aromatic compound metabolic process	GO:0006725	1.44919e-23	22.8389	8159	342	121	61487	CD47,CYP2W1,CPLX1,SYCP1,PAPOLB,RADIL,SLC35B1,TSPAN4,ERI1,PRDM2,ZNF385D,RIF1,CALCA,C1ORF94,INF2,CDK5RAP3,C12ORF29,TRIM15,MAPT,NUP155,PPP1R12B,MRPL54,PPA1,THBS1,ZNF225,USP21,HSD17B11,RYR1,ACY3,ELMOD1,MTMR4,GPC2,CLDN9,COPB1,LATS1,SLC27A3,RPL36AL,KIF3B,TNFSF11
GO:BP	gene expression	GO:0010467	1.84378e-23	22.7343	8909	342	127	61487	CD47,CPLX1,SYCP1,PAPOLB,RADIL,SLC35B1,TSPAN4,SAMD11,ERI1,HSDL1,PRDM2,ZNF385D,RIF1,CALCA,C1ORF94,INF2,CDK5RAP3,C12ORF29,TRIM15,MAPT,NUP155,RIBC2,PPP1R12B,RGMA,PPA1,THBS1,ZNF225,USP21,HSD17B11,RHOU,RYR1,ELMOD1,MTMR4,GPC2,PXDN,CLDN9,COPB1,LATS1,SLC27A3,RPL36AL,TNFSF11,MRPL24
GO:CC	intrinsic component of membrane	GO:0031224	1.16415e-22	21.934	5897	342	99	61487	USP6NL,FUCA1,EI24,HSDL1,ADRB3,GALNT9,TEKT1,MEN1,RGMA,STRADA,ALDH5A1,ZNF225,BSCL2,TMEM115,PCDHB16,TCP11L2,MPV17L2,C12ORF42,PXDN,RFX7,ABHD14A,G3BP1
GO:BP	cellular protein modification process	GO:0006464	1.26927e-22	21.8964	3642	342	77	61487	CD47,CPLX1,PAPOLB,FGF19,CTBP1,ADRB3,ZNF385D,MEN1,CDK5RAP3,RIBC2,MRPL54,ALDH5A1,ZNF225,TCP11L2,GPC2,PXDN,CLDN9,MRPS18A,ABHD14A,LST1,MGAT2
GO:BP	protein modification process	GO:0036211	1.26927e-22	21.8964	3642	342	77	61487	CD47,CPLX1,PAPOLB,FGF19,CTBP1,ADRB3,ZNF385D,MEN1,CDK5RAP3,RIBC2,MRPL54,ALDH5A1,ZNF225,TCP11L2,GPC2,PXDN,CLDN9,MRPS18A,ABHD14A,LST1,MGAT2
GO:BP	nucleobase-containing compound metabolic process	GO:0006139	2.1915e-22	21.6593	7940	342	117	61487	CD47,CYP2W1,CPLX1,SYCP1,PAPOLB,RADIL,SLC35B1,TSPAN4,ERI1,PRDM2,ZNF385D,RIF1,CALCA,C1ORF94,INF2,CDK5RAP3,C12ORF29,TRIM15,MAPT,NUP155,PPP1R12B,MRPL54,PPA1,THBS1,ZNF225,USP21,HSD17B11,RYR1,ACY3,ELMOD1,MTMR4,GPC2,CLDN9,COPB1,LATS1,SLC27A3,RPL36AL,KIF3B,TNFSF11
GO:CC	cell periphery	GO:0071944	9.45258e-22	21.0244	6181	342	100	61487	PAPOLB,EI24,HSDL1,ADRB3,SEC24C,CACNG2,MEN1,CSNK1G3,CDK5RAP3,RGMA,STRADA,ZNF225,BSCL2,RYR1,TMEM115,ISLR,MPV17L2,C12ORF42,STAG3,PXDN,CFLAR,MRPL24
GO:CC	vesicle	GO:0031982	1.57826e-21	20.8018	3942	342	78	61487	CYP2W1,CPLX1,EI24,HSDL1,ADRB3,SEC24C,CACNG2,ZNF385D,MEN1,CSNK1G3,CDK5RAP3,USP15,STRADA,BSCL2,TMEM115,C12ORF42,PXDN,GRHL2,ABHD14A,NR4A2,KIF3B,TCF7L2
GO:BP	cellular component organization	GO:0016043	2.01151e-21	20.6965	7793	342	114	61487	CD47,USP6NL,CYP2W1,CPLX1,RWDD3,PAPOLB,RADIL,TSPAN4,FGF19,CTBP1,HSDL1,SEC24C,CACNG2,GALNT9,RIF1,CSNK1G3,CDK5RAP3,C12ORF29,RIBC2,USP15,THBS1,RYR1,TMEM115,PCDHB16,GPC2,PXDN,RFX7,CLDN9,COPB1,MGAT2
GO:BP	phosphate-containing compound metabolic process	GO:0006796	2.35509e-21	20.628	2742	342	65	61487	CD47,PAPOLB,CTBP1,ZNF385D,MEN1,CDK5RAP3,RIBC2,ALDH5A1,ZNF225,GPC2,PXDN,CLDN9,MRPS18A,LST1,NR4A2,KIF3B
GO:BP	positive regulation of macromolecule metabolic process	GO:0010604	3.2541e-21	20.4876	3378	342	72	61487	CD47,PAPOLB,TSPAN4,CTBP1,PRDM2,ZNF385D,MEN1,C1ORF94,INF2,CDK5RAP3,TRIM15,RIBC2,RGMA,THBS1,HSD17B11,MTMR4,PXDN,CLDN9,LATS1,MRPS18A,TCF7L2,MRPL24
GO:BP	phosphorus metabolic process	GO:0006793	3.43851e-21	20.4636	2763	342	65	61487	CD47,PAPOLB,CTBP1,ZNF385D,MEN1,CDK5RAP3,RIBC2,ALDH5A1,ZNF225,GPC2,PXDN,CLDN9,MRPS18A,LST1,NR4A2,KIF3B
GO:BP	regulation of transcription by RNA polymerase II	GO:0006357	4.8864e-21	20.311	2529	342	62	61487	CPLX1,SYCP1,PAPOLB,RADIL,SLC35B1,TSPAN4,ERI1,PRDM2,ZNF385D,CALCA,C1ORF94,INF2,TRIM15,THBS1,ZNF225,GPC2,CLDN9,COPB1,LATS1,SLC27A3,TNFSF11
GO:BP	transcription by RNA polymerase II	GO:0006366	7.37097e-21	20.1325	2634	342	63	61487	CPLX1,SYCP1,PAPOLB,RADIL,SLC35B1,TSPAN4,ERI1,PRDM2,ZNF385D,CALCA,C1ORF94,INF2,TRIM15,THBS1,ZNF225,MTMR4,GPC2,CLDN9,COPB1,LATS1,SLC27A3,TNFSF11
GO:BP	positive regulation of cellular metabolic process	GO:0031325	1.02827e-20	19.9879	3176	342	69	61487	PAPOLB,TSPAN4,CTBP1,PRDM2,GALNT9,ZNF385D,MEN1,C1ORF94,INF2,CDK5RAP3,TRIM15,THBS1,ZNF225,HSD17B11,MTMR4,GPC2,PXDN,CLDN9,LATS1,MRPS18A,TCF7L2
GO:CC	integral component of membrane	GO:0016021	1.21549e-20	19.9153	5741	342	94	61487	USP6NL,FUCA1,EI24,HSDL1,ADRB3,GALNT9,TEKT1,MEN1,RGMA,STRADA,ALDH5A1,ZNF225,BSCL2,TMEM115,PCDHB16,TCP11L2,MPV17L2,C12ORF42,PXDN,RFX7,ABHD14A,G3BP1
GO:CC	protein-containing complex	GO:0032991	1.35913e-20	19.8667	7228	342	107	61487	CD47,USP6NL,CPLX1,PAPOLB,TSPAN4,SAMD11,EI24,PRDM2,GALNT9,ZNF385D,RIF1,TEKT1,MEN1,ERLEC1,C1ORF94,INF2,C12ORF29,NUP155,RGMA,ALDH5A1,THBS1,LDHD,BSCL2,USP21,RHOU,RYR1,MPV17L2,CLDN9,ABHD14A,RPL36AL
GO:BP	regulation of biological quality	GO:0065008	5.25044e-20	19.2798	3741	342	74	61487	USP6NL,CYP2W1,CPLX1,DEPDC1,PAPOLB,SAMD11,EI24,HSDL1,CACNG2,CSNK1G3,C1ORF94,INF2,RIBC2,USP15,PCDHA6,ALDH5A1,ZNF225,HSD17B11,PXDN,CLDN9,GFRA1,CFLAR,MRPL24
GO:BP	animal organ development	GO:0048513	9.3233e-20	19.0304	3494	342	71	61487	CYP2W1,CPLX1,PAPOLB,TSPAN4,ZNF385D,MEN1,CALCA,CSNK1G3,C1ORF94,INF2,CDK5RAP3,RIBC2,RGMA,THBS1,ZNF225,RYR1,PCDHB16,PXDN,CLDN9,LATS1,MGAT2
GO:CC	cell junction	GO:0030054	1.24535e-19	18.9047	2076	342	54	61487	PAPOLB,RADIL,SEC24C,CACNG2,CDK5RAP3,RIBC2,TMEM115,STAG3,PXDN,GFRA1,CFLAR,MRPL24
GO:BP	regulation of intracellular signal transduction	GO:1902531	2.44053e-19	18.6125	1688	342	49	61487	CD47,LCE3A,DEPDC1,ZNF385D,MEN1,CSNK1G3,CDK5RAP3,USP15,ZNF225,HSD17B11,TMEM115,GPC2,PXDN,CLDN9,GFRA1,MRPS18A,LST1,TCF7L2,MRPL24
GO:BP	nucleic acid metabolic process	GO:0090304	3.73357e-19	18.4279	7476	342	107	61487	CD47,CYP2W1,CPLX1,SYCP1,PAPOLB,RADIL,SLC35B1,TSPAN4,ERI1,PRDM2,ZNF385D,RIF1,CALCA,C1ORF94,INF2,CDK5RAP3,C12ORF29,TRIM15,MAPT,NUP155,PPP1R12B,MRPL54,PPA1,THBS1,ZNF225,USP21,HSD17B11,RYR1,ACY3,ELMOD1,MTMR4,GPC2,CLDN9,COPB1,LATS1,SLC27A3,RPL36AL,TNFSF11
GO:BP	establishment of localization	GO:0051234	2.10076e-18	17.6776	4920	342	83	61487	CPLX1,PAPOLB,RADIL,TSPAN4,SAMD11,EI24,HSDL1,PRDM2,SEC24C,CACNG2,GALNT9,TEKT1,CDK5RAP3,USP15,RHOU,TMEM115,C12ORF42,PXDN,CLDN9,SLC27A3,G3BP1,MGAT2,CFLAR
GO:CC	endomembrane system	GO:0012505	2.26649e-18	17.6446	4674	342	80	61487	RWDD3,PAPOLB,SAMD11,HSDL1,SEC24C,CACNG2,CSNK1G3,CDK5RAP3,USP15,STRADA,ALDH5A1,ZNF225,BSCL2,TMEM115,PCDHB16,TCP11L2,PXDN,RFX7,GFRA1,ABHD14A
GO:BP	positive regulation of nitrogen compound metabolic process	GO:0051173	3.38705e-18	17.4702	2978	342	63	61487	PAPOLB,TSPAN4,CTBP1,PRDM2,ZNF385D,MEN1,C1ORF94,INF2,CDK5RAP3,TRIM15,THBS1,HSD17B11,MTMR4,PXDN,CLDN9,LATS1,MRPS18A,TCF7L2
GO:CC	plasma membrane	GO:0005886	3.77435e-18	17.4232	5694	342	89	61487	PAPOLB,EI24,HSDL1,ADRB3,MEN1,CSNK1G3,CDK5RAP3,RGMA,STRADA,ZNF225,BSCL2,TMEM115,ISLR,MPV17L2,C12ORF42,STAG3,PXDN,CFLAR,MRPL24
GO:CC	organelle membrane	GO:0031090	8.00475e-18	17.0967	3657	342	69	61487	USP6NL,PAPOLB,HSDL1,SEC24C,GALNT9,TEKT1,CSNK1G3,CDK5RAP3,HLA-DPB1,USP15,ALDH5A1,RHOU,TMEM115,PCDHB16,TCP11L2,PXDN,RFX7,ABHD14A,G3BP1,LST1
GO:BP	organelle organization	GO:0006996	9.47848e-18	17.0233	3805	342	71	61487	USP6NL,RWDD3,PAPOLB,RADIL,FGF19,CTBP1,HSDL1,GALNT9,CDK5RAP3,C12ORF29,RIBC2,THBS1,RYR1,TMEM115,PCDHB16,GPC2,RFX7,CLDN9,COPB1,MGAT2
GO:BP	response to chemical	GO:0042221	1.03406e-17	16.9855	4316	342	76	61487	CD47,CPLX1,PAPOLB,TSPAN4,GALNT9,ZNF385D,RIF1,MEN1,CSNK1G3,C1ORF94,CDK5RAP3,RIBC2,PCDHA6,RGMA,ZNF225,C12ORF42,PXDN,CLDN9,GRHL2,MRPL24
GO:BP	transport	GO:0006810	1.43672e-17	16.8426	4760	342	80	61487	CPLX1,PAPOLB,RADIL,TSPAN4,SAMD11,EI24,HSDL1,PRDM2,SEC24C,CACNG2,GALNT9,TEKT1,CDK5RAP3,USP15,RHOU,TMEM115,C12ORF42,PXDN,CLDN9,SLC27A3,G3BP1,MGAT2,CFLAR
GO:BP	RNA metabolic process	GO:0016070	8.00391e-17	16.0967	6948	342	98	61487	CD47,CPLX1,SYCP1,PAPOLB,RADIL,SLC35B1,TSPAN4,ERI1,PRDM2,ZNF385D,RIF1,CALCA,C1ORF94,INF2,CDK5RAP3,TRIM15,MAPT,NUP155,PPP1R12B,PPA1,THBS1,ZNF225,USP21,HSD17B11,RYR1,ELMOD1,MTMR4,GPC2,CLDN9,COPB1,LATS1,SLC27A3,RPL36AL,TNFSF11
GO:BP	regulation of molecular function	GO:0065009	1.18908e-16	15.9248	3017	342	61	61487	KRTCAP3,LCE3A,PAPOLB,RADIL,EI24,ZNF385D,MEN1,CDK5RAP3,ALDH5A1,ZNF225,RYR1,ISLR,GPC2,STAG3,PXDN,CLDN9,GFRA1,MRPS18A,TCF7L2
GO:BP	apoptotic process	GO:0006915	3.3051e-16	15.4808	1857	342	47	61487	CYP2W1,FUCA1,DEPDC1,PAPOLB,TSPAN4,SAMD11,PRDM2,ZNF385D,MEN1,ERLEC1,C1ORF94,CDK5RAP3,MAPT,RIBC2,USP15,THBS1,ZNF225,PCDHB16,GPC2,CLDN9,LST1,TCF7L2,MRPL24
GO:BP	regulation of protein metabolic process	GO:0051246	5.19516e-16	15.2844	2472	342	54	61487	RADIL,CTBP1,HSDL1,ZNF385D,MEN1,CDK5RAP3,RIBC2,ZNF225,HSD17B11,GPC2,PXDN,CLDN9,MRPS18A,TCF7L2
GO:BP	cell death	GO:0008219	6.70814e-16	15.1734	2057	342	49	61487	CYP2W1,FUCA1,DEPDC1,PAPOLB,TSPAN4,SAMD11,PRDM2,ZNF385D,MEN1,ERLEC1,C1ORF94,CDK5RAP3,MAPT,RIBC2,USP15,THBS1,ZNF225,TMEM115,PCDHB16,GPC2,CLDN9,LST1,TCF7L2,MRPL24
GO:BP	regulation of catalytic activity	GO:0050790	6.86896e-16	15.1631	2314	342	52	61487	KRTCAP3,LCE3A,PAPOLB,EI24,ZNF385D,MEN1,ALDH5A1,ZNF225,RYR1,ISLR,GPC2,STAG3,PXDN,GFRA1,MRPS18A,TCF7L2
GO:BP	negative regulation of cellular metabolic process	GO:0031324	7.22654e-16	15.1411	2493	342	54	61487	RADIL,TSPAN4,HSDL1,CALCA,C1ORF94,CDK5RAP3,THBS1,ZNF225,HSD17B11,RYR1,GPC2,PXDN,CLDN9,SLC27A3
GO:BP	programmed cell death	GO:0012501	8.86278e-16	15.0524	1908	342	47	61487	CYP2W1,FUCA1,DEPDC1,PAPOLB,TSPAN4,SAMD11,PRDM2,ZNF385D,MEN1,ERLEC1,C1ORF94,CDK5RAP3,MAPT,RIBC2,USP15,THBS1,ZNF225,PCDHB16,GPC2,CLDN9,LST1,TCF7L2,MRPL24
GO:BP	negative regulation of nitrogen compound metabolic process	GO:0051172	8.86278e-16	15.0524	2330	342	52	61487	RADIL,TSPAN4,HSDL1,CALCA,C1ORF94,CDK5RAP3,THBS1,ZNF225,HSD17B11,RYR1,GPC2,PXDN,CLDN9,SLC27A3
GO:BP	negative regulation of metabolic process	GO:0009892	1.07397e-15	14.969	3558	342	65	61487	CPLX1,RADIL,TSPAN4,EI24,HSDL1,CALCA,C1ORF94,CDK5RAP3,THBS1,ZNF225,HSD17B11,RYR1,GPC2,PXDN,CLDN9,SLC27A3
GO:BP	response to organic substance	GO:0010033	1.72599e-15	14.763	3009	342	59	61487	CD47,CPLX1,PAPOLB,TSPAN4,ZNF385D,RIF1,MEN1,CSNK1G3,C1ORF94,CDK5RAP3,RIBC2,PCDHA6,RGMA,ZNF225,PXDN,CLDN9,MRPL24
GO:BP	nervous system development	GO:0007399	4.68811e-15	14.329	2428	342	52	61487	RADIL,VTRNA1-3,TSPAN4,SEC24C,MEN1,CSNK1G3,C1ORF94,CDK5RAP3,USP15,THBS1,TMEM115,CLDN9,GRHL2,SLC27A3,MGAT2
GO:CC	cell projection	GO:0042995	6.28287e-15	14.2018	2312	342	50	61487	CPLX1,RWDD3,RADIL,TSPAN4,HSDL1,ADRB3,SEC24C,SDK1,C12ORF29,USP15,PCDHA6,PXDN,MGAT2,CFLAR
GO:BP	cellular response to chemical stimulus	GO:0070887	6.87683e-15	14.1626	3008	342	58	61487	CD47,CPLX1,PAPOLB,GALNT9,ZNF385D,RIF1,MEN1,CSNK1G3,C1ORF94,CDK5RAP3,RIBC2,RGMA,ZNF225,PXDN,CLDN9,MRPL24
GO:BP	regulation of cellular protein metabolic process	GO:0032268	1.24517e-14	13.9048	2309	342	50	61487	RADIL,CTBP1,HSDL1,ZNF385D,MEN1,CDK5RAP3,ZNF225,HSD17B11,GPC2,PXDN,CLDN9,MRPS18A,TCF7L2
GO:CC	cytoskeleton	GO:0005856	3.89655e-14	13.4093	2334	342	49	61487	CPLX1,RWDD3,TSPAN4,ERI1,CTBP1,SEC24C,ZNF385D,MAPT,RIBC2,TMEM115,RFX7,CLDN9,GFRA1,SLC27A3,MGAT2,TCF7L2,MRPL24
GO:BP	cellular response to organic substance	GO:0071310	4.39137e-14	13.3574	2385	342	50	61487	CD47,CPLX1,PAPOLB,ZNF385D,RIF1,MEN1,CSNK1G3,C1ORF94,CDK5RAP3,RIBC2,RGMA,ZNF225,PXDN,CLDN9,MRPL24
GO:BP	negative regulation of macromolecule metabolic process	GO:0010605	5.38572e-14	13.2688	3353	342	60	61487	CPLX1,RADIL,TSPAN4,HSDL1,CALCA,C1ORF94,THBS1,ZNF225,HSD17B11,RYR1,GPC2,PXDN,CLDN9,SLC27A3
GO:BP	response to stress	GO:0006950	6.81131e-14	13.1668	3780	342	64	61487	CD47,CPLX1,FUCA1,DEPDC1,PAPOLB,TSPAN4,SAMD11,GALNT9,ZNF385D,CSNK1G3,C1ORF94,CDK5RAP3,C12ORF29,USP15,PCDHA6,RGMA,MRPL54,ZNF225,HSD17B11,RYR1,ACY3,GPC2,CLDN9,COPB1,GRHL2
GO:BP	positive regulation of biosynthetic process	GO:0009891	7.07513e-14	13.1503	1975	342	45	61487	PAPOLB,TSPAN4,PRDM2,ZNF385D,C1ORF94,INF2,TRIM15,THBS1,ZNF225,MTMR4,CLDN9,LATS1,MRPL24
GO:BP	regulation of apoptotic process	GO:0042981	7.51001e-14	13.1244	1411	342	38	61487	FUCA1,DEPDC1,PAPOLB,TSPAN4,PRDM2,ZNF385D,MEN1,C1ORF94,CDK5RAP3,RIBC2,USP15,THBS1,ZNF225,PCDHB16,GPC2,CLDN9,LST1,MRPL24
GO:BP	regulation of developmental process	GO:0050793	7.51001e-14	13.1244	2421	342	50	61487	CPLX1,PAPOLB,TSPAN4,ZNF385D,MEN1,CSNK1G3,C1ORF94,CDK5RAP3,RGMA,ZNF225,GPC2,CLDN9,GFRA1,MGAT2
GO:BP	positive regulation of nucleobase-containing compound metabolic process	GO:0045935	7.81364e-14	13.1071	1897	342	44	61487	PAPOLB,TSPAN4,PRDM2,ZNF385D,C1ORF94,INF2,TRIM15,THBS1,HSD17B11,MTMR4,CLDN9,LATS1
GO:BP	regulation of cellular component organization	GO:0051128	8.02226e-14	13.0957	2246	342	48	61487	CD47,RWDD3,PAPOLB,CTBP1,HSDL1,CDK5RAP3,RIBC2,RYR1,PCDHB16,PXDN,CLDN9
GO:BP	positive regulation of signal transduction	GO:0009967	8.40432e-14	13.0755	1495	342	39	61487	CPLX1,DEPDC1,PAPOLB,CTBP1,ADRB3,ZNF385D,MEN1,CSNK1G3,C1ORF94,CDK5RAP3,USP15,ZNF225,HSD17B11,TMEM115,GPC2,PXDN,CLDN9,MRPL24
GO:BP	cellular localization	GO:0051641	1.15641e-13	12.9369	3117	342	57	61487	PAPOLB,RADIL,TSPAN4,CTBP1,HSDL1,PRDM2,ADRB3,SEC24C,CACNG2,GALNT9,USP15,TMEM115,SLC27A3,CFLAR
GO:BP	positive regulation of macromolecule biosynthetic process	GO:0010557	1.22904e-13	12.9104	1839	342	43	61487	PAPOLB,TSPAN4,PRDM2,ZNF385D,C1ORF94,INF2,TRIM15,THBS1,MTMR4,CLDN9,LATS1,MRPL24
GO:BP	regulation of programmed cell death	GO:0043067	1.31235e-13	12.882	1439	342	38	61487	FUCA1,DEPDC1,PAPOLB,TSPAN4,PRDM2,ZNF385D,MEN1,C1ORF94,CDK5RAP3,RIBC2,USP15,THBS1,ZNF225,PCDHB16,GPC2,CLDN9,LST1,MRPL24
GO:BP	positive regulation of cell communication	GO:0010647	1.63453e-13	12.7866	1689	342	41	61487	CPLX1,DEPDC1,PAPOLB,SAMD11,CTBP1,ADRB3,ZNF385D,MEN1,CSNK1G3,C1ORF94,CDK5RAP3,USP15,ZNF225,HSD17B11,TMEM115,GPC2,PXDN,CLDN9,MRPL24
GO:BP	positive regulation of signaling	GO:0023056	1.7404e-13	12.7594	1693	342	41	61487	CPLX1,DEPDC1,PAPOLB,SAMD11,CTBP1,ADRB3,ZNF385D,MEN1,CSNK1G3,C1ORF94,CDK5RAP3,USP15,ZNF225,HSD17B11,TMEM115,GPC2,PXDN,CLDN9,MRPL24
GO:BP	cell activation	GO:0001775	1.7404e-13	12.7594	1082	342	33	61487	PAPOLB,RADIL,TSPAN4,ZNF385D,INF2,CDK5RAP3,RGMA,ZNF225,PXDN,CLDN9,LATS1,MRPL24
GO:BP	positive regulation of RNA metabolic process	GO:0051254	3.4601e-13	12.4609	1729	342	41	61487	PAPOLB,TSPAN4,PRDM2,ZNF385D,C1ORF94,INF2,TRIM15,THBS1,HSD17B11,MTMR4,CLDN9,LATS1
GO:BP	regulation of multicellular organismal process	GO:0051239	3.67195e-13	12.4351	2623	342	51	61487	CD47,DEPDC1,PAPOLB,TSPAN4,EI24,HSDL1,ZNF385D,MEN1,C1ORF94,CDK5RAP3,RGMA,ZNF225,GPC2,PXDN,CLDN9,MRPL24
GO:CC	plasma membrane bounded cell projection	GO:0120025	3.77376e-13	12.4232	2205	342	46	61487	CPLX1,RWDD3,RADIL,TSPAN4,ADRB3,SEC24C,SDK1,C12ORF29,USP15,PCDHA6,PXDN,MGAT2,CFLAR
GO:BP	negative regulation of cell communication	GO:0010648	4.89593e-13	12.3102	1347	342	36	61487	CD47,CPLX1,TSPAN4,THBS1,ZNF225,ISLR,STAG3,PXDN,CLDN9,MRPS18A,SLC27A3,TCF7L2
GO:BP	negative regulation of signaling	GO:0023057	5.18927e-13	12.2849	1350	342	36	61487	CD47,CPLX1,TSPAN4,THBS1,ZNF225,ISLR,STAG3,PXDN,CLDN9,MRPS18A,SLC27A3,TCF7L2
GO:CC	synapse	GO:0045202	5.36042e-13	12.2708	1305	342	35	61487	RADIL,SEC24C,CACNG2,CDK5RAP3,RIBC2,STAG3,GFRA1,CFLAR,MRPL24
GO:BP	phosphorylation	GO:0016310	5.63468e-13	12.2491	1841	342	42	61487	CD47,PAPOLB,CTBP1,ZNF385D,MEN1,CDK5RAP3,RIBC2,ZNF225,GPC2,PXDN,CLDN9,MRPS18A
GO:BP	positive regulation of cellular biosynthetic process	GO:0031328	7.31383e-13	12.1359	1942	342	43	61487	PAPOLB,TSPAN4,PRDM2,ZNF385D,C1ORF94,INF2,TRIM15,THBS1,ZNF225,MTMR4,CLDN9,LATS1
GO:BP	anatomical structure morphogenesis	GO:0009653	8.70351e-13	12.0603	2685	342	51	61487	CPLX1,FUCA1,PAPOLB,TSPAN4,SAMD11,MEN1,CSNK1G3,C1ORF94,INF2,CDK5RAP3,GPC2,CLDN9,LATS1,GFRA1,MGAT2
GO:BP	regulation of localization	GO:0032879	1.08524e-12	11.9645	2701	342	51	61487	PAPOLB,TSPAN4,SAMD11,ADRB3,SEC24C,MEN1,C1ORF94,CDK5RAP3,ZNF225,GPC2,PXDN,CLDN9,MRPL24
GO:BP	negative regulation of signal transduction	GO:0009968	1.34689e-12	11.8707	1242	342	34	61487	CD47,CPLX1,TSPAN4,THBS1,ZNF225,ISLR,STAG3,PXDN,CLDN9,MRPS18A,SLC27A3,TCF7L2
GO:BP	movement of cell or subcellular component	GO:0006928	1.50026e-12	11.8238	2074	342	44	61487	RWDD3,LCE3A,PAPOLB,RADIL,TSPAN4,SAMD11,MEN1,C1ORF94,CDK5RAP3,USP15,GPC2,PXDN,CLDN9,MGAT2,MRPL24
GO:BP	regulation of organelle organization	GO:0033043	1.90191e-12	11.7208	1109	342	32	61487	RWDD3,PAPOLB,CTBP1,HSDL1,CDK5RAP3,RIBC2,PCDHB16,CLDN9
GO:BP	regulation of cell death	GO:0010941	1.92187e-12	11.7163	1575	342	38	61487	FUCA1,DEPDC1,PAPOLB,TSPAN4,PRDM2,ZNF385D,MEN1,C1ORF94,CDK5RAP3,RIBC2,USP15,THBS1,ZNF225,PCDHB16,GPC2,CLDN9,LST1,MRPL24
GO:BP	response to external stimulus	GO:0009605	2.13738e-12	11.6701	2752	342	51	61487	CD47,CPLX1,TSPAN4,GALNT9,ZNF385D,RIF1,MEN1,C1ORF94,CDK5RAP3,PCDHA6,RGMA,THBS1,ZNF225,HSD17B11,GPC2,PXDN,CLDN9,MRPL24
GO:BP	positive regulation of response to stimulus	GO:0048584	2.66606e-12	11.5741	2111	342	44	61487	CD47,CPLX1,DEPDC1,PAPOLB,CTBP1,ADRB3,ZNF385D,MEN1,CSNK1G3,C1ORF94,CDK5RAP3,USP15,RGMA,ZNF225,HSD17B11,TMEM115,GPC2,PXDN,CLDN9,MRPL24
GO:BP	cell population proliferation	GO:0008283	2.96955e-12	11.5273	1940	342	42	61487	RADIL,TSPAN4,SAMD11,EI24,CTBP1,PRDM2,GALNT9,ZNF385D,MEN1,CSNK1G3,C1ORF94,CDK5RAP3,RIBC2,RGMA,ZNF225,PXDN,CLDN9,LATS1
GO:BP	immune system development	GO:0002520	3.11913e-12	11.506	987	342	30	61487	CYP2W1,CPLX1,PAPOLB,TSPAN4,ZNF385D,C1ORF94,INF2,RGMA,ZNF225,PXDN,LATS1
GO:CC	extracellular region	GO:0005576	3.32366e-12	11.4784	4303	342	65	61487	CYP2W1,CPLX1,SAMD11,EI24,ERI1,CACNG2,MEN1,CSNK1G3,BSCL2,RHOU,MPV17L2,PXDN,GRHL2,MGAT2,NR4A2,KIF3B,TCF7L2
GO:BP	regulation of phosphate metabolic process	GO:0019220	3.61253e-12	11.4422	1367	342	35	61487	PAPOLB,CTBP1,ZNF385D,MEN1,CDK5RAP3,ZNF225,GPC2,PXDN,CLDN9,MRPS18A
GO:BP	regulation of phosphorus metabolic process	GO:0051174	3.73973e-12	11.4272	1369	342	35	61487	PAPOLB,CTBP1,ZNF385D,MEN1,CDK5RAP3,ZNF225,GPC2,PXDN,CLDN9,MRPS18A
GO:BP	hematopoietic or lymphoid organ development	GO:0048534	4.1548e-12	11.3814	929	342	29	61487	CYP2W1,CPLX1,PAPOLB,TSPAN4,ZNF385D,C1ORF94,INF2,RGMA,ZNF225,PXDN,LATS1
GO:BP	regulation of protein modification process	GO:0031399	6.50468e-12	11.1868	1477	342	36	61487	CTBP1,ZNF385D,MEN1,CDK5RAP3,ZNF225,GPC2,PXDN,CLDN9,MRPS18A
GO:BP	catabolic process	GO:0009056	6.624e-12	11.1789	2547	342	48	61487	CYP2W1,CPLX1,HSDL1,ZNF385D,SDK1,CDK5RAP3,HLA-DPB1,HSD17B11,CLDN9
GO:BP	immune system process	GO:0002376	7.21959e-12	11.1415	2748	342	50	61487	CD47,CYP2W1,CPLX1,PAPOLB,RADIL,TSPAN4,SAMD11,ADRB3,GALNT9,ZNF385D,C1ORF94,INF2,CDK5RAP3,RGMA,ZNF225,HSD17B11,PXDN,LATS1,MGAT2
GO:BP	locomotion	GO:0040011	7.29226e-12	11.1371	1821	342	40	61487	RWDD3,LCE3A,PAPOLB,TSPAN4,SAMD11,MEN1,C1ORF94,CDK5RAP3,ZNF225,GPC2,PXDN,CLDN9,MGAT2,MRPL24
GO:BP	hemopoiesis	GO:0030097	8.94986e-12	11.0482	890	342	28	61487	CYP2W1,CPLX1,PAPOLB,TSPAN4,ZNF385D,C1ORF94,INF2,RGMA,ZNF225,PXDN,LATS1
GO:BP	negative regulation of nucleobase-containing compound metabolic process	GO:0045934	9.10663e-12	11.0406	1496	342	36	61487	RADIL,TSPAN4,CALCA,C1ORF94,THBS1,ZNF225,RYR1,GPC2,CLDN9,SLC27A3
GO:BP	positive regulation of transcription, DNA-templated	GO:0045893	1.4295e-11	10.8448	1604	342	37	61487	PAPOLB,TSPAN4,PRDM2,ZNF385D,C1ORF94,INF2,TRIM15,THBS1,MTMR4,CLDN9,LATS1
GO:BP	negative regulation of response to stimulus	GO:0048585	1.4295e-11	10.8448	1604	342	37	61487	CD47,CPLX1,TSPAN4,THBS1,ZNF225,RYR1,ISLR,STAG3,PXDN,CLDN9,MRPS18A,SLC27A3,TCF7L2
GO:BP	positive regulation of nucleic acid-templated transcription	GO:1903508	1.4295e-11	10.8448	1604	342	37	61487	PAPOLB,TSPAN4,PRDM2,ZNF385D,C1ORF94,INF2,TRIM15,THBS1,MTMR4,CLDN9,LATS1
GO:BP	positive regulation of RNA biosynthetic process	GO:1902680	1.47301e-11	10.8318	1606	342	37	61487	PAPOLB,TSPAN4,PRDM2,ZNF385D,C1ORF94,INF2,TRIM15,THBS1,MTMR4,CLDN9,LATS1
GO:BP	localization of cell	GO:0051674	2.92362e-11	10.5341	1645	342	37	61487	RWDD3,LCE3A,PAPOLB,TSPAN4,SAMD11,MEN1,C1ORF94,CDK5RAP3,GPC2,PXDN,MGAT2,MRPL24
GO:BP	cell motility	GO:0048870	2.92362e-11	10.5341	1645	342	37	61487	RWDD3,LCE3A,PAPOLB,TSPAN4,SAMD11,MEN1,C1ORF94,CDK5RAP3,GPC2,PXDN,MGAT2,MRPL24
GO:BP	negative regulation of RNA metabolic process	GO:0051253	2.92362e-11	10.5341	1395	342	34	61487	RADIL,TSPAN4,CALCA,C1ORF94,THBS1,ZNF225,GPC2,CLDN9,SLC27A3
GO:BP	regulation of cell population proliferation	GO:0042127	3.06259e-11	10.5139	1648	342	37	61487	RADIL,TSPAN4,SAMD11,EI24,CTBP1,PRDM2,GALNT9,ZNF385D,MEN1,C1ORF94,CDK5RAP3,RIBC2,RGMA,ZNF225,PXDN,CLDN9
GO:BP	mononuclear cell differentiation	GO:1903131	3.26905e-11	10.4856	439	342	20	61487	PAPOLB,TSPAN4,ZNF385D,INF2,RGMA,ZNF225,PXDN,LATS1
GO:BP	leukocyte activation	GO:0045321	3.65141e-11	10.4375	947	342	28	61487	PAPOLB,RADIL,TSPAN4,ZNF385D,INF2,CDK5RAP3,RGMA,ZNF225,PXDN,LATS1
GO:BP	cell surface receptor signaling pathway	GO:0007166	3.85928e-11	10.4135	2783	342	49	61487	CPLX1,PAPOLB,TSPAN4,CTBP1,ZNF385D,MEN1,CSNK1G3,C1ORF94,CDK5RAP3,RGMA,MRPL54,THBS1,ZNF225,GPC2,PXDN,CLDN9,SLC27A3,CFLAR
GO:CC	cytoplasmic vesicle	GO:0031410	5.07249e-11	10.2948	2447	342	45	61487	HSDL1,ADRB3,SEC24C,CACNG2,MEN1,CSNK1G3,CDK5RAP3,USP15,STRADA,TMEM115,PXDN,ABHD14A
GO:CC	intracellular vesicle	GO:0097708	5.07249e-11	10.2948	2449	342	45	61487	HSDL1,ADRB3,SEC24C,CACNG2,MEN1,CSNK1G3,CDK5RAP3,USP15,STRADA,TMEM115,PXDN,ABHD14A
GO:BP	peptidyl-amino acid modification	GO:0018193	5.43475e-11	10.2648	1267	342	32	61487	FGF19,CTBP1,ZNF385D,MEN1,CDK5RAP3,RIBC2,ALDH5A1,ZNF225,GPC2,PXDN,CLDN9,MRPS18A,ABHD14A,MGAT2
GO:BP	cell development	GO:0048468	9.86649e-11	10.0058	2079	342	41	61487	RWDD3,PAPOLB,TSPAN4,CSNK1G3,C1ORF94,RIBC2,USP15,TMEM115,CLDN9,MGAT2
GO:BP	regulation of phosphorylation	GO:0042325	1.10789e-10	9.9555	1223	342	31	61487	PAPOLB,CTBP1,ZNF385D,MEN1,CDK5RAP3,ZNF225,GPC2,PXDN,CLDN9
GO:CC	mitochondrion	GO:0005739	1.20151e-10	9.92027	1674	342	36	61487	CPLX1,GALNT9,TEKT1,SDK1,HLA-DPB1,PCDHA6,RHOU,PCDHB16,ACY3,G3BP1,LST1
GO:BP	cellular catabolic process	GO:0044248	1.22079e-10	9.91336	2188	342	42	61487	CYP2W1,CPLX1,HSDL1,ZNF385D,SDK1,CDK5RAP3,HLA-DPB1,HSD17B11
GO:BP	MAPK cascade	GO:0000165	1.50718e-10	9.82184	793	342	25	61487	CPLX1,DEPDC1,ZNF385D,MEN1,CSNK1G3,CDK5RAP3,USP15,ZNF225,GPC2,PXDN,CLDN9,MRPS18A,MRPL24
GO:BP	organophosphate metabolic process	GO:0019637	1.64949e-10	9.78265	938	342	27	61487	PAPOLB,ALDH5A1,LST1,NR4A2,KIF3B
GO:BP	regulation of MAPK cascade	GO:0043408	1.87564e-10	9.72685	668	342	23	61487	DEPDC1,ZNF385D,MEN1,CSNK1G3,CDK5RAP3,USP15,ZNF225,GPC2,PXDN,CLDN9,MRPS18A,MRPL24
GO:BP	small molecule metabolic process	GO:0044281	2.61156e-10	9.5831	1779	342	37	61487	CPLX1,SDK1,CDK5RAP3,HLA-DPB1,PCDHA6,ZNF225,GRHL2,KIF3B
GO:BP	negative regulation of biosynthetic process	GO:0009890	2.94306e-10	9.5312	1610	342	35	61487	RADIL,TSPAN4,CALCA,C1ORF94,CDK5RAP3,THBS1,ZNF225,HSD17B11,GPC2,CLDN9,SLC27A3
GO:BP	organonitrogen compound biosynthetic process	GO:1901566	2.94306e-10	9.5312	1698	342	36	61487	RADIL,SAMD11,ADRB3,CDK5RAP3,C12ORF29,ALDH5A1,HSD17B11,RHOU,TCP11L2,GRHL2,ABHD14A,KIF3B
GO:BP	leukocyte differentiation	GO:0002521	2.9874e-10	9.52471	558	342	21	61487	PAPOLB,TSPAN4,ZNF385D,C1ORF94,INF2,RGMA,ZNF225,PXDN,LATS1
GO:BP	transmembrane transport	GO:0055085	3.30204e-10	9.48122	1531	342	34	61487	CPLX1,PAPOLB,GALNT9,TEKT1,RHOU,C12ORF42,G3BP1
GO:BP	positive regulation of intracellular signal transduction	GO:1902533	3.45453e-10	9.46161	971	342	27	61487	DEPDC1,ZNF385D,MEN1,CSNK1G3,CDK5RAP3,USP15,ZNF225,HSD17B11,TMEM115,GPC2,PXDN,MRPL24
GO:BP	organic substance catabolic process	GO:1901575	3.74709e-10	9.42631	2081	342	40	61487	CYP2W1,CPLX1,HSDL1,SDK1,CDK5RAP3,HLA-DPB1,HSD17B11,CLDN9
GO:CC	extracellular membrane-bounded organelle	GO:0065010	4.50905e-10	9.34591	2133	342	40	61487	CYP2W1,CPLX1,EI24,CACNG2,CSNK1G3,BSCL2,PXDN,GRHL2,NR4A2,KIF3B,TCF7L2
GO:CC	extracellular vesicle	GO:1903561	4.50905e-10	9.34591	2132	342	40	61487	CYP2W1,CPLX1,EI24,CACNG2,CSNK1G3,BSCL2,PXDN,GRHL2,NR4A2,KIF3B,TCF7L2
GO:CC	extracellular organelle	GO:0043230	4.50905e-10	9.34591	2133	342	40	61487	CYP2W1,CPLX1,EI24,CACNG2,CSNK1G3,BSCL2,PXDN,GRHL2,NR4A2,KIF3B,TCF7L2
GO:BP	tissue development	GO:0009888	4.82391e-10	9.3166	1912	342	38	61487	CPLX1,TSPAN4,MEN1,CSNK1G3,C1ORF94,BSCL2,RYR1,CLDN9,LATS1
GO:BP	negative regulation of cell population proliferation	GO:0008285	5.50765e-10	9.25903	707	342	23	61487	TSPAN4,SAMD11,EI24,PRDM2,C1ORF94,RIBC2,ZNF225,PXDN,CLDN9
GO:CC	catalytic complex	GO:1902494	5.6458e-10	9.24827	1424	342	32	61487	CPLX1,PAPOLB,RIF1,ERLEC1,NUP155,ALDH5A1,THBS1,USP21,RYR1,ABHD14A
GO:BP	establishment of localization in cell	GO:0051649	5.9305e-10	9.22691	2405	342	43	61487	PAPOLB,RADIL,TSPAN4,HSDL1,PRDM2,SEC24C,CACNG2,GALNT9,USP15,TMEM115,SLC27A3,CFLAR
GO:CC	Golgi apparatus	GO:0005794	6.34421e-10	9.19762	1606	342	34	61487	PAPOLB,SAMD11,CSNK1G3,USP15,TCP11L2,GFRA1
GO:BP	negative regulation of cellular biosynthetic process	GO:0031327	7.50494e-10	9.12465	1581	342	34	61487	RADIL,TSPAN4,CALCA,C1ORF94,CDK5RAP3,THBS1,ZNF225,HSD17B11,GPC2,CLDN9,SLC27A3
GO:BP	lymphocyte activation	GO:0046649	7.57951e-10	9.12036	788	342	24	61487	PAPOLB,RADIL,TSPAN4,ZNF385D,INF2,RGMA,ZNF225,PXDN,LATS1
GO:BP	cellular response to stress	GO:0033554	7.62026e-10	9.11803	1852	342	37	61487	CPLX1,FUCA1,DEPDC1,PAPOLB,GALNT9,ZNF385D,CSNK1G3,C1ORF94,CDK5RAP3,C12ORF29,USP15,MRPL54,ZNF225,RYR1,ACY3,GPC2,COPB1
GO:BP	regulation of cell adhesion	GO:0030155	1.09221e-09	8.96169	733	342	23	61487	PAPOLB,TSPAN4,ZNF385D,C1ORF94,RGMA,ZNF225,PXDN
GO:BP	positive regulation of transcription by RNA polymerase II	GO:0045944	1.158e-09	8.93629	1185	342	29	61487	PAPOLB,TSPAN4,PRDM2,ZNF385D,C1ORF94,INF2,TRIM15,THBS1,CLDN9,LATS1
GO:BP	negative regulation of macromolecule biosynthetic process	GO:0010558	1.19697e-09	8.92192	1523	342	33	61487	RADIL,TSPAN4,CALCA,C1ORF94,THBS1,ZNF225,HSD17B11,GPC2,CLDN9,SLC27A3
GO:CC	anchoring junction	GO:0070161	1.48082e-09	8.8295	839	342	24	61487	PAPOLB,TMEM115,PXDN,GFRA1,MRPL24
GO:BP	negative regulation of transcription, DNA-templated	GO:0045892	1.59226e-09	8.79799	1284	342	30	61487	RADIL,TSPAN4,CALCA,C1ORF94,THBS1,ZNF225,GPC2,CLDN9,SLC27A3
GO:BP	regulation of cell differentiation	GO:0045595	1.60162e-09	8.79544	1541	342	33	61487	CPLX1,PAPOLB,TSPAN4,ZNF385D,MEN1,CSNK1G3,RGMA,ZNF225,CLDN9
GO:BP	negative regulation of nucleic acid-templated transcription	GO:1903507	1.63444e-09	8.78663	1286	342	30	61487	RADIL,TSPAN4,CALCA,C1ORF94,THBS1,ZNF225,GPC2,CLDN9,SLC27A3
GO:BP	negative regulation of RNA biosynthetic process	GO:1902679	1.68705e-09	8.77287	1288	342	30	61487	RADIL,TSPAN4,CALCA,C1ORF94,THBS1,ZNF225,GPC2,CLDN9,SLC27A3
GO:BP	cell-cell signaling	GO:0007267	2.05073e-09	8.68809	1646	342	34	61487	CPLX1,TSPAN4,SAMD11,SEC24C,CACNG2,CSNK1G3,RIBC2,MRPL54,THBS1,CLDN9,MRPL24
GO:BP	macromolecule localization	GO:0033036	2.3926e-09	8.62113	3147	342	49	61487	PAPOLB,TSPAN4,CTBP1,PRDM2,ADRB3,SEC24C,GALNT9,USP15,ZNF225,RHOU,TMEM115,CFLAR
GO:MF	catalytic activity	GO:0003824	2.65429e-09	8.57605	5716	98	33	61487	CYP2W1,FUCA1,MTMR14,PAPOLB,ERI1,CTBP1,HSDL1,PRDM2,GALNT9,MEST,CSNK1G3,TRIM15,SMC1B,USP15,STRADA,ALDH5A1,PPA1,LDHD,USP21,HSD17B11,RHOU,SCRN1,ACY3,MTMR4,PXDN,LATS1,ABHD14A,SLC27A3,SHMT2,G3BP1,MGAT2,CFLAR,KIF3B
GO:BP	lymphocyte differentiation	GO:0030098	2.7376e-09	8.56263	390	342	17	61487	PAPOLB,TSPAN4,ZNF385D,INF2,RGMA,ZNF225,PXDN,LATS1
GO:CC	extracellular space	GO:0005615	3.74049e-09	8.42707	3353	342	50	61487	CYP2W1,CPLX1,SAMD11,EI24,CSNK1G3,BSCL2,RHOU,PXDN,GRHL2,NR4A2,KIF3B,TCF7L2
GO:BP	circulatory system development	GO:0072359	3.98449e-09	8.39963	1089	342	27	61487	TSPAN4,SAMD11,CSNK1G3,C1ORF94,INF2,CDK5RAP3,RIBC2,GPC2,CLDN9
GO:CC	extracellular exosome	GO:0070062	4.04905e-09	8.39265	2110	342	38	61487	CYP2W1,CPLX1,EI24,CSNK1G3,BSCL2,PXDN,GRHL2,NR4A2,KIF3B,TCF7L2
GO:BP	cellular component biogenesis	GO:0044085	4.14933e-09	8.38202	4801	342	63	61487	CD47,CPLX1,RWDD3,PAPOLB,SEC24C,RIF1,CDK5RAP3,PPA1,RYR1,PCDHB16,PXDN,RFX7,CLDN9,MGAT2,RPL36AL
GO:BP	cell cycle	GO:0007049	5.63209e-09	8.24933	1713	342	34	61487	CPLX1,RWDD3,DEPDC1,FGF19,CTBP1,PRDM2,C1ORF94,CDK5RAP3,RIBC2,HSD17B11,GPC2,RFX7
GO:BP	cell migration	GO:0016477	6.65625e-09	8.17677	1454	342	31	61487	LCE3A,PAPOLB,TSPAN4,SAMD11,MEN1,C1ORF94,CDK5RAP3,GPC2,PXDN,MRPL24
GO:BP	protein phosphorylation	GO:0006468	6.76406e-09	8.16979	1544	342	32	61487	CD47,PAPOLB,CTBP1,ZNF385D,MEN1,CDK5RAP3,RIBC2,ZNF225,GPC2,PXDN,CLDN9,MRPS18A
GO:BP	neurogenesis	GO:0022008	7.24146e-09	8.14017	1639	342	33	61487	TSPAN4,MEN1,CSNK1G3,USP15,TMEM115,CLDN9,SLC27A3,MGAT2
GO:BP	response to endogenous stimulus	GO:0009719	7.48217e-09	8.12597	1551	342	32	61487	PAPOLB,TSPAN4,ZNF385D,MEN1,CSNK1G3,C1ORF94,PCDHA6,ZNF225,CLDN9
GO:BP	anatomical structure formation involved in morphogenesis	GO:0048646	7.50499e-09	8.12465	1123	342	27	61487	TSPAN4,SAMD11,C1ORF94,INF2,CDK5RAP3,GPC2,CLDN9,LATS1,MGAT2
GO:BP	cell adhesion	GO:0007155	9.92463e-09	8.00329	1480	342	31	61487	PAPOLB,TSPAN4,ZNF385D,CSNK1G3,C1ORF94,RGMA,ZNF225,PXDN
GO:CC	chromosome	GO:0005694	1.02853e-08	7.98778	1795	342	34	61487	RADIL,FGF19,CTBP1,PRDM2,ERLEC1,CALCA,C1ORF94,INF2,MRPL54,RYR1,CLDN9,LATS1
GO:BP	biological adhesion	GO:0022610	1.10537e-08	7.95649	1487	342	31	61487	PAPOLB,TSPAN4,ZNF385D,CSNK1G3,C1ORF94,RGMA,ZNF225,PXDN
GO:CC	neuron projection	GO:0043005	1.12264e-08	7.94976	1347	342	29	61487	RADIL,ADRB3,SEC24C,C12ORF29,USP15,PCDHA6,CFLAR
GO:BP	vesicle-mediated transport	GO:0016192	1.49909e-08	7.82417	1597	342	32	61487	HSDL1,SEC24C,CACNG2,CDK5RAP3,USP15,TMEM115,PXDN,CFLAR
GO:BP	positive regulation of multicellular organismal process	GO:0051240	1.58129e-08	7.80099	1421	342	30	61487	CD47,DEPDC1,PAPOLB,TSPAN4,ZNF385D,C1ORF94,CDK5RAP3,RGMA,PXDN,CLDN9,MRPL24
GO:BP	negative regulation of transcription by RNA polymerase II	GO:0000122	2.09091e-08	7.67966	936	342	24	61487	RADIL,TSPAN4,CALCA,C1ORF94,THBS1,ZNF225,GPC2,CLDN9,SLC27A3
GO:BP	regulation of cellular component biogenesis	GO:0044087	2.2618e-08	7.64555	940	342	24	61487	CD47,RWDD3,PAPOLB,CDK5RAP3,RYR1,PCDHB16,PXDN,CLDN9
GO:BP	positive regulation of cellular component organization	GO:0051130	2.32909e-08	7.63281	1021	342	25	61487	RWDD3,PAPOLB,CDK5RAP3,PCDHB16,PXDN
GO:BP	positive regulation of protein metabolic process	GO:0051247	2.38436e-08	7.62263	1448	342	30	61487	CTBP1,ZNF385D,MEN1,CDK5RAP3,PXDN,CLDN9,MRPS18A,TCF7L2
GO:BP	neuron development	GO:0048666	2.38436e-08	7.62263	1104	342	26	61487	TSPAN4,CSNK1G3,USP15,TMEM115,CLDN9
GO:BP	neuron differentiation	GO:0030182	2.55782e-08	7.59213	1364	342	29	61487	TSPAN4,MEN1,CSNK1G3,USP15,TMEM115,CLDN9,MGAT2
GO:BP	enzyme linked receptor protein signaling pathway	GO:0007167	2.77028e-08	7.55748	951	342	24	61487	PAPOLB,CTBP1,MEN1,C1ORF94,ZNF225,PXDN,CLDN9
GO:BP	actin filament-based process	GO:0030029	2.90732e-08	7.53651	800	342	22	61487	PAPOLB,CLDN9
GO:BP	response to abiotic stimulus	GO:0009628	3.2027e-08	7.49448	1121	342	26	61487	CPLX1,PAPOLB,C1ORF94,PCDHA6,GPC2,STAG3,CLDN9,MRPL24
GO:CC	plasma membrane region	GO:0098590	3.22038e-08	7.49209	1237	342	27	61487	CDK5RAP3,BSCL2,C12ORF42,STAG3,PXDN,CFLAR
GO:CC	organelle envelope	GO:0031967	3.53544e-08	7.45156	1245	342	27	61487	RWDD3,GALNT9,TEKT1,HLA-DPB1,RHOU,TMEM115,PCDHB16,G3BP1,LST1
GO:CC	envelope	GO:0031975	3.53544e-08	7.45156	1245	342	27	61487	RWDD3,GALNT9,TEKT1,HLA-DPB1,RHOU,TMEM115,PCDHB16,G3BP1,LST1
GO:BP	plasma membrane bounded cell projection organization	GO:0120036	3.78732e-08	7.42167	1479	342	30	61487	RWDD3,PAPOLB,TSPAN4,CSNK1G3,USP15,TMEM115,CLDN9,MGAT2
GO:BP	regulation of kinase activity	GO:0043549	5.24437e-08	7.28031	752	342	21	61487	PAPOLB,MEN1,ZNF225,GPC2,PXDN
GO:CC	bounding membrane of organelle	GO:0098588	5.27076e-08	7.27813	2124	342	36	61487	USP6NL,HSDL1,SEC24C,CSNK1G3,CDK5RAP3,USP15,TMEM115,TCP11L2,PXDN
GO:BP	positive regulation of MAPK cascade	GO:0043410	5.78666e-08	7.23757	481	342	17	61487	DEPDC1,ZNF385D,MEN1,CSNK1G3,CDK5RAP3,USP15,GPC2,PXDN,MRPL24
GO:BP	regulation of catabolic process	GO:0009894	5.78666e-08	7.23757	989	342	24	61487	CPLX1,HSDL1,ZNF385D,HSD17B11,CLDN9
GO:BP	regulation of protein serine/threonine kinase activity	GO:0071900	6.03869e-08	7.21906	362	342	15	61487	MEN1,GPC2,PXDN
GO:BP	regulation of protein phosphorylation	GO:0001932	6.28954e-08	7.20138	1076	342	25	61487	CTBP1,ZNF385D,MEN1,CDK5RAP3,ZNF225,GPC2,PXDN,CLDN9
GO:BP	generation of neurons	GO:0048699	6.76566e-08	7.16969	1519	342	30	61487	TSPAN4,MEN1,CSNK1G3,USP15,TMEM115,CLDN9,MGAT2
GO:BP	cell projection organization	GO:0030030	6.93823e-08	7.15875	1521	342	30	61487	RWDD3,PAPOLB,TSPAN4,CSNK1G3,USP15,TMEM115,CLDN9,MGAT2
GO:BP	positive regulation of organelle organization	GO:0010638	6.97372e-08	7.15654	488	342	17	61487	RWDD3,CDK5RAP3,PCDHB16
GO:BP	positive regulation of stress-activated MAPK cascade	GO:0032874	6.97372e-08	7.15654	128	342	10	61487	DEPDC1,ZNF385D,CSNK1G3,CDK5RAP3,USP15,GPC2
GO:BP	cytoskeleton organization	GO:0007010	7.42126e-08	7.12952	1435	342	29	61487	RWDD3,PAPOLB,CTBP1,GPC2,CLDN9,MGAT2
GO:BP	positive regulation of JNK cascade	GO:0046330	7.727e-08	7.11199	95	342	9	61487	DEPDC1,ZNF385D,CSNK1G3,USP15,GPC2
GO:BP	regulation of transport	GO:0051049	7.87758e-08	7.10361	1719	342	32	61487	PAPOLB,TSPAN4,SAMD11,SEC24C,CDK5RAP3,PXDN,CLDN9
GO:BP	positive regulation of stress-activated protein kinase signaling cascade	GO:0070304	7.93313e-08	7.10056	130	342	10	61487	DEPDC1,ZNF385D,CSNK1G3,CDK5RAP3,USP15,GPC2
GO:BP	response to oxygen-containing compound	GO:1901700	8.57679e-08	7.06668	1631	342	31	61487	PAPOLB,GALNT9,ZNF385D,RIF1,CSNK1G3,CDK5RAP3,RIBC2,PCDHA6,ZNF225,CLDN9,MRPL24
GO:BP	intracellular receptor signaling pathway	GO:0030522	8.57679e-08	7.06668	264	342	13	61487	CD47,ZNF385D,C1ORF94,HSD17B11
GO:BP	developmental process involved in reproduction	GO:0003006	8.6131e-08	7.06484	1013	342	24	61487	RWDD3,TSPAN4,CSNK1G3,C1ORF94,RIBC2,HSD17B11,PCDHB16,CLDN9,MGAT2
GO:BP	positive regulation of developmental process	GO:0051094	9.05785e-08	7.04297	1271	342	27	61487	TSPAN4,ZNF385D,MEN1,CSNK1G3,C1ORF94,CDK5RAP3,RGMA,CLDN9
GO:BP	positive regulation of cellular protein metabolic process	GO:0032270	9.205e-08	7.03598	1361	342	28	61487	CTBP1,ZNF385D,MEN1,CDK5RAP3,PXDN,CLDN9,MRPS18A,TCF7L2
GO:BP	regulation of response to stress	GO:0080134	9.27787e-08	7.03255	1273	342	27	61487	CD47,CPLX1,FUCA1,DEPDC1,PAPOLB,ZNF385D,CSNK1G3,CDK5RAP3,USP15,RGMA,ZNF225,RYR1,GPC2,COPB1
GO:BP	negative regulation of protein metabolic process	GO:0051248	1.00258e-07	6.99888	1022	342	24	61487	RADIL,HSDL1,ZNF225,HSD17B11,GPC2,PXDN,CLDN9
GO:BP	regulation of cell-cell adhesion	GO:0022407	1.02215e-07	6.99049	439	342	16	61487	TSPAN4,ZNF385D,C1ORF94,RGMA,ZNF225
GO:CC	chromatin	GO:0000785	1.04204e-07	6.98212	1225	342	26	61487	FGF19,PRDM2,ERLEC1,CALCA,C1ORF94,INF2,CLDN9,LATS1
GO:BP	positive regulation of catabolic process	GO:0009896	1.09182e-07	6.96185	505	342	17	61487	ZNF385D,HSD17B11
GO:BP	growth	GO:0040007	1.21273e-07	6.91624	951	342	23	61487	TSPAN4,CSNK1G3,C1ORF94,CDK5RAP3,PXDN,CLDN9
GO:BP	negative regulation of intracellular signal transduction	GO:1902532	1.21584e-07	6.91512	509	342	17	61487	CD47,ZNF225,PXDN,CLDN9,MRPS18A,TCF7L2
GO:BP	neuron projection development	GO:0031175	1.24992e-07	6.90312	953	342	23	61487	TSPAN4,CSNK1G3,USP15,TMEM115,CLDN9
GO:BP	protein localization	GO:0008104	1.53425e-07	6.81411	2700	342	41	61487	PAPOLB,TSPAN4,CTBP1,PRDM2,ADRB3,SEC24C,GALNT9,USP15,TMEM115,CFLAR
GO:BP	tube development	GO:0035295	1.54275e-07	6.8117	1047	342	24	61487	TSPAN4,SAMD11,CSNK1G3,C1ORF94,INF2,CDK5RAP3,THBS1,GPC2,CLDN9
GO:BP	cellular response to endogenous stimulus	GO:0071495	1.61993e-07	6.7905	1310	342	27	61487	PAPOLB,ZNF385D,MEN1,C1ORF94,ZNF225,CLDN9
GO:BP	chordate embryonic development	GO:0043009	1.71153e-07	6.76662	661	342	19	61487	TSPAN4,MEN1,CSNK1G3,C1ORF94,THBS1,CLDN9,LATS1,MGAT2
GO:BP	regulation of multicellular organismal development	GO:2000026	1.73808e-07	6.75993	1315	342	27	61487	PAPOLB,TSPAN4,ZNF385D,C1ORF94,CDK5RAP3,RGMA,ZNF225,GPC2,CLDN9
GO:BP	regulation of cytoskeleton organization	GO:0051493	1.75797e-07	6.75499	523	342	17	61487	PAPOLB,CLDN9
GO:MF	ion binding	GO:0043167	2.05961e-07	6.68622	6060	98	31	61487	CYP2W1,PAPOLB,ERI1,COMMD1,PRDM2,SEC24C,GALNT9,ZNF385D,CSNK1G3,TRIM15,SMC1B,PCDHA6,STRADA,PPA1,THBS1,LDHD,ZNF225,USP21,RHOU,RYR1,PCDHB16,ACY3,MTMR4,PXDN,LATS1,SLC27A3,SHMT2,G3BP1,MGAT2,NR4A2,KIF3B
GO:BP	regulation of immune system process	GO:0002682	2.23982e-07	6.64979	1423	342	28	61487	CD47,CYP2W1,CPLX1,PAPOLB,TSPAN4,ADRB3,ZNF385D,CDK5RAP3,RGMA,ZNF225,HSD17B11,PXDN
GO:BP	reproductive process	GO:0022414	2.39979e-07	6.61983	1521	342	29	61487	RWDD3,TSPAN4,CTBP1,CSNK1G3,C1ORF94,RIBC2,HSD17B11,PCDHB16,MTMR4,CLDN9,MGAT2
GO:BP	reproduction	GO:0000003	2.49404e-07	6.6031	1524	342	29	61487	RWDD3,TSPAN4,CTBP1,CSNK1G3,C1ORF94,RIBC2,HSD17B11,PCDHB16,MTMR4,CLDN9,MGAT2
GO:BP	negative regulation of cellular component organization	GO:0051129	2.61944e-07	6.58179	680	342	19	61487	CD47,PAPOLB,CTBP1,RIBC2,RYR1,CLDN9
GO:BP	negative regulation of multicellular organismal process	GO:0051241	2.68597e-07	6.5709	996	342	23	61487	PAPOLB,TSPAN4,EI24,HSDL1,C1ORF94,ZNF225,GPC2,CLDN9
GO:BP	embryo development ending in birth or egg hatching	GO:0009792	2.72173e-07	6.56515	682	342	19	61487	TSPAN4,MEN1,CSNK1G3,C1ORF94,THBS1,CLDN9,LATS1,MGAT2
GO:BP	cell junction organization	GO:0034330	3.04285e-07	6.51672	687	342	19	61487	PAPOLB,SEC24C,CACNG2,CSNK1G3,PXDN
GO:BP	carboxylic acid metabolic process	GO:0019752	3.82433e-07	6.41745	933	342	22	61487	CPLX1,SDK1,HLA-DPB1,GRHL2,KIF3B
GO:BP	cellular component assembly	GO:0022607	3.84415e-07	6.4152	4556	342	56	61487	CD47,CPLX1,RWDD3,PAPOLB,SEC24C,RIF1,RYR1,PCDHB16,PXDN,RFX7,CLDN9,MGAT2
GO:BP	organophosphate biosynthetic process	GO:0090407	4.11221e-07	6.38592	556	342	17	61487	PAPOLB,ALDH5A1,LST1,KIF3B
GO:BP	cell cycle process	GO:0022402	4.11259e-07	6.38588	1194	342	25	61487	CPLX1,FGF19,CTBP1,PRDM2,CDK5RAP3,RIBC2,GPC2,RFX7
GO:CC	microtubule cytoskeleton	GO:0015630	4.31633e-07	6.36489	1317	342	26	61487	CPLX1,ERI1,CTBP1,MAPT,RIBC2,TMEM115,RFX7,CLDN9,SLC27A3,MGAT2
GO:BP	vesicle-mediated transport in synapse	GO:0099003	4.77139e-07	6.32136	204	342	11	61487	SEC24C,CACNG2,CFLAR
GO:BP	regulation of transferase activity	GO:0051338	5.13505e-07	6.28946	868	342	21	61487	PAPOLB,MEN1,ZNF225,GPC2,PXDN
GO:CC	intrinsic component of plasma membrane	GO:0031226	5.16294e-07	6.2871	1713	342	30	61487	EI24,MEN1,RGMA,BSCL2,PXDN
GO:BP	oxoacid metabolic process	GO:0043436	5.80169e-07	6.23645	957	342	22	61487	CPLX1,SDK1,HLA-DPB1,GRHL2,KIF3B
GO:BP	negative regulation of cellular protein metabolic process	GO:0032269	5.80169e-07	6.23645	957	342	22	61487	RADIL,HSDL1,ZNF225,HSD17B11,GPC2,PXDN
GO:BP	positive regulation of cellular catabolic process	GO:0031331	6.11966e-07	6.21327	437	342	15	61487	ZNF385D,HSD17B11
GO:CC	nuclear outer membrane-endoplasmic reticulum membrane network	GO:0042175	6.18899e-07	6.20838	1162	342	24	61487	PAPOLB,ALDH5A1,TMEM115,RFX7,ABHD14A
GO:BP	regulation of cellular response to stress	GO:0080135	6.56851e-07	6.18253	648	342	18	61487	FUCA1,DEPDC1,PAPOLB,ZNF385D,CSNK1G3,CDK5RAP3,USP15,ZNF225,RYR1,GPC2,COPB1
GO:BP	positive regulation of protein modification process	GO:0031401	6.74959e-07	6.17072	966	342	22	61487	CTBP1,ZNF385D,MEN1,CDK5RAP3,PXDN,CLDN9,MRPS18A
GO:BP	head development	GO:0060322	8.09209e-07	6.09194	812	342	20	61487	TSPAN4,CSNK1G3,CDK5RAP3,THBS1,MGAT2,KIF3B
GO:BP	organic acid metabolic process	GO:0006082	8.59841e-07	6.06558	980	342	22	61487	CPLX1,SDK1,HLA-DPB1,GRHL2,KIF3B
GO:BP	macromolecule catabolic process	GO:0009057	9.38036e-07	6.02778	1341	342	26	61487	CYP2W1,CPLX1,HSDL1,HSD17B11,CLDN9
GO:BP	lipid metabolic process	GO:0006629	9.90364e-07	6.0042	1345	342	26	61487	PAPOLB,SDK1,CDK5RAP3,HLA-DPB1,ALDH5A1,LST1
GO:BP	mitotic cell cycle process	GO:1903047	9.95448e-07	6.00198	744	342	19	61487	CPLX1,CTBP1,PRDM2,CDK5RAP3,RFX7
GO:BP	cellular response to oxygen-containing compound	GO:1901701	1.00118e-06	5.99949	1164	342	24	61487	PAPOLB,GALNT9,ZNF385D,RIF1,CSNK1G3,CDK5RAP3,RIBC2,ZNF225,CLDN9
GO:BP	regulation of actin filament-based process	GO:0032970	1.01413e-06	5.99391	391	342	14	61487	PAPOLB,CLDN9
GO:BP	reactive oxygen species metabolic process	GO:0072593	1.02403e-06	5.98969	221	342	11	61487	GALNT9,GPC2
GO:BP	cellular lipid metabolic process	GO:0044255	1.05142e-06	5.97822	993	342	22	61487	PAPOLB,SDK1,CDK5RAP3,HLA-DPB1,ALDH5A1,LST1
GO:BP	embryo development	GO:0009790	1.20674e-06	5.91839	1088	342	23	61487	TSPAN4,MEN1,CSNK1G3,C1ORF94,THBS1,CLDN9,LATS1,MGAT2
GO:BP	response to cytokine	GO:0034097	1.32712e-06	5.87709	922	342	21	61487	CPLX1,ZNF385D,RIF1,CDK5RAP3,RGMA,ZNF225,PXDN,CLDN9,MRPL24
GO:BP	cell morphogenesis	GO:0000902	1.39254e-06	5.85619	1010	342	22	61487	PAPOLB,TSPAN4,CSNK1G3,CLDN9,GFRA1
GO:CC	endoplasmic reticulum	GO:0005783	1.45189e-06	5.83807	2007	342	32	61487	PAPOLB,SAMD11,CSNK1G3,ALDH5A1,ZNF225,BSCL2,TMEM115,RFX7,ABHD14A
GO:BP	brain development	GO:0007420	1.48499e-06	5.82828	765	342	19	61487	TSPAN4,CSNK1G3,CDK5RAP3,THBS1,MGAT2
GO:CC	axon	GO:0030424	1.52278e-06	5.81736	633	342	17	61487	SEC24C,C12ORF29,USP15
GO:BP	tube morphogenesis	GO:0035239	1.57649e-06	5.80231	849	342	20	61487	TSPAN4,SAMD11,CSNK1G3,C1ORF94,INF2,CDK5RAP3,GPC2,CLDN9
GO:BP	regulation of cellular catabolic process	GO:0031329	1.60048e-06	5.79575	850	342	20	61487	CPLX1,HSDL1,ZNF385D,HSD17B11
GO:CC	membrane protein complex	GO:0098796	1.64818e-06	5.783	1323	342	25	61487	PAPOLB,GALNT9,TEKT1,RGMA,ABHD14A
GO:CC	presynapse	GO:0098793	1.67077e-06	5.77708	493	342	15	61487	SEC24C,CACNG2,CDK5RAP3,GFRA1
GO:BP	regulation of JNK cascade	GO:0046328	1.85406e-06	5.73188	140	342	9	61487	DEPDC1,ZNF385D,CSNK1G3,USP15,GPC2
GO:BP	regulation of actin cytoskeleton organization	GO:0032956	1.91699e-06	5.71738	350	342	13	61487	PAPOLB,CLDN9
GO:BP	negative regulation of phosphate metabolic process	GO:0045936	1.95839e-06	5.7081	414	342	14	61487	ZNF225,GPC2,PXDN
GO:BP	negative regulation of phosphorus metabolic process	GO:0010563	2.00937e-06	5.69694	415	342	14	61487	ZNF225,GPC2,PXDN
GO:BP	synaptic vesicle cycle	GO:0099504	2.02505e-06	5.69356	187	342	10	61487	SEC24C,CACNG2
GO:BP	negative regulation of apoptotic process	GO:0043066	2.10739e-06	5.67626	866	342	20	61487	FUCA1,PAPOLB,TSPAN4,C1ORF94,CDK5RAP3,USP15,THBS1
GO:CC	transcription regulator complex	GO:0005667	2.23504e-06	5.65072	436	342	14	61487	TSPAN4,PRDM2,INF2,CLDN9
GO:BP	negative regulation of molecular function	GO:0044092	2.25055e-06	5.64771	1041	342	22	61487	RADIL,EI24,ZNF225,RYR1,GPC2,PXDN
GO:BP	actin cytoskeleton organization	GO:0030036	2.36941e-06	5.62536	711	342	18	61487	PAPOLB,CLDN9
GO:BP	regulation of protein kinase activity	GO:0045859	2.36941e-06	5.62536	634	342	17	61487	MEN1,ZNF225,GPC2,PXDN
GO:BP	cellular macromolecule catabolic process	GO:0044265	2.41098e-06	5.61781	1135	342	23	61487	CYP2W1,CPLX1,HSDL1,HSD17B11
GO:CC	cytoplasmic vesicle membrane	GO:0030659	2.5554e-06	5.59254	1171	342	23	61487	HSDL1,SEC24C,CSNK1G3,CDK5RAP3,TMEM115,PXDN
GO:BP	regulation of stress-activated MAPK cascade	GO:0032872	2.65985e-06	5.57514	193	342	10	61487	DEPDC1,ZNF385D,CSNK1G3,CDK5RAP3,USP15,GPC2
GO:BP	regulation of cytokine production	GO:0001817	2.70534e-06	5.56778	718	342	18	61487	CD47,PAPOLB,HSDL1,ZNF385D,CDK5RAP3,RGMA,PXDN,CLDN9,MRPL24
GO:BP	negative regulation of programmed cell death	GO:0043069	2.79675e-06	5.55335	883	342	20	61487	FUCA1,PAPOLB,TSPAN4,C1ORF94,CDK5RAP3,USP15,THBS1
GO:BP	cell surface receptor signaling pathway involved in cell-cell signaling	GO:1905114	2.87935e-06	5.54071	569	342	16	61487	CPLX1,TSPAN4,CSNK1G3,MRPL54,THBS1
GO:BP	organic substance transport	GO:0071702	2.87935e-06	5.54071	2689	342	38	61487	PAPOLB,TSPAN4,SAMD11,PRDM2,GALNT9,USP15,RHOU,C12ORF42,G3BP1,CFLAR
GO:BP	negative regulation of cell death	GO:0060548	2.89906e-06	5.53774	971	342	21	61487	FUCA1,PAPOLB,TSPAN4,C1ORF94,CDK5RAP3,USP15,THBS1,CLDN9
GO:CC	presynaptic active zone	GO:0048786	2.98472e-06	5.5251	78	342	7	61487	SEC24C,CACNG2
GO:BP	heart development	GO:0007507	2.98483e-06	5.52508	571	342	16	61487	TSPAN4,C1ORF94,RIBC2,CLDN9
GO:BP	regulation of stress-activated protein kinase signaling cascade	GO:0070302	2.98483e-06	5.52508	196	342	10	61487	DEPDC1,ZNF385D,CSNK1G3,CDK5RAP3,USP15,GPC2
GO:BP	cytokine production	GO:0001816	2.98483e-06	5.52508	724	342	18	61487	CD47,PAPOLB,HSDL1,ZNF385D,CDK5RAP3,RGMA,PXDN,CLDN9,MRPL24
GO:BP	dephosphorylation	GO:0016311	3.00314e-06	5.52242	431	342	14	61487	ZNF225,PXDN,MRPS18A,LST1
GO:BP	protein modification by small protein conjugation	GO:0032446	3.0166e-06	5.52048	889	342	20	61487	CPLX1,ZNF385D,CDK5RAP3,MRPL54
GO:BP	T cell activation	GO:0042110	3.0166e-06	5.52048	500	342	15	61487	TSPAN4,ZNF385D,INF2,RGMA,ZNF225,LATS1
GO:MF	metal ion binding	GO:0046872	3.13352e-06	5.50397	4269	98	24	61487	CYP2W1,PAPOLB,ERI1,COMMD1,PRDM2,SEC24C,GALNT9,ZNF385D,TRIM15,PCDHA6,PPA1,THBS1,ZNF225,USP21,RHOU,RYR1,PCDHB16,ACY3,MTMR4,PXDN,LATS1,SHMT2,MGAT2,NR4A2
GO:BP	animal organ morphogenesis	GO:0009887	3.18141e-06	5.49738	1066	342	22	61487	CPLX1,TSPAN4,MEN1,CSNK1G3,C1ORF94,CLDN9,LATS1
GO:CC	somatodendritic compartment	GO:0036477	3.20314e-06	5.49442	835	342	19	61487	RADIL,ADRB3,SEC24C,USP15,PCDHA6,CFLAR,MRPL24
GO:CC	vesicle membrane	GO:0012506	3.21263e-06	5.49314	1190	342	23	61487	HSDL1,SEC24C,CSNK1G3,CDK5RAP3,TMEM115,PXDN
GO:BP	cellular protein localization	GO:0034613	3.63982e-06	5.43892	1954	342	31	61487	PAPOLB,TSPAN4,CTBP1,PRDM2,ADRB3,GALNT9,USP15,TMEM115,CFLAR
GO:BP	positive regulation of cell adhesion	GO:0045785	3.68498e-06	5.43357	439	342	14	61487	TSPAN4,ZNF385D,C1ORF94,RGMA,PXDN
GO:MF	cation binding	GO:0043169	3.95677e-06	5.40266	4358	98	24	61487	CYP2W1,PAPOLB,ERI1,COMMD1,PRDM2,SEC24C,GALNT9,ZNF385D,TRIM15,PCDHA6,PPA1,THBS1,ZNF225,USP21,RHOU,RYR1,PCDHB16,ACY3,MTMR4,PXDN,LATS1,SHMT2,MGAT2,NR4A2
GO:BP	cellular macromolecule localization	GO:0070727	3.98977e-06	5.39905	1963	342	31	61487	PAPOLB,TSPAN4,CTBP1,PRDM2,ADRB3,GALNT9,USP15,TMEM115,CFLAR
GO:BP	response to retinoic acid	GO:0032526	4.15216e-06	5.38173	113	342	8	61487	CSNK1G3
GO:BP	cellular response to cytokine stimulus	GO:0071345	4.45092e-06	5.35155	828	342	19	61487	CPLX1,ZNF385D,RIF1,CDK5RAP3,RGMA,ZNF225,PXDN,CLDN9,MRPL24
GO:BP	cellular macromolecule biosynthetic process	GO:0034645	4.45092e-06	5.35155	1564	342	27	61487	CPLX1,RADIL,SAMD11,FGF19,ADRB3,CDK5RAP3,C12ORF29,ALDH5A1,HSD17B11,RHOU,TCP11L2,ABHD14A
GO:BP	cellular component morphogenesis	GO:0032989	4.70372e-06	5.32756	749	342	18	61487	TSPAN4,CSNK1G3,CLDN9
GO:BP	supramolecular fiber organization	GO:0097435	5.26091e-06	5.27894	755	342	18	61487	PAPOLB,CLDN9
GO:BP	regulation of cell cycle	GO:0051726	5.29196e-06	5.27638	1011	342	21	61487	CPLX1,DEPDC1,CTBP1,C1ORF94,CDK5RAP3,RIBC2,HSD17B11,GPC2
GO:BP	T cell differentiation	GO:0030217	5.7158e-06	5.24292	266	342	11	61487	TSPAN4,ZNF385D,INF2,RGMA,ZNF225,LATS1
GO:CC	endoplasmic reticulum membrane	GO:0005789	5.81851e-06	5.23519	1140	342	22	61487	ALDH5A1,TMEM115,RFX7,ABHD14A
GO:CC	supramolecular complex	GO:0099080	5.81851e-06	5.23519	1330	342	24	61487	RWDD3,CTBP1,HSD17B11,RFX7,COPB1,MGAT2
GO:CC	endoplasmic reticulum subcompartment	GO:0098827	6.11826e-06	5.21337	1145	342	22	61487	ALDH5A1,TMEM115,RFX7,ABHD14A
GO:BP	morphogenesis of an epithelium	GO:0002009	6.49254e-06	5.18759	533	342	15	61487	CPLX1,TSPAN4,CSNK1G3,C1ORF94,CLDN9
GO:BP	carbohydrate derivative metabolic process	GO:1901135	6.85409e-06	5.16405	1028	342	21	61487	ALDH5A1,TCP11L2,ABHD14A,NR4A2,KIF3B
GO:BP	transmembrane receptor protein tyrosine kinase signaling pathway	GO:0007169	7.51692e-06	5.12396	615	342	16	61487	PAPOLB,MEN1,ZNF225,PXDN
GO:BP	central nervous system development	GO:0007417	8.2016e-06	5.0861	1040	342	21	61487	TSPAN4,CSNK1G3,C1ORF94,CDK5RAP3,THBS1,MGAT2
GO:BP	response to oxygen levels	GO:0070482	8.42391e-06	5.07449	338	342	12	61487	CPLX1,C1ORF94,PCDHA6,CLDN9
GO:BP	ossification	GO:0001503	9.34158e-06	5.02958	407	342	13	61487	TSPAN4,CSNK1G3,CLDN9
GO:BP	small molecule biosynthetic process	GO:0044283	9.428e-06	5.02558	550	342	15	61487	CDK5RAP3,ZNF225
GO:BP	positive regulation of phosphorus metabolic process	GO:0010562	1.00584e-05	4.99747	877	342	19	61487	CTBP1,ZNF385D,MEN1,CDK5RAP3,PXDN,CLDN9,MRPS18A
GO:BP	positive regulation of phosphate metabolic process	GO:0045937	1.00584e-05	4.99747	877	342	19	61487	CTBP1,ZNF385D,MEN1,CDK5RAP3,PXDN,CLDN9,MRPS18A
GO:CC	organelle subcompartment	GO:0031984	1.02606e-05	4.98883	1476	342	25	61487	ALDH5A1,TMEM115,RFX7,GFRA1,ABHD14A
GO:BP	JNK cascade	GO:0007254	1.11676e-05	4.95204	176	342	9	61487	DEPDC1,ZNF385D,CSNK1G3,USP15,GPC2
GO:BP	ion transport	GO:0006811	1.12528e-05	4.94874	1544	342	26	61487	TEKT1,C12ORF42,G3BP1
GO:BP	tissue morphogenesis	GO:0048729	1.18008e-05	4.92809	638	342	16	61487	CPLX1,TSPAN4,CSNK1G3,C1ORF94,CLDN9
GO:BP	cell-cell adhesion	GO:0098609	1.19407e-05	4.92297	888	342	19	61487	TSPAN4,ZNF385D,CSNK1G3,C1ORF94,RGMA,ZNF225
GO:BP	epithelium development	GO:0060429	1.19989e-05	4.92086	1160	342	22	61487	CPLX1,TSPAN4,CSNK1G3,C1ORF94,BSCL2,CLDN9,LATS1
GO:BP	regulation of anatomical structure size	GO:0090066	1.20446e-05	4.91921	488	342	14	61487	USP6NL,EI24,CSNK1G3,CFLAR
GO:BP	negative regulation of developmental process	GO:0051093	1.28493e-05	4.89112	893	342	19	61487	PAPOLB,TSPAN4,C1ORF94,ZNF225,GPC2,CLDN9
GO:BP	vasculature development	GO:0001944	1.29382e-05	4.88813	724	342	17	61487	TSPAN4,SAMD11,CSNK1G3,C1ORF94,INF2,CDK5RAP3,GPC2
GO:BP	mitotic cell cycle	GO:0000278	1.31971e-05	4.87952	895	342	19	61487	CPLX1,CTBP1,PRDM2,CDK5RAP3,RFX7
GO:BP	DNA metabolic process	GO:0006259	1.3327e-05	4.87527	896	342	19	61487	CYP2W1,RADIL,CDK5RAP3,C12ORF29,MRPL54,RYR1,ACY3,GPC2,COPB1
GO:BP	negative regulation of protein modification process	GO:0031400	1.3327e-05	4.87527	493	342	14	61487	ZNF225,GPC2,PXDN
GO:BP	positive regulation of cellular component biogenesis	GO:0044089	1.3327e-05	4.87527	493	342	14	61487	RWDD3,PAPOLB,PCDHB16,PXDN
GO:BP	retinoic acid receptor signaling pathway	GO:0048384	1.34293e-05	4.87195	32	342	5	61487
GO:BP	response to oxidative stress	GO:0006979	1.36058e-05	4.86628	423	342	13	61487	GALNT9,CDK5RAP3,PCDHA6,GRHL2
GO:BP	mesenchyme development	GO:0060485	1.36595e-05	4.86457	293	342	11	61487	MEN1,C1ORF94,CLDN9,LATS1
GO:BP	cell-substrate adhesion	GO:0031589	1.36595e-05	4.86457	356	342	12	61487	PAPOLB,PXDN
GO:BP	protein dephosphorylation	GO:0006470	1.45517e-05	4.83709	295	342	11	61487	ZNF225,PXDN,MRPS18A,LST1
GO:BP	negative regulation of phosphorylation	GO:0042326	1.47851e-05	4.83018	359	342	12	61487	ZNF225,GPC2,PXDN
GO:CC	presynaptic active zone cytoplasmic component	GO:0098831	1.48794e-05	4.82742	16	342	4	61487	SEC24C,CACNG2
GO:BP	blood circulation	GO:0008015	1.50338e-05	4.82293	499	342	14	61487	EI24,RIBC2,PXDN,CFLAR,MRPL24
GO:BP	immune response	GO:0006955	1.53306e-05	4.81444	1888	342	29	61487	CD47,CYP2W1,CPLX1,ADRB3,GALNT9,ZNF385D,RGMA,ZNF225,HSD17B11,PXDN,MGAT2
GO:BP	positive regulation of apoptotic process	GO:0043065	1.56599e-05	4.80521	501	342	14	61487	DEPDC1,PRDM2,ZNF385D,RIBC2,ZNF225,GPC2,CLDN9,MRPL24
GO:BP	cell part morphogenesis	GO:0032990	1.62343e-05	4.78957	657	342	16	61487	TSPAN4,CSNK1G3,CLDN9
GO:BP	negative regulation of cell differentiation	GO:0045596	1.62343e-05	4.78957	657	342	16	61487	PAPOLB,TSPAN4,ZNF225,CLDN9
GO:BP	mitotic cell cycle phase transition	GO:0044772	1.66667e-05	4.77815	432	342	13	61487	CPLX1,CTBP1,PRDM2
GO:BP	regulation of cell activation	GO:0050865	1.67838e-05	4.77511	659	342	16	61487	TSPAN4,ZNF385D,CDK5RAP3,RGMA,ZNF225
GO:BP	stress-activated MAPK cascade	GO:0051403	1.75601e-05	4.75547	242	342	10	61487	DEPDC1,ZNF385D,CSNK1G3,CDK5RAP3,USP15,GPC2
GO:CC	transmembrane transporter complex	GO:1902495	1.76696e-05	4.75277	382	342	12	61487
GO:MF	organic cyclic compound binding	GO:0097159	1.78241e-05	4.74899	7497	98	31	61487	CYP2W1,SYCP1,PAPOLB,SAMD11,ERI1,CTBP1,PRDM2,ADRB3,ZNF385D,MEN1,CSNK1G3,MAPT,SMC1B,MRPL54,STRADA,LDHD,ZNF225,RHOU,RYR1,PXDN,RFX7,LATS1,MRPS18A,GRHL2,SLC27A3,SHMT2,G3BP1,NR4A2,KIF3B,TCF7L2,MRPL24
GO:BP	positive regulation of molecular function	GO:0044093	1.84686e-05	4.73357	1491	342	25	61487	LCE3A,EI24,ZNF385D,MEN1,CDK5RAP3,ISLR,MRPS18A,TCF7L2
GO:BP	positive regulation of programmed cell death	GO:0043068	2.02161e-05	4.6943	513	342	14	61487	DEPDC1,PRDM2,ZNF385D,RIBC2,ZNF225,GPC2,CLDN9,MRPL24
GO:BP	stress-activated protein kinase signaling cascade	GO:0031098	2.24459e-05	4.64886	249	342	10	61487	DEPDC1,ZNF385D,CSNK1G3,CDK5RAP3,USP15,GPC2
GO:BP	ion transmembrane transport	GO:0034220	2.24459e-05	4.64886	1116	342	21	61487	TEKT1,C12ORF42,G3BP1
GO:BP	positive regulation of gene expression	GO:0010628	2.26956e-05	4.64406	1117	342	21	61487	CD47,PAPOLB,ZNF385D,C1ORF94,CDK5RAP3,RIBC2,RGMA,PXDN,MRPL24
GO:CC	cytoplasmic region	GO:0099568	2.50847e-05	4.60059	265	342	10	61487	RWDD3,RADIL,TSPAN4,SEC24C,CACNG2,USP15
GO:CC	transporter complex	GO:1990351	2.54756e-05	4.59388	397	342	12	61487
GO:BP	negative regulation of catalytic activity	GO:0043086	2.5544e-05	4.59271	682	342	16	61487	EI24,ZNF225,RYR1,GPC2,PXDN
GO:BP	protein modification by small protein conjugation or removal	GO:0070647	2.57811e-05	4.5887	1033	342	20	61487	CPLX1,ZNF385D,CDK5RAP3,MRPL54
GO:BP	telencephalon development	GO:0021537	2.64869e-05	4.57697	254	342	10	61487	TSPAN4
GO:BP	nitrogen compound transport	GO:0071705	2.67004e-05	4.57348	2278	342	32	61487	PAPOLB,TSPAN4,SAMD11,PRDM2,GALNT9,USP15,RHOU,C12ORF42,G3BP1,CFLAR
GO:CC	mitochondrial envelope	GO:0005740	2.68735e-05	4.57068	796	342	17	61487	GALNT9,TEKT1,HLA-DPB1,RHOU,PCDHB16,G3BP1,LST1
GO:CC	glutamatergic synapse	GO:0098978	2.6897e-05	4.5703	332	342	11	61487	RADIL,SEC24C,CACNG2,STAG3,CFLAR
GO:BP	NIK/NF-kappaB signaling	GO:0038061	2.75728e-05	4.55952	148	342	8	61487	CPLX1,CDK5RAP3,TCF7L2
GO:BP	cell cycle phase transition	GO:0044770	2.81187e-05	4.551	529	342	14	61487	CPLX1,CTBP1,PRDM2
GO:BP	chemotaxis	GO:0006935	2.92647e-05	4.53366	609	342	15	61487	TSPAN4,MEN1,ZNF225,PXDN,CLDN9
GO:BP	forebrain development	GO:0030900	3.02278e-05	4.51959	387	342	12	61487	TSPAN4,CSNK1G3
GO:BP	organonitrogen compound catabolic process	GO:1901565	3.04586e-05	4.51629	1335	342	23	61487	CPLX1,HSDL1,CDK5RAP3,CLDN9
GO:BP	blood vessel development	GO:0001568	3.05287e-05	4.51529	693	342	16	61487	TSPAN4,SAMD11,CSNK1G3,C1ORF94,INF2,CDK5RAP3,GPC2
GO:BP	vascular process in circulatory system	GO:0003018	3.08112e-05	4.51129	259	342	10	61487	EI24,PXDN,CFLAR,MRPL24
GO:BP	taxis	GO:0042330	3.12394e-05	4.5053	613	342	15	61487	TSPAN4,MEN1,ZNF225,PXDN,CLDN9
GO:CC	cell cortex region	GO:0099738	3.5191e-05	4.45357	43	342	5	61487	SEC24C,CACNG2
GO:BP	glycerolipid metabolic process	GO:0046486	3.58139e-05	4.44595	394	342	12	61487	PAPOLB,ALDH5A1,LST1
GO:BP	chemical synaptic transmission	GO:0007268	3.6765e-05	4.43457	704	342	16	61487	SEC24C,CACNG2,RIBC2,MRPL24
GO:BP	anterograde trans-synaptic signaling	GO:0098916	3.6765e-05	4.43457	704	342	16	61487	SEC24C,CACNG2,RIBC2,MRPL24
GO:BP	regulation of leukocyte cell-cell adhesion	GO:1903037	3.82174e-05	4.41774	329	342	11	61487	TSPAN4,ZNF385D,RGMA,ZNF225
GO:BP	homeostatic process	GO:0042592	3.98216e-05	4.39988	1774	342	27	61487	CYP2W1,DEPDC1,PAPOLB,EI24,CSNK1G3,C1ORF94,INF2,PCDHA6,ZNF225,CLDN9
GO:BP	regulation of hydrolase activity	GO:0051336	4.12624e-05	4.38445	976	342	19	61487	LCE3A,ZNF385D,MEN1,ISLR,MRPS18A,TCF7L2
GO:BP	heterocycle catabolic process	GO:0046700	4.1712e-05	4.37974	473	342	13	61487	CYP2W1,CPLX1,HSD17B11
GO:BP	trans-synaptic signaling	GO:0099537	4.18289e-05	4.37852	712	342	16	61487	SEC24C,CACNG2,RIBC2,MRPL24
GO:BP	in utero embryonic development	GO:0001701	4.19285e-05	4.37749	401	342	12	61487	TSPAN4,CSNK1G3,C1ORF94,THBS1,CLDN9,MGAT2
GO:BP	response to lipid	GO:0033993	4.20652e-05	4.37608	887	342	18	61487	ZNF385D,RIF1,CSNK1G3,MRPL24
GO:BP	positive regulation of phosphorylation	GO:0042327	4.22138e-05	4.37455	799	342	17	61487	CTBP1,ZNF385D,MEN1,CDK5RAP3,PXDN,CLDN9
GO:BP	negative regulation of gene expression	GO:0010629	4.22138e-05	4.37455	1570	342	25	61487	CPLX1,RADIL,HSDL1,C1ORF94,HSD17B11
GO:MF	heterocyclic compound binding	GO:1901363	4.2239e-05	4.37429	7416	98	30	61487	CYP2W1,SYCP1,PAPOLB,SAMD11,ERI1,CTBP1,PRDM2,ZNF385D,MEN1,CSNK1G3,MAPT,SMC1B,MRPL54,STRADA,LDHD,ZNF225,RHOU,RYR1,PXDN,RFX7,LATS1,MRPS18A,GRHL2,SLC27A3,SHMT2,G3BP1,NR4A2,KIF3B,TCF7L2,MRPL24
GO:CC	focal adhesion	GO:0005925	4.26856e-05	4.36972	420	342	12	61487	MRPL24
GO:BP	developmental growth	GO:0048589	4.27497e-05	4.36907	631	342	15	61487	TSPAN4,CSNK1G3,C1ORF94,CLDN9
GO:BP	maintenance of presynaptic active zone structure	GO:0048790	4.33206e-05	4.36331	6	342	3	61487	SEC24C
GO:BP	plasma membrane bounded cell projection morphogenesis	GO:0120039	4.50144e-05	4.34665	634	342	15	61487	TSPAN4,CSNK1G3,CLDN9
GO:BP	regulation of cellular localization	GO:0060341	4.6084e-05	4.33645	805	342	17	61487	PAPOLB,TSPAN4,ADRB3
GO:CC	mitochondrial membrane	GO:0031966	4.6245e-05	4.33494	745	342	16	61487	GALNT9,TEKT1,HLA-DPB1,RHOU,PCDHB16,G3BP1,LST1
GO:BP	cellular nitrogen compound catabolic process	GO:0044270	4.65207e-05	4.33235	479	342	13	61487	CYP2W1,CPLX1,HSD17B11
GO:BP	protein import	GO:0017038	4.70229e-05	4.32769	214	342	9	61487	PAPOLB,TSPAN4,PRDM2,GALNT9
GO:BP	cell projection morphogenesis	GO:0048858	4.80269e-05	4.31852	638	342	15	61487	TSPAN4,CSNK1G3,CLDN9
GO:BP	lipid modification	GO:0030258	4.85801e-05	4.31354	215	342	9	61487	SDK1,CDK5RAP3,HLA-DPB1
GO:CC	integral component of plasma membrane	GO:0005887	4.96059e-05	4.30447	1630	342	25	61487	EI24,MEN1,RGMA,BSCL2,PXDN
GO:CC	cell-substrate junction	GO:0030055	4.96059e-05	4.30447	428	342	12	61487	MRPL24
GO:MF	identical protein binding	GO:0042802	4.97822e-05	4.30293	2091	98	15	61487	CTBP1,COMMD1,ADRB3,CALCA,SDK1,MAPT,USP15,ALDH5A1,THBS1,TMEM115,ACY3,CLDN9,SHMT2,MGAT2,TNFSF11
GO:BP	protein import into nucleus	GO:0006606	5.00165e-05	4.30089	162	342	8	61487	PAPOLB,TSPAN4,PRDM2
GO:BP	response to organic cyclic compound	GO:0014070	5.04821e-05	4.29686	901	342	18	61487	CD47,ZNF385D,CSNK1G3,PCDHA6
GO:BP	regulation of locomotion	GO:0040012	5.33705e-05	4.2727	997	342	19	61487	PAPOLB,MEN1,C1ORF94,CDK5RAP3,ZNF225,GPC2,PXDN,MRPL24
GO:MF	hydrolase activity	GO:0016787	5.68805e-05	4.24504	2425	98	16	61487	FUCA1,MTMR14,ERI1,MEST,SMC1B,USP15,PPA1,USP21,RHOU,SCRN1,ACY3,MTMR4,ABHD14A,G3BP1,CFLAR,KIF3B
GO:BP	negative regulation of supramolecular fiber organization	GO:1902904	5.92647e-05	4.2272	166	342	8	61487	PAPOLB,CLDN9
GO:BP	import into nucleus	GO:0051170	5.92647e-05	4.2272	166	342	8	61487	PAPOLB,TSPAN4,PRDM2
GO:BP	synaptic signaling	GO:0099536	6.04469e-05	4.21863	736	342	16	61487	SEC24C,CACNG2,RIBC2,MRPL24
GO:CC	coated vesicle membrane	GO:0030662	6.2377e-05	4.20498	178	342	8	61487
GO:BP	positive regulation of catalytic activity	GO:0043085	6.24359e-05	4.20457	1104	342	20	61487	LCE3A,EI24,ZNF385D,MEN1,ISLR,MRPS18A,TCF7L2
GO:BP	aromatic compound catabolic process	GO:0019439	6.2961e-05	4.20093	494	342	13	61487	CYP2W1,CPLX1,HSD17B11
GO:BP	positive regulation of cell death	GO:0010942	6.37387e-05	4.1956	573	342	14	61487	DEPDC1,PRDM2,ZNF385D,RIBC2,ZNF225,GPC2,CLDN9,MRPL24
GO:BP	positive regulation of cell-cell adhesion	GO:0022409	6.40221e-05	4.19367	284	342	10	61487	TSPAN4,ZNF385D,C1ORF94,RGMA
GO:BP	regulation of protein localization	GO:0032880	6.50772e-05	4.18657	829	342	17	61487	PAPOLB,TSPAN4,ADRB3
GO:BP	synapse organization	GO:0050808	6.61687e-05	4.17935	422	342	12	61487	SEC24C,CACNG2,CSNK1G3
GO:BP	regionalization	GO:0003002	6.71806e-05	4.17276	352	342	11	61487	RWDD3,TSPAN4,CSNK1G3,C1ORF94,CLDN9,LATS1
GO:CC	neuron projection terminus	GO:0044306	6.7313e-05	4.1719	129	342	7	61487	SEC24C
GO:BP	protein ubiquitination	GO:0016567	6.76871e-05	4.16949	832	342	17	61487	CPLX1,ZNF385D,CDK5RAP3,MRPL54
GO:BP	regulation of transforming growth factor beta receptor signaling pathway	GO:0017015	6.9138e-05	4.16028	121	342	7	61487	C1ORF94,CLDN9
GO:BP	osteoblast differentiation	GO:0001649	6.98025e-05	4.15613	226	342	9	61487	TSPAN4,CSNK1G3,CLDN9
GO:BP	regulation of growth	GO:0040008	6.99351e-05	4.1553	661	342	15	61487	C1ORF94,CDK5RAP3,PXDN,CLDN9
GO:BP	regulation of anatomical structure morphogenesis	GO:0022603	7.02858e-05	4.15313	926	342	18	61487	CPLX1,C1ORF94,CDK5RAP3,GPC2,GFRA1
GO:BP	regulation of response to external stimulus	GO:0032101	7.114e-05	4.14789	927	342	18	61487	CD47,CPLX1,ZNF385D,MEN1,CDK5RAP3,RGMA,THBS1,ZNF225,HSD17B11
GO:BP	positive regulation of cell differentiation	GO:0045597	7.20624e-05	4.14229	837	342	17	61487	TSPAN4,ZNF385D,MEN1,CSNK1G3,RGMA,CLDN9
GO:BP	circulatory system process	GO:0003013	7.66151e-05	4.11569	584	342	14	61487	EI24,RIBC2,PXDN,CFLAR,MRPL24
GO:BP	regulation of cellular response to transforming growth factor beta stimulus	GO:1903844	7.98318e-05	4.09782	124	342	7	61487	C1ORF94,CLDN9
GO:CC	dendrite	GO:0030425	8.28787e-05	4.08156	612	342	14	61487	RADIL,ADRB3,SEC24C,USP15,PCDHA6,CFLAR
GO:CC	postsynapse	GO:0098794	8.33544e-05	4.07907	613	342	14	61487	RADIL,SEC24C,STAG3,CFLAR
GO:CC	dendritic tree	GO:0097447	8.38425e-05	4.07654	614	342	14	61487	RADIL,ADRB3,SEC24C,USP15,PCDHA6,CFLAR
GO:BP	chromosome organization	GO:0051276	8.4724e-05	4.07199	1034	342	19	61487	RADIL,FGF19,CTBP1,C12ORF29,THBS1,RYR1,COPB1
GO:BP	nucleobase-containing compound catabolic process	GO:0034655	8.70548e-05	4.06021	435	342	12	61487	CYP2W1,CPLX1,HSD17B11
GO:BP	small GTPase mediated signal transduction	GO:0007264	8.83306e-05	4.05389	512	342	13	61487	KRTCAP3,LCE3A,GFRA1
GO:BP	purine ribonucleotide metabolic process	GO:0009150	8.909e-05	4.05017	364	342	11	61487	KIF3B
GO:BP	reproductive structure development	GO:0048608	9.46899e-05	4.0237	439	342	12	61487	TSPAN4,CSNK1G3,C1ORF94,PCDHB16,CLDN9
GO:BP	leukocyte cell-cell adhesion	GO:0007159	9.57286e-05	4.01896	367	342	11	61487	TSPAN4,ZNF385D,RGMA,ZNF225
GO:BP	protein localization to nucleus	GO:0034504	9.8479e-05	4.00666	300	342	10	61487	PAPOLB,TSPAN4,PRDM2
GO:BP	reproductive system development	GO:0061458	0.000100355	3.99846	442	342	12	61487	TSPAN4,CSNK1G3,C1ORF94,PCDHB16,CLDN9
GO:BP	regulation of cell motility	GO:2000145	0.000100355	3.99846	953	342	18	61487	PAPOLB,MEN1,C1ORF94,CDK5RAP3,GPC2,PXDN,MRPL24
GO:BP	response to hypoxia	GO:0001666	0.000100622	3.99731	301	342	10	61487	CPLX1,C1ORF94,PCDHA6,CLDN9
GO:BP	carbohydrate metabolic process	GO:0005975	0.000100715	3.9969	600	342	14	61487	ALDH5A1,ZNF225,NR4A2
GO:BP	T cell selection	GO:0045058	0.000103496	3.98508	50	342	5	61487	TSPAN4,RGMA,ZNF225
GO:BP	organic cyclic compound catabolic process	GO:1901361	0.000105789	3.97556	522	342	13	61487	CYP2W1,CPLX1,HSD17B11
GO:BP	regulation of MAP kinase activity	GO:0043405	0.000107599	3.96819	182	342	8	61487	MEN1,PXDN
GO:BP	positive regulation of cell migration	GO:0030335	0.000109617	3.96012	524	342	13	61487	PAPOLB,MEN1,CDK5RAP3,MRPL24
GO:BP	cellular component disassembly	GO:0022411	0.000115366	3.93792	449	342	12	61487	CYP2W1,PAPOLB,RYR1
GO:BP	regulation of mRNA stability	GO:0043488	0.000115666	3.93679	184	342	8	61487	CPLX1,HSD17B11
GO:BP	axis specification	GO:0009798	0.000119666	3.92203	88	342	6	61487	RWDD3,C1ORF94,CLDN9
GO:BP	RNA catabolic process	GO:0006401	0.000120155	3.92026	308	342	10	61487	CPLX1,HSD17B11
GO:BP	system process	GO:0003008	0.000121107	3.91683	2243	342	30	61487	EI24,CDK5RAP3,RIBC2,THBS1,STAG3,PXDN,CLDN9,MGAT2,CFLAR,MRPL24
GO:BP	cellular amide metabolic process	GO:0043603	0.000124442	3.90503	1165	342	20	61487	RADIL,SAMD11,CDK5RAP3,C12ORF29,HSD17B11,RHOU,GRHL2
GO:BP	regulation of leukocyte activation	GO:0002694	0.000126822	3.89681	614	342	14	61487	TSPAN4,ZNF385D,CDK5RAP3,RGMA,ZNF225
GO:BP	cerebellar cortex development	GO:0021695	0.000134662	3.87075	53	342	5	61487	MGAT2
GO:BP	regulation of plasma membrane bounded cell projection organization	GO:0120035	0.000135651	3.86758	618	342	14	61487	RWDD3,PAPOLB
GO:BP	ribonucleotide metabolic process	GO:0009259	0.000136032	3.86636	383	342	11	61487	KIF3B
GO:BP	cation transport	GO:0006812	0.000137296	3.86234	1174	342	20	61487	TEKT1,C12ORF42
GO:BP	response to decreased oxygen levels	GO:0036293	0.000139256	3.85619	314	342	10	61487	CPLX1,C1ORF94,PCDHA6,CLDN9
GO:BP	regulation of immune response	GO:0050776	0.000143327	3.84367	888	342	17	61487	CD47,CYP2W1,CPLX1,ADRB3,ZNF385D,RGMA,ZNF225,HSD17B11,PXDN
GO:BP	pattern specification process	GO:0007389	0.000145256	3.83787	461	342	12	61487	RWDD3,TSPAN4,CSNK1G3,C1ORF94,CLDN9,LATS1
GO:BP	protein catabolic process	GO:0030163	0.000147971	3.82982	985	342	18	61487	CPLX1,HSDL1,CLDN9
GO:BP	blood vessel diameter maintenance	GO:0097746	0.00014883	3.82731	138	342	7	61487	EI24,CFLAR
GO:BP	regulation of tube diameter	GO:0035296	0.00014883	3.82731	138	342	7	61487	EI24,CFLAR
GO:BP	regulation of cell migration	GO:0030334	0.000153969	3.81257	894	342	17	61487	PAPOLB,MEN1,C1ORF94,CDK5RAP3,GPC2,PXDN,MRPL24
GO:BP	presynaptic active zone organization	GO:1990709	0.000153969	3.81257	9	342	3	61487	SEC24C
GO:BP	regulation of tube size	GO:0035150	0.000154544	3.81095	139	342	7	61487	EI24,CFLAR
GO:BP	positive regulation of protein modification by small protein conjugation or removal	GO:1903322	0.000154544	3.81095	139	342	7	61487	ZNF385D,CDK5RAP3
GO:BP	regulation of mRNA catabolic process	GO:0061013	0.000155633	3.8079	193	342	8	61487	CPLX1,HSD17B11
GO:BP	negative regulation of protein phosphorylation	GO:0001933	0.000155633	3.8079	319	342	10	61487	ZNF225,GPC2,PXDN
GO:BP	myeloid cell differentiation	GO:0030099	0.000159051	3.79846	391	342	11	61487	CYP2W1,PAPOLB,C1ORF94,INF2,ZNF225
GO:BP	purine nucleotide metabolic process	GO:0006163	0.000159051	3.79846	391	342	11	61487	KIF3B
GO:BP	regulation of reactive oxygen species metabolic process	GO:2000377	0.000160065	3.7957	140	342	7	61487	GALNT9,GPC2
GO:BP	response to reactive oxygen species	GO:0000302	0.000160082	3.79566	194	342	8	61487	GALNT9,CDK5RAP3
GO:BP	negative regulation of stress fiber assembly	GO:0051497	0.000160915	3.7934	27	342	4	61487	PAPOLB
GO:BP	Wnt signaling pathway	GO:0016055	0.000162801	3.78834	468	342	12	61487	CPLX1,TSPAN4,CSNK1G3,MRPL54,THBS1
GO:BP	positive regulation of cell motility	GO:2000147	0.000163544	3.78637	548	342	13	61487	PAPOLB,MEN1,CDK5RAP3,MRPL24
GO:BP	ribose phosphate metabolic process	GO:0019693	0.00016446	3.78394	393	342	11	61487	KIF3B
GO:BP	cell-cell signaling by wnt	GO:0198738	0.000168629	3.77307	470	342	12	61487	CPLX1,TSPAN4,CSNK1G3,MRPL54,THBS1
GO:BP	regulation of cell projection organization	GO:0031344	0.000170222	3.76898	634	342	14	61487	RWDD3,PAPOLB
GO:BP	canonical Wnt signaling pathway	GO:0060070	0.000173318	3.76116	324	342	10	61487	CPLX1,TSPAN4,CSNK1G3,THBS1
GO:CC	transport vesicle membrane	GO:0030658	0.000174533	3.75812	207	342	8	61487	SEC24C
GO:BP	regulation of RNA stability	GO:0043487	0.000175617	3.75543	197	342	8	61487	CPLX1,HSD17B11
GO:CC	distal axon	GO:0150034	0.000188624	3.7244	273	342	9	61487	C12ORF29,USP15
GO:CC	cell-cell junction	GO:0005911	0.000189017	3.7235	495	342	12	61487	PAPOLB,TMEM115,PXDN,GFRA1
GO:BP	mRNA catabolic process	GO:0006402	0.000192136	3.71639	261	342	9	61487	CPLX1,HSD17B11
GO:BP	epithelial tube morphogenesis	GO:0060562	0.000201395	3.69595	330	342	10	61487	TSPAN4,C1ORF94,CLDN9
GO:BP	biological process involved in interspecies interaction between organisms	GO:0044419	0.000202688	3.69317	1634	342	24	61487	CD47,CPLX1,GALNT9,ZNF385D,RIF1,RGMA,ZNF225,HSD17B11,TMEM115,MRPL24
GO:BP	positive regulation of cellular component movement	GO:0051272	0.000204566	3.68917	561	342	13	61487	PAPOLB,MEN1,CDK5RAP3,MRPL24
GO:BP	response to biotic stimulus	GO:0009607	0.000208481	3.68093	1529	342	23	61487	CD47,CPLX1,GALNT9,ZNF385D,RIF1,RGMA,ZNF225,HSD17B11,PXDN,MRPL24
GO:BP	positive regulation of p38MAPK cascade	GO:1900745	0.000209687	3.67843	29	342	4	61487	DEPDC1,CDK5RAP3,GPC2
GO:BP	cell-substrate junction organization	GO:0150115	0.000214446	3.66868	99	342	6	61487	PAPOLB,PXDN
GO:BP	positive regulation of locomotion	GO:0040017	0.000214446	3.66868	564	342	13	61487	PAPOLB,MEN1,CDK5RAP3,MRPL24
GO:BP	cell growth	GO:0016049	0.000218885	3.65978	484	342	12	61487	CDK5RAP3,PXDN,CLDN9
GO:BP	nucleotide metabolic process	GO:0009117	0.000222796	3.65209	485	342	12	61487	KIF3B
GO:BP	positive regulation of cell population proliferation	GO:0008284	0.000222796	3.65209	925	342	17	61487	RADIL,TSPAN4,CTBP1,PRDM2,GALNT9,ZNF385D,MEN1,CDK5RAP3,RGMA,CLDN9
GO:BP	response to tumor necrosis factor	GO:0034612	0.000224236	3.64929	267	342	9	61487	CPLX1,RIF1,CDK5RAP3,ZNF225,MRPL24
GO:BP	cellular response to growth factor stimulus	GO:0071363	0.000231415	3.63561	654	342	14	61487	MEN1,C1ORF94,CDK5RAP3,CLDN9
GO:BP	regulation of T cell activation	GO:0050863	0.000234545	3.62977	337	342	10	61487	TSPAN4,ZNF385D,RGMA,ZNF225
GO:BP	negative regulation of actin filament bundle assembly	GO:0032232	0.0002357	3.62764	30	342	4	61487	PAPOLB
GO:BP	cell fate commitment	GO:0045165	0.0002357	3.62764	269	342	9	61487	TSPAN4,CSNK1G3,RGMA,CLDN9
GO:CC	exocytic vesicle membrane	GO:0099501	0.000237586	3.62418	108	342	6	61487	SEC24C
GO:CC	synaptic vesicle membrane	GO:0030672	0.000237586	3.62418	108	342	6	61487	SEC24C
GO:BP	regulation of cellular component movement	GO:0051270	0.000241729	3.61667	1029	342	18	61487	PAPOLB,MEN1,C1ORF94,CDK5RAP3,GPC2,PXDN,MRPL24
GO:BP	immune response-regulating signaling pathway	GO:0002764	0.000246435	3.6083	491	342	12	61487	CD47,CPLX1,ADRB3,ZNF385D,ZNF225,HSD17B11,PXDN
GO:BP	purine-containing compound metabolic process	GO:0072521	0.000246435	3.6083	413	342	11	61487	KIF3B
GO:CC	intracellular protein-containing complex	GO:0140535	0.000247536	3.60636	773	342	15	61487	CPLX1,ALDH5A1,USP21
GO:CC	clathrin-sculpted vesicle	GO:0060198	0.000249432	3.60305	12	342	3	61487
GO:CC	nuclear body	GO:0016604	0.000249912	3.60221	869	342	16	61487	TSPAN4,RIF1,C12ORF29,RYR1,GPC2
GO:BP	response to hormone	GO:0009725	0.00025225	3.59817	841	342	16	61487	PAPOLB,TSPAN4,CSNK1G3,C1ORF94,PCDHA6,ZNF225
GO:CC	cation channel complex	GO:0034703	0.000253502	3.59602	221	342	8	61487
GO:BP	nucleoside phosphate metabolic process	GO:0006753	0.000265406	3.57609	495	342	12	61487	KIF3B
GO:BP	organelle fission	GO:0048285	0.000270076	3.56851	496	342	12	61487	USP6NL,CTBP1,CDK5RAP3,RIBC2,RFX7
GO:BP	regulation of cell growth	GO:0001558	0.00027262	3.56444	418	342	11	61487	CDK5RAP3,PXDN,CLDN9
GO:BP	morphogenesis of embryonic epithelium	GO:0016331	0.000275348	3.56012	154	342	7	61487	CSNK1G3,C1ORF94
GO:BP	regulation of cell-substrate adhesion	GO:0010810	0.000280727	3.55172	212	342	8	61487	PAPOLB,PXDN
GO:BP	neurotransmitter transport	GO:0006836	0.000280727	3.55172	212	342	8	61487	CACNG2
GO:BP	alpha-beta T cell activation	GO:0046631	0.000284598	3.54577	155	342	7	61487	TSPAN4,ZNF385D,RGMA,LATS1
GO:BP	regulation of small molecule metabolic process	GO:0062012	0.000284598	3.54577	346	342	10	61487	CPLX1,ZNF225
GO:CC	ion channel complex	GO:0034702	0.0002904	3.537	292	342	9	61487
GO:CC	coated vesicle	GO:0030135	0.000302801	3.51884	294	342	9	61487
GO:BP	cell migration involved in heart formation	GO:0060974	0.000306991	3.51287	2	342	2	61487
GO:BP	malonyl-CoA biosynthetic process	GO:2001295	0.000306991	3.51287	2	342	2	61487
GO:CC	clathrin-coated vesicle membrane	GO:0030665	0.000312978	3.50449	115	342	6	61487
GO:BP	monocarboxylic acid metabolic process	GO:0032787	0.000324356	3.48898	590	342	13	61487	SDK1,HLA-DPB1
GO:BP	negative regulation of organelle organization	GO:0010639	0.000326252	3.48645	352	342	10	61487	PAPOLB,CTBP1,RIBC2,CLDN9
GO:BP	apoptotic signaling pathway	GO:0097190	0.000340182	3.46829	593	342	13	61487	PAPOLB,MEN1,MAPT,ZNF225,PCDHB16,LST1,TCF7L2
GO:CC	transferase complex	GO:1990234	0.000341936	3.46606	801	342	15	61487	PAPOLB,NUP155,ALDH5A1,THBS1,USP21,ABHD14A
GO:BP	response to growth factor	GO:0070848	0.000343069	3.46462	681	342	14	61487	MEN1,C1ORF94,CDK5RAP3,CLDN9
GO:BP	animal organ formation	GO:0048645	0.000344553	3.46274	66	342	5	61487	TSPAN4,C1ORF94
GO:BP	regulation of neurotransmitter levels	GO:0001505	0.000346259	3.4606	219	342	8	61487	CACNG2
GO:BP	amide biosynthetic process	GO:0043604	0.000349641	3.45638	867	342	16	61487	RADIL,SAMD11,CDK5RAP3,C12ORF29,HSD17B11,RHOU,GRHL2
GO:BP	protein localization to plasma membrane	GO:0072659	0.000353034	3.45218	285	342	9	61487	PAPOLB,ADRB3,CFLAR
GO:BP	SMAD protein complex assembly	GO:0007183	0.000353165	3.45202	12	342	3	61487	CLDN9
GO:BP	phosphatidylinositol metabolic process	GO:0046488	0.000353839	3.45119	161	342	7	61487	PAPOLB,ALDH5A1
GO:BP	muscle cell apoptotic process	GO:0010657	0.000366103	3.4364	67	342	5	61487	PRDM2,RIBC2,CLDN9
GO:BP	neural tube development	GO:0021915	0.000366572	3.43584	162	342	7	61487	TSPAN4,C1ORF94
GO:BP	I-kappaB kinase/NF-kappaB signaling	GO:0007249	0.000368891	3.4331	287	342	9	61487	CD47,ZNF385D,TMEM115
GO:BP	response to fluid shear stress	GO:0034405	0.000369612	3.43225	34	342	4	61487	C1ORF94
GO:BP	positive regulation of response to external stimulus	GO:0032103	0.00037351	3.4277	435	342	11	61487	CD47,CPLX1,ZNF385D,MEN1,HSD17B11
GO:BP	intracellular transport	GO:0046907	0.000390532	3.40834	1826	342	25	61487	PAPOLB,RADIL,TSPAN4,HSDL1,PRDM2,GALNT9,USP15,TMEM115,SLC27A3,CFLAR
GO:CC	cell surface	GO:0009986	0.000391936	3.40678	908	342	16	61487	SAMD11,SEC24C,RGMA,BSCL2,MPV17L2,PXDN
GO:BP	negative regulation of cytoskeleton organization	GO:0051494	0.000392328	3.40635	164	342	7	61487	PAPOLB,CLDN9
GO:BP	alpha-beta T cell differentiation	GO:0046632	0.000395423	3.40294	112	342	6	61487	TSPAN4,ZNF385D,RGMA,LATS1
GO:BP	synaptic vesicle exocytosis	GO:0016079	0.000395423	3.40294	112	342	6	61487	CACNG2
GO:BP	negative regulation of kinase activity	GO:0033673	0.000407348	3.39003	225	342	8	61487	ZNF225,GPC2,PXDN
GO:BP	negative regulation of protein serine/threonine kinase activity	GO:0071901	0.000413164	3.38388	113	342	6	61487	GPC2,PXDN
GO:BP	cellular response to retinoic acid	GO:0071300	0.000413164	3.38388	69	342	5	61487	CSNK1G3
GO:BP	cell-matrix adhesion	GO:0007160	0.000417763	3.37907	226	342	8	61487	PAPOLB,PXDN
GO:BP	embryonic morphogenesis	GO:0048598	0.000420215	3.37653	608	342	13	61487	TSPAN4,CSNK1G3,C1ORF94,CLDN9
GO:BP	carbohydrate derivative biosynthetic process	GO:1901137	0.000448154	3.34857	612	342	13	61487	ALDH5A1,TCP11L2,ABHD14A,KIF3B
GO:BP	regulation of vesicle-mediated transport	GO:0060627	0.000450292	3.34651	527	342	12	61487	SEC24C,CDK5RAP3,PXDN
GO:BP	skeletal system development	GO:0001501	0.000450292	3.34651	527	342	12	61487	TSPAN4,EI24,MEN1,CSNK1G3,C1ORF94,LATS1
GO:BP	regulation of cellular response to growth factor stimulus	GO:0090287	0.000454282	3.34267	296	342	9	61487	MEN1,C1ORF94,CLDN9
GO:BP	multicellular organism reproduction	GO:0032504	0.000455192	3.34181	890	342	16	61487	RWDD3,CTBP1,C1ORF94,RIBC2,HSD17B11,CLDN9,MGAT2
GO:BP	negative regulation of MAPK cascade	GO:0043409	0.000462502	3.33489	169	342	7	61487	ZNF225,PXDN,CLDN9,MRPS18A
GO:BP	mitotic nuclear division	GO:0140014	0.000463474	3.33398	297	342	9	61487	CTBP1,CDK5RAP3,RFX7
GO:BP	regulation of hemopoiesis	GO:1903706	0.000466151	3.33147	370	342	10	61487	PAPOLB,TSPAN4,ZNF385D,RGMA,ZNF225
GO:CC	preribosome, small subunit precursor	GO:0030688	0.000467493	3.33023	15	342	3	61487	CD47,RPL36AL
GO:BP	response to nutrient levels	GO:0031667	0.000469245	3.3286	448	342	11	61487	PCDHA6
GO:BP	muscle structure development	GO:0061061	0.00047022	3.3277	616	342	13	61487	C1ORF94,CLDN9
GO:BP	peptidyl-tyrosine phosphorylation	GO:0018108	0.000484681	3.31454	372	342	10	61487	CTBP1,ZNF385D,MEN1,ZNF225,PXDN
GO:BP	nuclear division	GO:0000280	0.000485432	3.31387	450	342	11	61487	CTBP1,CDK5RAP3,RIBC2,RFX7
GO:BP	neuron projection morphogenesis	GO:0048812	0.000490949	3.30896	619	342	13	61487	TSPAN4,CSNK1G3,CLDN9
GO:BP	regulation of supramolecular fiber organization	GO:1902903	0.000492735	3.30739	373	342	10	61487	PAPOLB,CLDN9
GO:BP	positive T cell selection	GO:0043368	0.000494375	3.30594	37	342	4	61487	RGMA,ZNF225
GO:BP	sexual reproduction	GO:0019953	0.000494663	3.30569	898	342	16	61487	RWDD3,CTBP1,RIBC2,HSD17B11,MTMR4,CLDN9,MGAT2
GO:BP	peptidyl-tyrosine modification	GO:0018212	0.00051213	3.29062	375	342	10	61487	CTBP1,ZNF385D,MEN1,ZNF225,PXDN
GO:BP	mesenchymal cell differentiation	GO:0048762	0.000513902	3.28912	234	342	8	61487	MEN1,C1ORF94,CLDN9
GO:BP	positive regulation of protein localization	GO:1903829	0.000517221	3.28632	454	342	11	61487	PAPOLB,TSPAN4,ADRB3
GO:BP	embryonic organ development	GO:0048568	0.000517221	3.28632	454	342	11	61487	TSPAN4,CSNK1G3,C1ORF94
GO:CC	preribosome	GO:0030684	0.000521066	3.28311	79	342	5	61487	CD47,LDHD,RPL36AL
GO:CC	RNA polymerase II transcription regulator complex	GO:0090575	0.000522912	3.28157	184	342	7	61487	PRDM2,CLDN9
GO:CC	cell cortex	GO:0005938	0.000525374	3.27953	319	342	9	61487	SEC24C,CACNG2,MRPL24
GO:BP	positive regulation of protein ubiquitination	GO:0031398	0.000527581	3.27771	119	342	6	61487	ZNF385D,CDK5RAP3
GO:MF	molecular function regulator	GO:0098772	0.000532171	3.27395	1962	98	13	61487	USP6NL,DEPDC1,FGF19,COMMD1,CACNG2,CALCA,PPP1R12B,STRADA,RHOU,ELMOD1,PXDN,CFLAR,TNFSF11
GO:BP	protein localization to organelle	GO:0033365	0.00053395	3.2725	1105	342	18	61487	PAPOLB,TSPAN4,CTBP1,PRDM2,ADRB3,GALNT9,TMEM115
GO:BP	proteolysis	GO:0006508	0.00053395	3.2725	1755	342	24	61487	CPLX1,TSPAN4,ZNF385D,RIF1,RIBC2,TCF7L2
GO:BP	positive regulation of protein phosphorylation	GO:0001934	0.000544794	3.26377	717	342	14	61487	CTBP1,ZNF385D,MEN1,CDK5RAP3,PXDN,CLDN9
GO:BP	regulation of cell morphogenesis	GO:0022604	0.000548851	3.26055	305	342	9	61487	GFRA1
GO:BP	cell morphogenesis involved in differentiation	GO:0000904	0.000550791	3.25901	718	342	14	61487	PAPOLB,TSPAN4,CLDN9
GO:CC	postsynaptic density	GO:0014069	0.00055836	3.25309	322	342	9	61487	SEC24C,STAG3,CFLAR
GO:BP	Fc receptor signaling pathway	GO:0038093	0.000583218	3.23417	75	342	5	61487	CPLX1,PXDN
GO:BP	cellular response to transforming growth factor beta stimulus	GO:0071560	0.000584506	3.23321	239	342	8	61487	C1ORF94,CLDN9
GO:BP	glycerophospholipid metabolic process	GO:0006650	0.000587014	3.23135	308	342	9	61487	PAPOLB,ALDH5A1,LST1
GO:BP	cellular response to external stimulus	GO:0071496	0.000600582	3.22143	309	342	9	61487	PCDHA6,GPC2
GO:BP	cellular protein catabolic process	GO:0044257	0.000616482	3.21008	821	342	15	61487	CPLX1,HSDL1
GO:BP	fatty acid metabolic process	GO:0006631	0.000616482	3.21008	385	342	10	61487	SDK1,HLA-DPB1
GO:BP	cardiac chamber morphogenesis	GO:0003206	0.000616482	3.21008	123	342	6	61487	C1ORF94,CLDN9
GO:BP	nucleoside bisphosphate metabolic process	GO:0033865	0.000616482	3.21008	123	342	6	61487
GO:BP	purine nucleoside bisphosphate metabolic process	GO:0034032	0.000616482	3.21008	123	342	6	61487
GO:BP	ribonucleoside bisphosphate metabolic process	GO:0033875	0.000616482	3.21008	123	342	6	61487
GO:BP	nuclear transport	GO:0051169	0.000621508	3.20655	311	342	9	61487	PAPOLB,TSPAN4,PRDM2,SLC27A3
GO:BP	nucleocytoplasmic transport	GO:0006913	0.000621508	3.20655	311	342	9	61487	PAPOLB,TSPAN4,PRDM2,SLC27A3
GO:BP	positive regulation of immune system process	GO:0002684	0.000627397	3.20246	920	342	16	61487	CD47,CPLX1,TSPAN4,ZNF385D,RGMA,ZNF225,PXDN
GO:BP	regulation of mitotic cell cycle	GO:0007346	0.00062787	3.20213	466	342	11	61487	CPLX1,CTBP1,CDK5RAP3
GO:CC	asymmetric synapse	GO:0032279	0.000635527	3.19687	328	342	9	61487	SEC24C,STAG3,CFLAR
GO:BP	cellular response to tumor necrosis factor	GO:0071356	0.000639265	3.19432	243	342	8	61487	CPLX1,RIF1,CDK5RAP3,ZNF225,MRPL24
GO:BP	defense response to other organism	GO:0098542	0.000639265	3.19432	1124	342	18	61487	CD47,CPLX1,GALNT9,ZNF385D,RGMA,ZNF225,HSD17B11
GO:BP	membrane organization	GO:0061024	0.000640827	3.19326	825	342	15	61487	HSDL1,GALNT9,CDK5RAP3,TMEM115,RFX7
GO:BP	outflow tract morphogenesis	GO:0003151	0.000641011	3.19313	77	342	5	61487	C1ORF94,CLDN9
GO:BP	phospholipid metabolic process	GO:0006644	0.000644009	3.19111	388	342	10	61487	PAPOLB,ALDH5A1,LST1
GO:BP	tumor necrosis factor-mediated signaling pathway	GO:0033209	0.000661895	3.17921	125	342	6	61487	CPLX1,CDK5RAP3,ZNF225
GO:BP	response to transforming growth factor beta	GO:0071559	0.00067058	3.17355	245	342	8	61487	C1ORF94,CLDN9
GO:BP	protein-containing complex organization	GO:0043933	0.000685203	3.16418	3387	342	37	61487	CD47,CPLX1,RIF1,RYR1,PCDHB16,CLDN9
GO:BP	cardiac ventricle development	GO:0003231	0.000688002	3.16241	126	342	6	61487	C1ORF94,CLDN9
GO:BP	gamete generation	GO:0007276	0.000693601	3.15889	737	342	14	61487	RWDD3,CTBP1,RIBC2,HSD17B11,CLDN9,MGAT2
GO:BP	positive regulation of hydrolase activity	GO:0051345	0.000694319	3.15844	557	342	12	61487	LCE3A,ZNF385D,MEN1,ISLR,MRPS18A,TCF7L2
GO:BP	regulation of mRNA metabolic process	GO:1903311	0.000717447	3.14421	318	342	9	61487	CPLX1,HSD17B11
GO:BP	regulation of transmembrane transport	GO:0034762	0.000739818	3.13087	561	342	12	61487	PAPOLB
GO:BP	defense response	GO:0006952	0.00075065	3.12456	1687	342	23	61487	CD47,CPLX1,SAMD11,GALNT9,ZNF385D,CDK5RAP3,RGMA,ZNF225,HSD17B11
GO:BP	heart morphogenesis	GO:0003007	0.000759462	3.11949	250	342	8	61487	C1ORF94,CLDN9
GO:BP	regulation of p38MAPK cascade	GO:1900744	0.000759462	3.11949	42	342	4	61487	DEPDC1,CDK5RAP3,GPC2
GO:CC	clathrin-coated vesicle	GO:0030136	0.000768187	3.11453	197	342	7	61487
GO:BP	regulation of retinoic acid receptor signaling pathway	GO:0048385	0.000770339	3.11332	16	342	3	61487
GO:BP	nucleobase-containing small molecule metabolic process	GO:0055086	0.000770732	3.1131	564	342	12	61487	KIF3B
GO:BP	nose morphogenesis	GO:0043585	0.000779046	3.10844	3	342	2	61487	TSPAN4
GO:BP	smoothened signaling pathway involved in spinal cord motor neuron cell fate specification	GO:0021776	0.000779046	3.10844	3	342	2	61487	TSPAN4
GO:BP	smoothened signaling pathway involved in ventral spinal cord interneuron specification	GO:0021775	0.000779046	3.10844	3	342	2	61487	TSPAN4
GO:CC	mitochondrial inner membrane	GO:0005743	0.000782502	3.10651	500	342	11	61487	GALNT9,TEKT1,HLA-DPB1,RHOU,G3BP1,LST1
GO:BP	response to extracellular stimulus	GO:0009991	0.000783066	3.1062	480	342	11	61487	PCDHA6
GO:BP	ncRNA processing	GO:0034470	0.000784222	3.10556	399	342	10	61487	CD47,NUP155,PPA1,ELMOD1,RPL36AL
GO:BP	fibroblast proliferation	GO:0048144	0.000787457	3.10377	81	342	5	61487	CSNK1G3,CDK5RAP3
GO:CC	actin cytoskeleton	GO:0015629	0.000788589	3.10315	501	342	11	61487	ERI1
GO:BP	viral genome replication	GO:0019079	0.000794631	3.09983	130	342	6	61487	TMEM115,COPB1
GO:BP	cellular response to organic cyclic compound	GO:0071407	0.000798485	3.09773	567	342	12	61487	CD47
GO:BP	negative regulation of cell-cell adhesion	GO:0022408	0.000806074	3.09363	188	342	7	61487	TSPAN4,ZNF225
GO:BP	regulation of I-kappaB kinase/NF-kappaB signaling	GO:0043122	0.000806827	3.09322	253	342	8	61487	CD47,ZNF385D,TMEM115
GO:BP	regulation of protein catabolic process	GO:0042176	0.000808341	3.09241	401	342	10	61487	HSDL1,CLDN9
GO:BP	regulation of protein-containing complex assembly	GO:0043254	0.000823503	3.08434	402	342	10	61487	CD47,RYR1,PCDHB16
GO:BP	transforming growth factor beta receptor signaling pathway	GO:0007179	0.000827319	3.08233	189	342	7	61487	C1ORF94,CLDN9
GO:BP	regulation of transmembrane receptor protein serine/threonine kinase signaling pathway	GO:0090092	0.000845931	3.07267	255	342	8	61487	CTBP1,C1ORF94,CLDN9
GO:BP	focal adhesion assembly	GO:0048041	0.000870448	3.06026	83	342	5	61487	PXDN
GO:BP	multi-organism reproductive process	GO:0044703	0.000875131	3.05793	1054	342	17	61487	RWDD3,CTBP1,C1ORF94,RIBC2,HSD17B11,MTMR4,CLDN9,MGAT2
GO:BP	regulation of lipid metabolic process	GO:0019216	0.000890585	3.05032	329	342	9	61487	CDK5RAP3
GO:BP	cellular response to lipid	GO:0071396	0.000894053	3.04864	575	342	12	61487	ZNF385D,RIF1,CSNK1G3
GO:MF	anion binding	GO:0043168	0.000894502	3.04842	2410	98	14	61487	CYP2W1,PAPOLB,COMMD1,CSNK1G3,SMC1B,STRADA,LDHD,RHOU,RYR1,LATS1,SLC27A3,SHMT2,G3BP1,KIF3B
GO:MF	structural molecule activity	GO:0005198	0.000894502	3.04842	980	98	9	61487	NUP155,MRPL54,THBS1,PXDN,CLDN9,COPB1,MRPS18A,RPL36AL,MRPL24
GO:BP	aerobic respiration	GO:0009060	0.000902916	3.04435	192	342	7	61487	TEKT1
GO:BP	response to other organism	GO:0051707	0.00090946	3.04122	1488	342	21	61487	CD47,CPLX1,GALNT9,ZNF385D,RIF1,RGMA,ZNF225,HSD17B11,MRPL24
GO:CC	postsynaptic specialization	GO:0099572	0.000912208	3.03991	346	342	9	61487	SEC24C,STAG3,CFLAR
GO:CC	supramolecular fiber	GO:0099512	0.00091394	3.03908	988	342	16	61487	RWDD3,RFX7,COPB1,MGAT2
GO:CC	plasma membrane protein complex	GO:0098797	0.00091394	3.03908	692	342	13	61487	RGMA
GO:BP	actomyosin structure organization	GO:0031032	0.000929276	3.03186	193	342	7	61487	PAPOLB,CLDN9
GO:BP	response to external biotic stimulus	GO:0043207	0.000931681	3.03073	1491	342	21	61487	CD47,CPLX1,GALNT9,ZNF385D,RIF1,RGMA,ZNF225,HSD17B11,MRPL24
GO:CC	apical part of cell	GO:0045177	0.000943973	3.02504	429	342	10	61487	BSCL2,C12ORF42
GO:BP	cytokine-mediated signaling pathway	GO:0019221	0.000956798	3.01918	493	342	11	61487	CPLX1,ZNF385D,CDK5RAP3,RGMA,ZNF225,PXDN,CLDN9
GO:BP	negative regulation of transferase activity	GO:0051348	0.00097568	3.01069	261	342	8	61487	ZNF225,GPC2,PXDN
GO:CC	supramolecular polymer	GO:0099081	0.00098213	3.00783	996	342	16	61487	RWDD3,RFX7,COPB1,MGAT2
GO:CC	neuron to neuron synapse	GO:0098984	0.000985426	3.00638	352	342	9	61487	SEC24C,STAG3,CFLAR
GO:CC	mitochondrial protein-containing complex	GO:0098798	0.000985426	3.00638	277	342	8	61487	GALNT9,TEKT1,RHOU
GO:BP	sensory organ development	GO:0007423	0.00100412	2.99821	583	342	12	61487	TSPAN4,CSNK1G3,C1ORF94,INF2
GO:BP	positive regulation of cytoskeleton organization	GO:0051495	0.0010137	2.99409	196	342	7	61487
GO:BP	regulation of cell cycle process	GO:0010564	0.00101753	2.99245	675	342	13	61487	CPLX1,CTBP1,CDK5RAP3,RIBC2
GO:BP	negative regulation of immune system process	GO:0002683	0.00101753	2.99245	414	342	10	61487	CPLX1,PAPOLB,TSPAN4,ZNF225,PXDN
GO:BP	regulation of protein localization to nucleus	GO:1900180	0.00101837	2.99209	137	342	6	61487	PAPOLB,TSPAN4
GO:BP	peptidyl-serine modification	GO:0018209	0.00101837	2.99209	336	342	9	61487	CTBP1,ZNF385D,RIBC2,GPC2,MRPS18A
GO:BP	positive regulation of cell projection organization	GO:0031346	0.00101837	2.99209	336	342	9	61487	RWDD3,PAPOLB
GO:BP	positive regulation of mitotic nuclear division	GO:0045840	0.00102553	2.98905	46	342	4	61487	CDK5RAP3
GO:BP	protein localization to cell periphery	GO:1990778	0.00103777	2.9839	337	342	9	61487	PAPOLB,ADRB3,CFLAR
GO:BP	regulation of protein kinase C signaling	GO:0090036	0.00104415	2.98124	18	342	3	61487	MRPL24
GO:BP	coenzyme A metabolic process	GO:0015936	0.00104415	2.98124	18	342	3	61487
GO:BP	ameboidal-type cell migration	GO:0001667	0.00104415	2.98124	416	342	10	61487	MEN1,GPC2,MRPL24
GO:BP	multicellular organismal reproductive process	GO:0048609	0.00104513	2.98083	870	342	15	61487	RWDD3,CTBP1,C1ORF94,RIBC2,HSD17B11,CLDN9,MGAT2
GO:BP	cardiocyte differentiation	GO:0035051	0.00104598	2.98048	138	342	6	61487	C1ORF94,CLDN9
GO:MF	signaling receptor binding	GO:0005102	0.00107346	2.96921	1546	98	11	61487	TSPAN4,FGF19,CACNG2,CALCA,USP15,RGMA,THBS1,PXDN,GFRA1,CFLAR,TNFSF11
GO:BP	viral process	GO:0016032	0.00109886	2.95906	419	342	10	61487	TMEM115,COPB1
GO:BP	regulation of membrane potential	GO:0042391	0.00109886	2.95906	419	342	10	61487
GO:BP	regulation of protein dephosphorylation	GO:0035304	0.00115669	2.93678	89	342	5	61487	MRPS18A
GO:BP	embryonic placenta development	GO:0001892	0.00115669	2.93678	89	342	5	61487	CSNK1G3,C1ORF94
GO:BP	muscle system process	GO:0003012	0.00115817	2.93623	422	342	10	61487	CDK5RAP3,CLDN9,CFLAR
GO:BP	regulation of nuclear division	GO:0051783	0.0011647	2.93379	141	342	6	61487	CTBP1,CDK5RAP3,RIBC2
GO:BP	regulation of canonical Wnt signaling pathway	GO:0060828	0.0011876	2.92533	270	342	8	61487	CPLX1,TSPAN4,THBS1
GO:BP	negative regulation of protein kinase activity	GO:0006469	0.00121707	2.91469	203	342	7	61487	ZNF225,GPC2,PXDN
GO:BP	regulation of Wnt signaling pathway	GO:0030111	0.00123417	2.90862	346	342	9	61487	CPLX1,TSPAN4,THBS1
GO:CC	apical plasma membrane	GO:0016324	0.00124502	2.90482	364	342	9	61487	BSCL2,C12ORF42
GO:MF	small molecule binding	GO:0036094	0.00124757	2.90393	2516	98	14	61487	CYP2W1,PAPOLB,CTBP1,CSNK1G3,SMC1B,STRADA,LDHD,RHOU,RYR1,LATS1,SLC27A3,SHMT2,G3BP1,KIF3B
GO:BP	respiratory system development	GO:0060541	0.00125026	2.903	204	342	7	61487	TSPAN4,CSNK1G3
GO:BP	regulation of response to biotic stimulus	GO:0002831	0.00125681	2.90073	347	342	9	61487	CD47,CPLX1,ZNF385D,RGMA,ZNF225,HSD17B11
GO:BP	metanephros development	GO:0001656	0.00126741	2.89708	91	342	5	61487	TSPAN4,CSNK1G3,CLDN9
GO:BP	lipid biosynthetic process	GO:0008610	0.00128015	2.89274	694	342	13	61487	PAPOLB,CDK5RAP3,ALDH5A1,LST1
GO:BP	positive regulation of protein serine/threonine kinase activity	GO:0071902	0.00128015	2.89274	205	342	7	61487	MEN1
GO:CC	inner mitochondrial membrane protein complex	GO:0098800	0.00128476	2.89118	154	342	6	61487	GALNT9,TEKT1
GO:BP	response to mechanical stimulus	GO:0009612	0.00131659	2.88055	206	342	7	61487	C1ORF94,GPC2
GO:BP	roof of mouth development	GO:0060021	0.0013255	2.87762	92	342	5	61487	TSPAN4,CLDN9
GO:BP	positive regulation of transport	GO:0051050	0.00132718	2.87707	892	342	15	61487	PAPOLB,TSPAN4,SAMD11,PXDN,CLDN9
GO:BP	maturation of SSU-rRNA	GO:0030490	0.00136458	2.865	50	342	4	61487	CD47,RPL36AL
GO:BP	p38MAPK cascade	GO:0038066	0.00136458	2.865	50	342	4	61487	DEPDC1,CDK5RAP3,GPC2
GO:BP	regulation of epithelial to mesenchymal transition	GO:0010717	0.00138098	2.85981	93	342	5	61487	CLDN9
GO:BP	cell-substrate junction assembly	GO:0007044	0.00138098	2.85981	93	342	5	61487	PXDN
GO:BP	neural tube closure	GO:0001843	0.00138098	2.85981	93	342	5	61487	C1ORF94
GO:BP	maintenance of synapse structure	GO:0099558	0.00138628	2.85815	20	342	3	61487	SEC24C
GO:BP	cell migration involved in heart development	GO:0060973	0.00138628	2.85815	20	342	3	61487
GO:BP	blood vessel morphogenesis	GO:0048514	0.00138697	2.85793	608	342	12	61487	SAMD11,CSNK1G3,C1ORF94,INF2,CDK5RAP3,GPC2
GO:BP	cation transmembrane transport	GO:0098655	0.00138858	2.85743	897	342	15	61487	TEKT1,C12ORF42
GO:BP	aminergic neurotransmitter loading into synaptic vesicle	GO:0015842	0.00139836	2.85438	4	342	2	61487
GO:BP	B cell differentiation	GO:0030183	0.00140968	2.85088	147	342	6	61487	PAPOLB,ZNF225,PXDN
GO:BP	tube closure	GO:0060606	0.00143577	2.84292	94	342	5	61487	C1ORF94
GO:BP	regulation of lipid storage	GO:0010883	0.00144843	2.8391	51	342	4	61487	ZNF225
GO:CC	synaptic membrane	GO:0097060	0.00146308	2.83473	373	342	9	61487	STAG3,CFLAR
GO:BP	regulation of lymphocyte activation	GO:0051249	0.00147657	2.83074	523	342	11	61487	TSPAN4,ZNF385D,RGMA,ZNF225
GO:BP	kidney morphogenesis	GO:0060993	0.0015015	2.82347	95	342	5	61487	TSPAN4,CSNK1G3,CLDN9
GO:BP	carboxylic acid transmembrane transport	GO:1905039	0.00150236	2.82323	149	342	6	61487	C12ORF42
GO:BP	placenta development	GO:0001890	0.00150236	2.82323	149	342	6	61487	CSNK1G3,C1ORF94
GO:BP	gland development	GO:0048732	0.00151427	2.8198	439	342	10	61487	TSPAN4,CSNK1G3,C1ORF94,CLDN9,LATS1
GO:BP	signal release from synapse	GO:0099643	0.00154793	2.81025	150	342	6	61487	CACNG2
GO:BP	organic acid transmembrane transport	GO:1903825	0.00154793	2.81025	150	342	6	61487	C12ORF42
GO:BP	neurotransmitter secretion	GO:0007269	0.00154793	2.81025	150	342	6	61487	CACNG2
GO:BP	negative regulation of cell adhesion	GO:0007162	0.00155181	2.80916	283	342	8	61487	PAPOLB,TSPAN4,ZNF225
GO:BP	artery development	GO:0060840	0.00155707	2.80769	96	342	5	61487	TSPAN4,C1ORF94
GO:BP	regulation of protein kinase A signaling	GO:0010738	0.00156536	2.80538	21	342	3	61487	MRPL24
GO:BP	positive regulation of nitric-oxide synthase activity	GO:0051000	0.00156536	2.80538	21	342	3	61487	EI24
GO:BP	regulation of leukocyte differentiation	GO:1902105	0.00157928	2.80154	284	342	8	61487	PAPOLB,TSPAN4,ZNF385D,RGMA,ZNF225
GO:BP	glycerophospholipid biosynthetic process	GO:0046474	0.00158679	2.79948	214	342	7	61487	PAPOLB,ALDH5A1,LST1
GO:CC	clathrin-sculpted monoamine transport vesicle membrane	GO:0070083	0.00160101	2.79561	5	342	2	61487
GO:CC	clathrin-sculpted monoamine transport vesicle	GO:0070081	0.00160101	2.79561	5	342	2	61487
GO:BP	cellular carbohydrate metabolic process	GO:0044262	0.00161213	2.7926	285	342	8	61487	ZNF225
GO:BP	regulation of actomyosin structure organization	GO:0110020	0.00161905	2.79074	97	342	5	61487	PAPOLB,CLDN9
GO:BP	regulation of cell shape	GO:0008360	0.00163954	2.78528	152	342	6	61487	GFRA1
GO:BP	regulation of cellular amide metabolic process	GO:0034248	0.00168285	2.77395	446	342	10	61487	RADIL,CDK5RAP3,HSD17B11
GO:BP	epithelial to mesenchymal transition	GO:0001837	0.00169332	2.77126	153	342	6	61487	MEN1,CLDN9
GO:BP	anterior/posterior pattern specification	GO:0009952	0.00170901	2.76725	217	342	7	61487	TSPAN4,CLDN9,LATS1
GO:BP	response to inorganic substance	GO:0010035	0.00170901	2.76725	534	342	11	61487	CDK5RAP3,GRHL2
GO:BP	bone development	GO:0060348	0.00175411	2.75594	218	342	7	61487	TSPAN4,C1ORF94,LATS1
GO:BP	primary neural tube formation	GO:0014020	0.00175881	2.75478	99	342	5	61487	C1ORF94
GO:BP	positive regulation of tumor necrosis factor production	GO:0032760	0.00175881	2.75478	99	342	5	61487	PAPOLB,ZNF385D,PXDN,MRPL24
GO:BP	striated muscle tissue development	GO:0014706	0.00180859	2.74266	368	342	9	61487	C1ORF94,CLDN9
GO:BP	bone morphogenesis	GO:0060349	0.00183739	2.7358	100	342	5	61487	TSPAN4,C1ORF94,LATS1
GO:CC	organelle inner membrane	GO:0019866	0.00186668	2.72893	562	342	11	61487	GALNT9,TEKT1,HLA-DPB1,RHOU,G3BP1,LST1
GO:CC	nuclear envelope	GO:0005635	0.00187302	2.72746	473	342	10	61487	RWDD3,TMEM115
GO:BP	hindbrain development	GO:0030902	0.00191599	2.71761	157	342	6	61487	MGAT2
GO:BP	actin filament bundle assembly	GO:0051017	0.00191599	2.71761	157	342	6	61487	PAPOLB
GO:BP	organ growth	GO:0035265	0.00191599	2.71761	157	342	6	61487	C1ORF94
GO:BP	cell division	GO:0051301	0.00194683	2.71067	635	342	12	61487	RFX7
GO:BP	negative regulation of canonical Wnt signaling pathway	GO:0090090	0.00196745	2.7061	158	342	6	61487	CPLX1,TSPAN4,THBS1
GO:BP	positive regulation of leukocyte differentiation	GO:1902107	0.00196745	2.7061	158	342	6	61487	TSPAN4,ZNF385D,RGMA
GO:BP	positive regulation of hemopoiesis	GO:1903708	0.00196745	2.7061	158	342	6	61487	TSPAN4,ZNF385D,RGMA
GO:BP	G2/M transition of mitotic cell cycle	GO:0000086	0.00196745	2.7061	158	342	6	61487	CPLX1
GO:BP	regulation of actin filament bundle assembly	GO:0032231	0.00198109	2.70309	102	342	5	61487	PAPOLB
GO:BP	CD4-positive, alpha-beta T cell activation	GO:0035710	0.00198109	2.70309	102	342	5	61487	ZNF385D,RGMA,LATS1
GO:BP	regulation of pattern recognition receptor signaling pathway	GO:0062207	0.00198109	2.70309	102	342	5	61487	CD47,ADRB3,HSD17B11
GO:MF	transition metal ion binding	GO:0046914	0.00199462	2.70014	1119	98	9	61487	CYP2W1,COMMD1,PRDM2,SEC24C,ZNF385D,TRIM15,SHMT2,MGAT2,NR4A2
GO:MF	catalytic activity, acting on a protein	GO:0140096	0.00199462	2.70014	2322	98	13	61487	MTMR14,PRDM2,GALNT9,CSNK1G3,TRIM15,USP15,STRADA,USP21,SCRN1,MTMR4,LATS1,MGAT2,CFLAR
GO:BP	positive regulation of tumor necrosis factor superfamily cytokine production	GO:1903557	0.00206966	2.6841	103	342	5	61487	PAPOLB,ZNF385D,PXDN,MRPL24
GO:BP	protein autophosphorylation	GO:0046777	0.00206986	2.68406	225	342	7	61487	CTBP1,MEN1
GO:BP	actin filament bundle organization	GO:0061572	0.00207955	2.68203	160	342	6	61487	PAPOLB
GO:BP	tumor necrosis factor production	GO:0032640	0.00207955	2.68203	160	342	6	61487	PAPOLB,ZNF385D,PXDN,MRPL24
GO:BP	regulation of tumor necrosis factor production	GO:0032680	0.00207955	2.68203	160	342	6	61487	PAPOLB,ZNF385D,PXDN,MRPL24
GO:BP	regulation of ERK1 and ERK2 cascade	GO:0070372	0.00208372	2.68116	298	342	8	61487	ZNF385D,ZNF225,CLDN9,MRPS18A,MRPL24
GO:BP	peptide biosynthetic process	GO:0043043	0.00210194	2.67738	738	342	13	61487	RADIL,SAMD11,C12ORF29,HSD17B11,RHOU,GRHL2
GO:BP	regulation of protein stability	GO:0031647	0.0021245	2.67274	299	342	8	61487	PAPOLB,USP15,ALDH5A1
GO:BP	cerebellum development	GO:0021549	0.00213236	2.67114	104	342	5	61487	MGAT2
GO:BP	contractile actin filament bundle assembly	GO:0030038	0.00213236	2.67114	104	342	5	61487	PAPOLB
GO:BP	stress fiber assembly	GO:0043149	0.00213236	2.67114	104	342	5	61487	PAPOLB
GO:CC	anchored component of membrane	GO:0031225	0.00213565	2.67047	171	342	6	61487
GO:BP	export from cell	GO:0140352	0.00215538	2.66648	840	342	14	61487	SAMD11,CACNG2,C12ORF42,CLDN9
GO:CC	anchored component of plasma membrane	GO:0046658	0.00215907	2.66573	63	342	4	61487
GO:CC	spindle	GO:0005819	0.00215907	2.66573	397	342	9	61487	CTBP1,MAPT,RIBC2
GO:CC	mitochondrial matrix	GO:0005759	0.00215907	2.66573	483	342	10	61487	PCDHA6,RHOU
GO:MF	enzyme binding	GO:0019899	0.0021812	2.6613	2030	98	12	61487	USP6NL,RADIL,INF2,CDK5RAP3,MAPT,PPP1R12B,STRADA,MTMR4,LATS1,CFLAR,KIF3B,TCF7L2
GO:BP	regulation of phosphatidylinositol 3-kinase activity	GO:0043551	0.00220914	2.65578	58	342	4	61487	PAPOLB
GO:BP	regulation of viral-induced cytoplasmic pattern recognition receptor signaling pathway	GO:0039531	0.00221251	2.65511	24	342	3	61487	CD47,HSD17B11
GO:BP	peptidyl-tyrosine dephosphorylation	GO:0035335	0.00221251	2.65511	105	342	5	61487	ZNF225,PXDN,LST1
GO:BP	regulation of protein localization to plasma membrane	GO:1903076	0.00221251	2.65511	105	342	5	61487	PAPOLB,ADRB3
GO:BP	positive regulation of cytokine production	GO:0001819	0.00221563	2.6545	465	342	10	61487	CD47,PAPOLB,ZNF385D,CDK5RAP3,RGMA,PXDN,MRPL24
GO:BP	skeletal system morphogenesis	GO:0048705	0.00236845	2.62554	231	342	7	61487	TSPAN4,MEN1,C1ORF94,LATS1
GO:BP	protein maturation	GO:0051604	0.00238238	2.62299	305	342	8	61487	TSPAN4,ZNF385D,RIBC2
GO:BP	cell morphogenesis involved in neuron differentiation	GO:0048667	0.00238238	2.62299	559	342	11	61487	TSPAN4,CLDN9
GO:BP	neural tube formation	GO:0001841	0.00238938	2.62171	107	342	5	61487	C1ORF94
GO:BP	regulation of tumor necrosis factor superfamily cytokine production	GO:1903555	0.00238938	2.62171	165	342	6	61487	PAPOLB,ZNF385D,PXDN,MRPL24
GO:BP	tumor necrosis factor superfamily cytokine production	GO:0071706	0.00238938	2.62171	165	342	6	61487	PAPOLB,ZNF385D,PXDN,MRPL24
GO:BP	positive regulation of kinase activity	GO:0033674	0.00242365	2.61553	471	342	10	61487	MEN1
GO:BP	negative regulation of cell cycle	GO:0045786	0.00242365	2.61553	386	342	9	61487	CPLX1,CTBP1,RIBC2
GO:BP	subpallium development	GO:0021544	0.00244839	2.61112	25	342	3	61487	TSPAN4
GO:BP	ribonucleoside bisphosphate biosynthetic process	GO:0034030	0.00244839	2.61112	60	342	4	61487
GO:BP	purine nucleoside bisphosphate biosynthetic process	GO:0034033	0.00244839	2.61112	60	342	4	61487
GO:BP	regulation of protein import into nucleus	GO:0042306	0.00244839	2.61112	60	342	4	61487	PAPOLB,TSPAN4
GO:BP	nucleoside bisphosphate biosynthetic process	GO:0033866	0.00244839	2.61112	60	342	4	61487
GO:BP	response to toxic substance	GO:0009636	0.00244839	2.61112	233	342	7	61487	C12ORF42
GO:BP	cytoplasmic pattern recognition receptor signaling pathway	GO:0002753	0.00244839	2.61112	60	342	4	61487	CD47,ZNF385D,HSD17B11
GO:BP	regulation of cellular macromolecule biosynthetic process	GO:2000112	0.00245482	2.60998	656	342	12	61487	RADIL,FGF19,HSD17B11
GO:BP	positive regulation of lymphocyte differentiation	GO:0045621	0.00245482	2.60998	108	342	5	61487	TSPAN4,ZNF385D,RGMA
GO:BP	muscle tissue development	GO:0060537	0.00248004	2.60554	388	342	9	61487	C1ORF94,CLDN9
GO:BP	stem cell differentiation	GO:0048863	0.00249333	2.60322	234	342	7	61487	CPLX1,C1ORF94,HSD17B11,CLDN9
GO:BP	cardiac chamber development	GO:0003205	0.00249438	2.60304	167	342	6	61487	C1ORF94,CLDN9
GO:BP	cellular amino acid metabolic process	GO:0006520	0.00252726	2.59735	309	342	8	61487	CPLX1,GRHL2,KIF3B
GO:BP	regulation of small GTPase mediated signal transduction	GO:0051056	0.00252726	2.59735	309	342	8	61487	LCE3A,GFRA1
GO:BP	purine ribonucleotide biosynthetic process	GO:0009152	0.00256387	2.5911	168	342	6	61487	KIF3B
GO:BP	positive regulation of nuclear division	GO:0051785	0.00256464	2.59097	61	342	4	61487	CDK5RAP3
GO:BP	polyol biosynthetic process	GO:0046173	0.00256464	2.59097	61	342	4	61487	CDK5RAP3
GO:BP	regulation of ion transmembrane transport	GO:0034765	0.00256464	2.59097	476	342	10	61487
GO:BP	positive regulation of protein localization to plasma membrane	GO:1903078	0.00256464	2.59097	61	342	4	61487	PAPOLB,ADRB3
GO:BP	positive regulation of protein catabolic process	GO:0045732	0.00258674	2.58725	236	342	7	61487
GO:BP	cellular respiration	GO:0045333	0.00258674	2.58725	236	342	7	61487	TEKT1
GO:BP	axon development	GO:0061564	0.00258992	2.58671	477	342	10	61487	TSPAN4,USP15,CLDN9
GO:BP	regulation of mitotic cell cycle phase transition	GO:1901990	0.00260418	2.58433	311	342	8	61487	CPLX1,CTBP1
GO:CC	endosome	GO:0005768	0.00260749	2.58378	993	342	15	61487	HSDL1,CDK5RAP3,STRADA
GO:BP	endothelial cell differentiation	GO:0045446	0.00261499	2.58253	110	342	5	61487	CLDN9
GO:CC	transport vesicle	GO:0030133	0.00261691	2.58221	409	342	9	61487	SEC24C
GO:BP	heart contraction	GO:0060047	0.00263812	2.5787	237	342	7	61487	RIBC2
GO:BP	secondary palate development	GO:0062009	0.0026795	2.57195	26	342	3	61487	CLDN9
GO:BP	positive regulation of leukocyte cell-cell adhesion	GO:1903039	0.00276613	2.55813	239	342	7	61487	TSPAN4,ZNF385D,RGMA
GO:BP	proteolysis involved in cellular protein catabolic process	GO:0051603	0.00279271	2.55397	766	342	13	61487	CPLX1
GO:BP	regulated exocytosis	GO:0045055	0.00282798	2.54852	240	342	7	61487	CACNG2
GO:BP	cell cycle G2/M phase transition	GO:0044839	0.00284023	2.54665	172	342	6	61487	CPLX1
GO:BP	pattern recognition receptor signaling pathway	GO:0002221	0.00284023	2.54665	172	342	6	61487	CD47,ADRB3,ZNF385D,HSD17B11
GO:BP	regulation of muscle cell apoptotic process	GO:0010660	0.00284575	2.5458	63	342	4	61487	PRDM2,CLDN9
GO:BP	neuron fate commitment	GO:0048663	0.00284575	2.5458	63	342	4	61487	TSPAN4,CLDN9
GO:BP	regulation of protein modification by small protein conjugation or removal	GO:1903320	0.0028789	2.54077	241	342	7	61487	ZNF385D,CDK5RAP3
GO:BP	modification-dependent protein catabolic process	GO:0019941	0.00288735	2.5395	671	342	12	61487	CPLX1
GO:BP	pallium development	GO:0021543	0.00290173	2.53734	173	342	6	61487	TSPAN4
GO:BP	metencephalon development	GO:0022037	0.00290173	2.53734	113	342	5	61487	MGAT2
GO:BP	regulation of mitotic nuclear division	GO:0007088	0.00290173	2.53734	113	342	5	61487	CTBP1,CDK5RAP3
GO:BP	Fc-gamma receptor signaling pathway involved in phagocytosis	GO:0038096	0.00294448	2.53099	27	342	3	61487	PXDN
GO:BP	immune response-regulating cell surface receptor signaling pathway involved in phagocytosis	GO:0002433	0.00294448	2.53099	27	342	3	61487	PXDN
GO:BP	malonyl-CoA metabolic process	GO:2001293	0.00295084	2.53005	6	342	2	61487
GO:BP	protein lipoylation	GO:0009249	0.00295084	2.53005	6	342	2	61487
GO:BP	negative regulation of Schwann cell proliferation	GO:0010626	0.00295084	2.53005	6	342	2	61487
GO:BP	'de novo' IMP biosynthetic process	GO:0006189	0.00295084	2.53005	6	342	2	61487	KIF3B
GO:BP	smoothened signaling pathway involved in ventral spinal cord patterning	GO:0021910	0.00295084	2.53005	6	342	2	61487	TSPAN4
GO:MF	phosphatidylinositol-3,5-bisphosphate 3-phosphatase activity	GO:0052629	0.00296613	2.52781	11	98	2	61487	MTMR14,MTMR4
GO:BP	regulation of protein import	GO:1904589	0.00296888	2.52741	64	342	4	61487	PAPOLB,TSPAN4
GO:BP	ERK1 and ERK2 cascade	GO:0070371	0.00297848	2.52601	319	342	8	61487	ZNF385D,ZNF225,CLDN9,MRPS18A,MRPL24
GO:BP	regulation of G2/M transition of mitotic cell cycle	GO:0010389	0.00298023	2.52575	114	342	5	61487	CPLX1
GO:BP	negative regulation of catabolic process	GO:0009895	0.00303212	2.51825	320	342	8	61487	HSDL1,CLDN9
GO:CC	photoreceptor ribbon synapse	GO:0098684	0.00305184	2.51544	7	342	2	61487
GO:CC	nucleolus	GO:0005730	0.00305184	2.51544	1942	342	23	61487	TSPAN4,PPP1R12B,PCDHA6,PPA1,RYR1,ISLR,MRPS18A,RPL36AL
GO:CC	cytoskeleton of presynaptic active zone	GO:0048788	0.00305184	2.51544	7	342	2	61487	SEC24C
GO:BP	cellular response to nitrogen compound	GO:1901699	0.00305938	2.51437	677	342	12	61487	CD47,PAPOLB,ZNF385D,ZNF225
GO:BP	positive regulation of MAP kinase activity	GO:0043406	0.00308909	2.51017	115	342	5	61487	MEN1
GO:BP	anion transmembrane transport	GO:0098656	0.00309374	2.50952	245	342	7	61487	C12ORF42,G3BP1
GO:BP	negative regulation of growth	GO:0045926	0.00309374	2.50952	245	342	7	61487	C1ORF94,PXDN,CLDN9
GO:BP	metal ion transport	GO:0030001	0.0031037	2.50812	880	342	14	61487
GO:CC	cell leading edge	GO:0031252	0.00311335	2.50677	421	342	9	61487	PXDN
GO:BP	regulation of cell cycle phase transition	GO:1901987	0.00311586	2.50642	404	342	9	61487	CPLX1,CTBP1
GO:BP	cellular response to chemical stress	GO:0062197	0.00312901	2.50459	322	342	8	61487	GALNT9,CDK5RAP3
GO:BP	sodium ion transport	GO:0006814	0.00315245	2.50135	246	342	7	61487
GO:BP	C4-dicarboxylate transport	GO:0015740	0.00320523	2.49414	28	342	3	61487
GO:BP	modification-dependent macromolecule catabolic process	GO:0043632	0.0032199	2.49216	682	342	12	61487	CPLX1
GO:BP	heart process	GO:0003015	0.0032199	2.49216	247	342	7	61487	RIBC2
GO:CC	receptor complex	GO:0043235	0.00325351	2.48765	514	342	10	61487	MEN1,RGMA
GO:BP	protein-containing complex assembly	GO:0065003	0.00329841	2.4817	3194	342	33	61487	CD47,CPLX1,RIF1,RYR1,PCDHB16,CLDN9
GO:BP	leukocyte proliferation	GO:0070661	0.00329841	2.4817	325	342	8	61487	RADIL,EI24,ZNF385D,RGMA
GO:BP	lung development	GO:0030324	0.00335662	2.4741	179	342	6	61487	TSPAN4,CSNK1G3
GO:MF	DNA binding	GO:0003677	0.0034191	2.46609	2494	98	13	61487	SYCP1,SAMD11,PRDM2,ZNF385D,MEN1,MAPT,SMC1B,ZNF225,RFX7,GRHL2,G3BP1,NR4A2,TCF7L2
GO:MF	nucleotide binding	GO:0000166	0.0034191	2.46609	2174	98	12	61487	PAPOLB,CTBP1,CSNK1G3,SMC1B,STRADA,LDHD,RHOU,RYR1,LATS1,SLC27A3,G3BP1,KIF3B
GO:MF	nucleoside phosphate binding	GO:1901265	0.0034191	2.46609	2175	98	12	61487	PAPOLB,CTBP1,CSNK1G3,SMC1B,STRADA,LDHD,RHOU,RYR1,LATS1,SLC27A3,G3BP1,KIF3B
GO:MF	RNA polymerase II-specific DNA-binding transcription factor binding	GO:0061629	0.00342112	2.46583	328	98	5	61487	CTBP1,CDK5RAP3,LATS1,NR4A2,TCF7L2
GO:BP	glycerolipid biosynthetic process	GO:0045017	0.00343617	2.46393	250	342	7	61487	PAPOLB,ALDH5A1,LST1
GO:BP	regulation of carbohydrate metabolic process	GO:0006109	0.0034472	2.46253	180	342	6	61487	ZNF225
GO:BP	generation of precursor metabolites and energy	GO:0006091	0.00345665	2.46134	499	342	10	61487	TEKT1,NR4A2
GO:BP	innate immune response	GO:0045087	0.00348044	2.45837	892	342	14	61487	CD47,CPLX1,ZNF385D,RGMA,ZNF225
GO:BP	regulation of cell-matrix adhesion	GO:0001952	0.00352463	2.45289	119	342	5	61487	PAPOLB,PXDN
GO:BP	microtubule bundle formation	GO:0001578	0.00352463	2.45289	119	342	5	61487	RWDD3,MGAT2
GO:BP	peptide metabolic process	GO:0006518	0.00358146	2.44594	895	342	14	61487	RADIL,SAMD11,C12ORF29,HSD17B11,RHOU,GRHL2
GO:BP	maintenance of location	GO:0051235	0.00360106	2.44357	330	342	8	61487	ZNF225
GO:BP	positive regulation of protein localization to cell periphery	GO:1904377	0.00360248	2.4434	68	342	4	61487	PAPOLB,ADRB3
GO:BP	positive regulation of reactive oxygen species metabolic process	GO:2000379	0.00360248	2.4434	68	342	4	61487	GALNT9,GPC2
GO:BP	regulation of cell-substrate junction organization	GO:0150116	0.00360248	2.4434	68	342	4	61487	PAPOLB,PXDN
GO:BP	ribonucleotide biosynthetic process	GO:0009260	0.00360528	2.44306	182	342	6	61487	KIF3B
GO:MF	protein-containing complex binding	GO:0044877	0.00360649	2.44292	1275	98	9	61487	TSPAN4,ERI1,CALCA,HLA-DPB1,MAPT,THBS1,GFRA1,CFLAR,KIF3B
GO:MF	oxidoreductase activity	GO:0016491	0.00361691	2.44166	756	98	7	61487	CYP2W1,CTBP1,HSDL1,ALDH5A1,LDHD,HSD17B11,PXDN
GO:BP	proteasomal protein catabolic process	GO:0010498	0.00361967	2.44133	503	342	10	61487	CPLX1
GO:BP	nucleotide biosynthetic process	GO:0009165	0.00361967	2.44133	253	342	7	61487	KIF3B
GO:BP	polyol metabolic process	GO:0019751	0.00361967	2.44133	120	342	5	61487	CDK5RAP3
GO:MF	phosphatidylinositol-3,5-bisphosphate phosphatase activity	GO:0106018	0.00362393	2.44082	14	98	2	61487	MTMR14,MTMR4
GO:BP	microtubule-based process	GO:0007017	0.00365615	2.43698	898	342	14	61487	RWDD3,RADIL,CTBP1,USP15,GPC2,MGAT2
GO:CC	microtubule	GO:0005874	0.00367624	2.4346	432	342	9	61487	RFX7,MGAT2
GO:BP	respiratory tube development	GO:0030323	0.00368622	2.43342	183	342	6	61487	TSPAN4,CSNK1G3
GO:BP	regulation of transcription from RNA polymerase II promoter in response to stress	GO:0043618	0.00376809	2.42388	69	342	4	61487	CPLX1,C1ORF94
GO:BP	cardiac septum morphogenesis	GO:0060411	0.00376809	2.42388	69	342	4	61487	C1ORF94,CLDN9
GO:BP	regulation of lymphocyte differentiation	GO:0045619	0.0037782	2.42272	184	342	6	61487	TSPAN4,ZNF385D,RGMA,ZNF225
GO:BP	nucleoside phosphate biosynthetic process	GO:1901293	0.00384979	2.41456	256	342	7	61487	KIF3B
GO:BP	XMP metabolic process	GO:0097292	0.00385382	2.41411	7	342	2	61487	KIF3B
GO:BP	camera-type eye development	GO:0043010	0.00385382	2.41411	335	342	8	61487	TSPAN4,CSNK1G3,C1ORF94,INF2
GO:BP	regulation of Schwann cell proliferation	GO:0010624	0.00385382	2.41411	7	342	2	61487
GO:BP	'de novo' XMP biosynthetic process	GO:0097294	0.00385382	2.41411	7	342	2	61487	KIF3B
GO:BP	ventral spinal cord interneuron specification	GO:0021521	0.00385382	2.41411	7	342	2	61487	TSPAN4
GO:BP	hindgut morphogenesis	GO:0007442	0.00385382	2.41411	7	342	2	61487	TSPAN4
GO:BP	response to interleukin-12	GO:0070671	0.00385382	2.41411	7	342	2	61487	ZNF385D,RGMA
GO:BP	response to hydrogen peroxide	GO:0042542	0.00385382	2.41411	122	342	5	61487	CDK5RAP3
GO:BP	behavior	GO:0007610	0.00385382	2.41411	602	342	11	61487	VTRNA1-3,TSPAN4,THBS1,HSD17B11
GO:BP	XMP biosynthetic process	GO:0097293	0.00385382	2.41411	7	342	2	61487	KIF3B
GO:BP	cell fate specification involved in pattern specification	GO:0060573	0.00385382	2.41411	7	342	2	61487	TSPAN4
GO:BP	post-translational protein modification	GO:0043687	0.00390324	2.40857	70	342	4	61487	CPLX1,FGF19
GO:BP	regulation of lipid kinase activity	GO:0043550	0.00390324	2.40857	70	342	4	61487	PAPOLB
GO:CC	heteromeric SMAD protein complex	GO:0071144	0.00392971	2.40564	8	342	2	61487	CLDN9
GO:BP	negative regulation of T cell activation	GO:0050868	0.00393458	2.4051	123	342	5	61487	TSPAN4,ZNF225
GO:BP	regulation of osteoblast differentiation	GO:0045667	0.00393458	2.4051	123	342	5	61487	TSPAN4,CSNK1G3
GO:BP	erythrocyte differentiation	GO:0030218	0.00393458	2.4051	123	342	5	61487	CYP2W1,C1ORF94,INF2,ZNF225
GO:CC	side of membrane	GO:0098552	0.00396164	2.40213	625	342	11	61487	RGMA,MPV17L2
GO:BP	B cell activation	GO:0042113	0.00397093	2.40111	337	342	8	61487	PAPOLB,ZNF225,PXDN
GO:BP	protein localization to membrane	GO:0072657	0.00400158	2.39777	805	342	13	61487	PAPOLB,ADRB3,GALNT9,CFLAR
GO:BP	posttranscriptional regulation of gene expression	GO:0010608	0.00400158	2.39777	1126	342	16	61487	CPLX1,RADIL,HSD17B11
GO:BP	regulation of defense response	GO:0031347	0.00400402	2.3975	606	342	11	61487	CD47,CPLX1,ZNF385D,CDK5RAP3,RGMA,ZNF225
GO:BP	phospholipid biosynthetic process	GO:0008654	0.00401359	2.39647	259	342	7	61487	PAPOLB,ALDH5A1,LST1
GO:CC	intercellular bridge	GO:0045171	0.00403351	2.39432	76	342	4	61487	ERI1
GO:BP	regulation of cell cycle G2/M phase transition	GO:1902749	0.00405068	2.39247	124	342	5	61487	CPLX1
GO:BP	Fc-gamma receptor signaling pathway	GO:0038094	0.00405651	2.39185	31	342	3	61487	PXDN
GO:BP	positive regulation of monooxygenase activity	GO:0032770	0.00405651	2.39185	31	342	3	61487	EI24
GO:BP	response to estrogen	GO:0043627	0.00405651	2.39185	71	342	4	61487	TSPAN4,C1ORF94
GO:BP	negative regulation of epidermal growth factor receptor signaling pathway	GO:0042059	0.00405651	2.39185	31	342	3	61487	ZNF225,PXDN
GO:BP	cellular response to DNA damage stimulus	GO:0006974	0.00405651	2.39185	807	342	13	61487	FUCA1,PAPOLB,C12ORF29,MRPL54,RYR1,ACY3,GPC2,COPB1
GO:BP	muscle contraction	GO:0006936	0.00414264	2.38272	340	342	8	61487	CDK5RAP3,CFLAR
GO:BP	chromosome segregation	GO:0007059	0.00414264	2.38272	340	342	8	61487	CD47,FGF19,CTBP1,HSD17B11
GO:BP	peptidyl-threonine modification	GO:0018210	0.00415867	2.38105	125	342	5	61487	CTBP1,ZNF385D,CDK5RAP3
GO:BP	ribose phosphate biosynthetic process	GO:0046390	0.00417313	2.37954	189	342	6	61487	KIF3B
GO:MF	enzyme activator activity	GO:0008047	0.00420716	2.37601	554	98	6	61487	USP6NL,DEPDC1,PPP1R12B,STRADA,ELMOD1,CFLAR
GO:BP	ventricular septum development	GO:0003281	0.00422876	2.37379	72	342	4	61487	C1ORF94,CLDN9
GO:BP	cardiac muscle cell action potential	GO:0086001	0.00422876	2.37379	72	342	4	61487
GO:BP	positive regulation of macroautophagy	GO:0016239	0.00422876	2.37379	72	342	4	61487	ZNF385D
GO:BP	negative regulation of Wnt signaling pathway	GO:0030178	0.00425763	2.37083	190	342	6	61487	CPLX1,TSPAN4,THBS1
GO:BP	purine nucleotide biosynthetic process	GO:0006164	0.00425763	2.37083	190	342	6	61487	KIF3B
GO:BP	positive regulation of I-kappaB kinase/NF-kappaB signaling	GO:0043123	0.00425763	2.37083	190	342	6	61487	ZNF385D,TMEM115
GO:BP	regulation of protein localization to cell periphery	GO:1904375	0.00426856	2.36972	126	342	5	61487	PAPOLB,ADRB3
GO:BP	intracellular protein transport	GO:0006886	0.00428179	2.36838	1136	342	16	61487	PAPOLB,TSPAN4,PRDM2,GALNT9,USP15,CFLAR
GO:CC	synaptic vesicle	GO:0008021	0.00430589	2.36594	200	342	6	61487	SEC24C
GO:BP	negative regulation of mitotic cell cycle phase transition	GO:1901991	0.00435935	2.36058	191	342	6	61487	CPLX1,CTBP1
GO:BP	translation	GO:0006412	0.00435946	2.36057	713	342	12	61487	RADIL,SAMD11,C12ORF29,HSD17B11,RHOU
GO:BP	protein kinase C signaling	GO:0070528	0.00437584	2.35894	32	342	3	61487	MRPL24
GO:BP	endothelium development	GO:0003158	0.00439464	2.35708	127	342	5	61487	CLDN9
GO:BP	negative regulation of ERK1 and ERK2 cascade	GO:0070373	0.00439464	2.35708	73	342	4	61487	ZNF225,CLDN9,MRPS18A
GO:BP	ribosomal small subunit biogenesis	GO:0042274	0.00439464	2.35708	73	342	4	61487	CD47,RPL36AL
GO:MF	double-stranded DNA binding	GO:0003690	0.00450824	2.34599	1644	98	10	61487	SYCP1,PRDM2,ZNF385D,MEN1,MAPT,ZNF225,RFX7,GRHL2,NR4A2,TCF7L2
GO:BP	phosphatidylinositol biosynthetic process	GO:0006661	0.00453239	2.34367	128	342	5	61487	PAPOLB,ALDH5A1
GO:BP	embryonic epithelial tube formation	GO:0001838	0.00453239	2.34367	128	342	5	61487	C1ORF94
GO:BP	regulation of neuron projection development	GO:0010975	0.00453908	2.34303	432	342	9	61487
GO:BP	exocytic process	GO:0140029	0.00460309	2.33695	74	342	4	61487	CACNG2
GO:CC	lamellipodium	GO:0030027	0.00461464	2.33586	203	342	6	61487
GO:BP	regulation of actin filament organization	GO:0110053	0.00462618	2.33478	267	342	7	61487	PAPOLB
GO:BP	cellular response to organonitrogen compound	GO:0071417	0.00463776	2.33369	620	342	11	61487	PAPOLB,ZNF385D,ZNF225
GO:BP	negative regulation of cellular amide metabolic process	GO:0034249	0.00465803	2.3318	194	342	6	61487	RADIL,CDK5RAP3,HSD17B11
GO:MF	cysteine-type peptidase activity	GO:0008234	0.00471807	2.32624	203	98	4	61487	USP15,USP21,SCRN1,CFLAR
GO:BP	Schwann cell proliferation	GO:0014010	0.00480146	2.31863	8	342	2	61487
GO:BP	regulation of DNA-templated transcription in response to stress	GO:0043620	0.00480146	2.31863	75	342	4	61487	CPLX1,C1ORF94
GO:BP	regulation of GTPase activity	GO:0043087	0.00480146	2.31863	350	342	8	61487	LCE3A,ISLR
GO:BP	mitotic nuclear membrane reassembly	GO:0007084	0.00480146	2.31863	8	342	2	61487	RFX7
GO:BP	hindgut development	GO:0061525	0.00480146	2.31863	8	342	2	61487	TSPAN4
GO:BP	'de novo' AMP biosynthetic process	GO:0044208	0.00480146	2.31863	8	342	2	61487	KIF3B
GO:BP	mitotic nuclear membrane organization	GO:0101024	0.00480146	2.31863	8	342	2	61487	RFX7
GO:BP	neurotransmitter loading into synaptic vesicle	GO:0098700	0.00480146	2.31863	8	342	2	61487
GO:BP	positive regulation of extracellular matrix disassembly	GO:0090091	0.00480146	2.31863	8	342	2	61487
GO:BP	regulation of dephosphorylation	GO:0035303	0.00480146	2.31863	130	342	5	61487	MRPS18A
GO:BP	hepatic stellate cell activation	GO:0035733	0.00480146	2.31863	8	342	2	61487	MRPL24
GO:MF	chromatin binding	GO:0003682	0.00484679	2.31455	580	98	6	61487	SAMD11,CTBP1,MEN1,STAG3,GRHL2,SHMT2
GO:CC	SMAD protein complex	GO:0071141	0.00485019	2.31424	9	342	2	61487	CLDN9
GO:BP	proteasome-mediated ubiquitin-dependent protein catabolic process	GO:0043161	0.00490363	2.30948	438	342	9	61487	CPLX1
GO:CC	nuclear protein-containing complex	GO:0140513	0.00495291	2.30514	2671	342	28	61487	PRDM2,RIF1,ERLEC1,THBS1,USP21,RYR1,CLDN9
GO:BP	microtubule cytoskeleton organization	GO:0000226	0.00498628	2.30222	627	342	11	61487	RWDD3,CTBP1,GPC2,MGAT2
GO:BP	positive regulation of organelle assembly	GO:1902117	0.00498628	2.30222	76	342	4	61487	RWDD3
GO:BP	erythrocyte homeostasis	GO:0034101	0.0050387	2.29768	132	342	5	61487	CYP2W1,C1ORF94,INF2,ZNF225
GO:BP	cytoplasmic pattern recognition receptor signaling pathway in response to virus	GO:0039528	0.0050387	2.29768	34	342	3	61487	CD47,HSD17B11
GO:BP	endoplasmic reticulum to Golgi vesicle-mediated transport	GO:0006888	0.0050387	2.29768	132	342	5	61487	TMEM115
GO:BP	Fc receptor mediated stimulatory signaling pathway	GO:0002431	0.0050387	2.29768	34	342	3	61487	PXDN
GO:BP	regulation of transcription from RNA polymerase II promoter in response to hypoxia	GO:0061418	0.0050387	2.29768	34	342	3	61487	CPLX1,C1ORF94
GO:BP	actin filament-based movement	GO:0030048	0.0050387	2.29768	132	342	5	61487
GO:BP	nuclear membrane organization	GO:0071763	0.0050387	2.29768	34	342	3	61487	RFX7
GO:BP	regulation of stem cell population maintenance	GO:2000036	0.0050387	2.29768	34	342	3	61487
GO:BP	cellular response to oxidative stress	GO:0034599	0.00510911	2.29166	273	342	7	61487	GALNT9,CDK5RAP3
GO:MF	phosphatidylinositol-3-phosphatase activity	GO:0004438	0.00511962	2.29076	18	98	2	61487	MTMR14,MTMR4
GO:BP	transmembrane receptor protein serine/threonine kinase signaling pathway	GO:0007178	0.00515398	2.28786	355	342	8	61487	CTBP1,C1ORF94,CLDN9
GO:BP	regulation of organelle assembly	GO:1902115	0.00515398	2.28786	199	342	6	61487	RWDD3,CLDN9
GO:BP	inner ear development	GO:0048839	0.00515398	2.28786	199	342	6	61487	TSPAN4
GO:BP	cardiac muscle contraction	GO:0060048	0.00518144	2.28555	133	342	5	61487
GO:BP	ncRNA metabolic process	GO:0034660	0.00526547	2.27856	536	342	10	61487	CD47,NUP155,PPA1,ELMOD1,RPL36AL
GO:BP	purine-containing compound biosynthetic process	GO:0072522	0.00526739	2.2784	200	342	6	61487	KIF3B
GO:BP	actin filament organization	GO:0007015	0.00527797	2.27753	444	342	9	61487	PAPOLB
GO:BP	negative regulation of cytokine production	GO:0001818	0.00528004	2.27736	275	342	7	61487	HSDL1
GO:BP	negative regulation of leukocyte cell-cell adhesion	GO:1903038	0.00532066	2.27403	134	342	5	61487	TSPAN4,ZNF225
GO:BP	alcohol biosynthetic process	GO:0046165	0.00532066	2.27403	134	342	5	61487	CDK5RAP3
GO:CC	cell body	GO:0044297	0.00534112	2.27237	554	342	10	61487	RADIL,USP15,PCDHA6,MRPL24
GO:BP	negative regulation of ERBB signaling pathway	GO:1901185	0.0054116	2.26667	35	342	3	61487	ZNF225,PXDN
GO:MF	phosphatidylinositol monophosphate phosphatase activity	GO:0052744	0.00554277	2.25627	19	98	2	61487	MTMR14,MTMR4
GO:BP	exocytosis	GO:0006887	0.00557634	2.25365	360	342	8	61487	CACNG2
GO:CC	microbody	GO:0042579	0.00558756	2.25278	143	342	5	61487	USP6NL,SDK1,HLA-DPB1
GO:CC	peroxisome	GO:0005777	0.00558756	2.25278	143	342	5	61487	USP6NL,SDK1,HLA-DPB1
GO:BP	nephron morphogenesis	GO:0072028	0.00561532	2.25063	79	342	4	61487	TSPAN4,CLDN9
GO:BP	calcium-mediated signaling	GO:0019722	0.00563418	2.24917	203	342	6	61487	CDK5RAP3,PXDN
GO:BP	positive regulation of autophagy	GO:0010508	0.00565185	2.24781	136	342	5	61487	ZNF385D
GO:BP	response to wounding	GO:0009611	0.00572833	2.24197	543	342	10	61487	TSPAN4,USP15,PCDHA6,CLDN9
GO:CC	presynaptic cytoskeleton	GO:0099569	0.00574682	2.24057	10	342	2	61487	SEC24C
GO:CC	catalytic step 2 spliceosome	GO:0071013	0.00574682	2.24057	85	342	4	61487	RIF1,RYR1
GO:CC	ciliary base	GO:0097546	0.00574682	2.24057	39	342	3	61487	TSPAN4
GO:BP	action potential	GO:0001508	0.00581772	2.23525	137	342	5	61487
GO:BP	regulation of fibroblast proliferation	GO:0048145	0.00581772	2.23525	80	342	4	61487	CDK5RAP3
GO:BP	response to osmotic stress	GO:0006970	0.00581772	2.23525	80	342	4	61487
GO:BP	negative regulation of G2/M transition of mitotic cell cycle	GO:0010972	0.00581772	2.23525	80	342	4	61487	CPLX1
GO:BP	cardiac muscle cell apoptotic process	GO:0010659	0.00581772	2.23525	36	342	3	61487	RIBC2,CLDN9
GO:BP	peripheral nervous system development	GO:0007422	0.00581772	2.23525	80	342	4	61487	C1ORF94
GO:BP	T cell differentiation in thymus	GO:0033077	0.00581772	2.23525	80	342	4	61487	TSPAN4,ZNF225
GO:BP	regulation of synaptic vesicle cycle	GO:0098693	0.00589023	2.22987	9	342	2	61487	SEC24C
GO:BP	negative regulation of retinoic acid receptor signaling pathway	GO:0048387	0.00589023	2.22987	9	342	2	61487
GO:BP	inorganic ion transmembrane transport	GO:0098660	0.00592905	2.22702	850	342	13	61487	TEKT1,C12ORF42
GO:BP	cellular response to reactive oxygen species	GO:0034614	0.00594928	2.22554	138	342	5	61487	GALNT9,CDK5RAP3
GO:BP	vasculogenesis	GO:0001570	0.00604486	2.21861	81	342	4	61487	CSNK1G3,C1ORF94
GO:BP	vasoconstriction	GO:0042310	0.00604486	2.21861	81	342	4	61487	CFLAR
GO:BP	hippocampus development	GO:0021766	0.00604486	2.21861	81	342	4	61487	TSPAN4
GO:BP	regulation of nitric-oxide synthase activity	GO:0050999	0.00622002	2.20621	37	342	3	61487	EI24
GO:BP	protein kinase A signaling	GO:0010737	0.00622002	2.20621	37	342	3	61487	MRPL24
GO:BP	regulation of protein ubiquitination	GO:0031396	0.00624535	2.20444	208	342	6	61487	ZNF385D,CDK5RAP3
GO:BP	negative regulation of cell cycle G2/M phase transition	GO:1902750	0.00627022	2.20272	82	342	4	61487	CPLX1
GO:BP	male gonad development	GO:0008584	0.00627022	2.20272	140	342	5	61487	C1ORF94,PCDHB16,CLDN9
GO:BP	lipid storage	GO:0019915	0.00627022	2.20272	82	342	4	61487	ZNF225
GO:BP	mRNA destabilization	GO:0061157	0.00627022	2.20272	82	342	4	61487	HSD17B11
GO:BP	epithelial tube formation	GO:0072175	0.00627022	2.20272	140	342	5	61487	C1ORF94
GO:BP	epithelial cell differentiation	GO:0030855	0.00628912	2.20141	650	342	11	61487	CSNK1G3,BSCL2,CLDN9
GO:BP	positive regulation of transferase activity	GO:0051347	0.00638402	2.19491	553	342	10	61487	MEN1
GO:BP	signal release	GO:0023061	0.00638821	2.19462	459	342	9	61487	SAMD11,CACNG2,CLDN9
GO:BP	immune effector process	GO:0002252	0.00642242	2.1923	652	342	11	61487	ZNF385D,RGMA,PXDN
GO:BP	development of primary male sexual characteristics	GO:0046546	0.00642871	2.19188	141	342	5	61487	C1ORF94,PCDHB16,CLDN9
GO:BP	regulation of system process	GO:0044057	0.0064411	2.19104	554	342	10	61487	CDK5RAP3,CLDN9
GO:BP	histone deacetylation	GO:0016575	0.0065005	2.18705	83	342	4	61487
GO:BP	CD4-positive, alpha-beta T cell differentiation	GO:0043367	0.0065005	2.18705	83	342	4	61487	ZNF385D,RGMA,LATS1
GO:CC	exocytic vesicle	GO:0070382	0.00652221	2.1856	220	342	6	61487	SEC24C
GO:BP	neural tube patterning	GO:0021532	0.00657031	2.18241	38	342	3	61487	TSPAN4
GO:BP	maintenance of cell number	GO:0098727	0.00657031	2.18241	142	342	5	61487
GO:BP	cell junction maintenance	GO:0034331	0.00657031	2.18241	38	342	3	61487	SEC24C
GO:BP	cellular response to nutrient levels	GO:0031669	0.00657031	2.18241	211	342	6	61487	PCDHA6
GO:BP	embryonic axis specification	GO:0000578	0.00657031	2.18241	38	342	3	61487	CLDN9
GO:BP	DNA replication	GO:0006260	0.00657031	2.18241	288	342	7	61487	CPLX1,RADIL,FGF19,C12ORF29
GO:BP	myeloid leukocyte differentiation	GO:0002573	0.00657031	2.18241	211	342	6	61487	PAPOLB,C1ORF94,ZNF225
GO:BP	cardiac muscle tissue development	GO:0048738	0.00672316	2.17243	212	342	6	61487	C1ORF94,CLDN9
GO:BP	kidney epithelium development	GO:0072073	0.00675208	2.17056	143	342	5	61487	TSPAN4,CSNK1G3,CLDN9
GO:BP	establishment of protein localization to organelle	GO:0072594	0.00679795	2.16762	658	342	11	61487	PAPOLB,TSPAN4,PRDM2,GALNT9
GO:BP	response to nitrogen compound	GO:1901698	0.00687424	2.16278	1088	342	15	61487	CD47,PAPOLB,ZNF385D,ZNF225
GO:CC	ribbon synapse	GO:0097470	0.00690223	2.16101	11	342	2	61487
GO:BP	ubiquitin-dependent protein catabolic process	GO:0006511	0.00694726	2.15819	660	342	11	61487	CPLX1
GO:BP	synaptic vesicle docking	GO:0016081	0.00702238	2.15352	10	342	2	61487	CACNG2
GO:BP	striated muscle cell apoptotic process	GO:0010658	0.00702238	2.15352	39	342	3	61487	RIBC2,CLDN9
GO:BP	phosphatidylinositol acyl-chain remodeling	GO:0036149	0.00702238	2.15352	10	342	2	61487
GO:BP	spinal cord motor neuron cell fate specification	GO:0021520	0.00702238	2.15352	10	342	2	61487	TSPAN4
GO:BP	regulation of smoothened signaling pathway involved in dorsal/ventral neural tube patterning	GO:1901620	0.00702238	2.15352	10	342	2	61487	TSPAN4
GO:BP	positive regulation of stem cell population maintenance	GO:1902459	0.00702238	2.15352	10	342	2	61487
GO:BP	positive regulation of mRNA catabolic process	GO:0061014	0.00725264	2.1395	86	342	4	61487	HSD17B11
GO:BP	RNA destabilization	GO:0050779	0.00725264	2.1395	86	342	4	61487	HSD17B11
GO:BP	intrinsic apoptotic signaling pathway	GO:0097193	0.00749456	2.12525	296	342	7	61487	PAPOLB,ZNF225,LST1
GO:BP	nephron development	GO:0072006	0.00749456	2.12525	147	342	5	61487	TSPAN4,CSNK1G3,CLDN9
GO:BP	ventricular septum morphogenesis	GO:0060412	0.00749456	2.12525	40	342	3	61487	C1ORF94,CLDN9
GO:BP	negative regulation of protein-containing complex assembly	GO:0031333	0.00749456	2.12525	147	342	5	61487	CD47,RYR1
GO:BP	positive regulation of protein import into nucleus	GO:0042307	0.00749456	2.12525	40	342	3	61487	PAPOLB,TSPAN4
GO:BP	T cell receptor signaling pathway	GO:0050852	0.00749456	2.12525	147	342	5	61487	CPLX1,ZNF385D,ZNF225,PXDN
GO:BP	regulation of sodium ion transport	GO:0002028	0.00749933	2.12498	87	342	4	61487
GO:BP	establishment of protein localization	GO:0045184	0.00749933	2.12498	1942	342	22	61487	PAPOLB,TSPAN4,PRDM2,GALNT9,USP15,CFLAR
GO:BP	positive regulation of protein localization to nucleus	GO:1900182	0.00749933	2.12498	87	342	4	61487	PAPOLB,TSPAN4
GO:BP	positive regulation of T cell activation	GO:0050870	0.0075551	2.12176	218	342	6	61487	TSPAN4,ZNF385D,RGMA
GO:BP	cellular lipid catabolic process	GO:0044242	0.0075551	2.12176	218	342	6	61487	SDK1,CDK5RAP3,HLA-DPB1
GO:CC	neuronal cell body	GO:0043025	0.00757789	2.12045	488	342	9	61487	RADIL,PCDHA6,MRPL24
GO:CC	P-body	GO:0000932	0.00761632	2.11825	93	342	4	61487	HSD17B11
GO:CC	respiratory chain complex	GO:0098803	0.00761632	2.11825	93	342	4	61487	TEKT1
GO:CC	mitochondrial respirasome	GO:0005746	0.00761632	2.11825	93	342	4	61487	TEKT1
GO:CC	extrinsic component of membrane	GO:0019898	0.00766182	2.11567	310	342	7	61487	PAPOLB,ISLR
GO:BP	regulation of cellular carbohydrate metabolic process	GO:0010675	0.00766368	2.11556	148	342	5	61487	ZNF225
GO:BP	spermatogenesis	GO:0007283	0.00774433	2.11102	571	342	10	61487	RWDD3,HSD17B11,CLDN9,MGAT2
GO:BP	small molecule catabolic process	GO:0044282	0.00776762	2.10971	384	342	8	61487	SDK1,HLA-DPB1
GO:CC	anchored component of synaptic vesicle membrane	GO:0098993	0.0077731	2.10941	12	342	2	61487
GO:CC	fibrillar collagen trimer	GO:0005583	0.0077731	2.10941	12	342	2	61487
GO:CC	anchored component of synaptic membrane	GO:0099144	0.0077731	2.10941	12	342	2	61487
GO:CC	banded collagen fibril	GO:0098643	0.0077731	2.10941	12	342	2	61487
GO:BP	localization within membrane	GO:0051668	0.00781344	2.10716	883	342	13	61487	PAPOLB,ADRB3,GALNT9,CFLAR
GO:BP	hippo signaling	GO:0035329	0.00794372	2.09998	41	342	3	61487
GO:CC	secretory vesicle	GO:0099503	0.00803786	2.09486	1025	342	14	61487	SEC24C,CACNG2,TMEM115,PXDN
GO:BP	protein transport	GO:0015031	0.00806478	2.09341	1829	342	21	61487	PAPOLB,TSPAN4,PRDM2,GALNT9,USP15,CFLAR
GO:BP	regulation of stress fiber assembly	GO:0051492	0.00806887	2.09319	89	342	4	61487	PAPOLB
GO:BP	hematopoietic progenitor cell differentiation	GO:0002244	0.00806887	2.09319	150	342	5	61487	CPLX1,C1ORF94
GO:BP	peptidyl-lysine modification	GO:0018205	0.00810227	2.09139	387	342	8	61487	FGF19,CLDN9
GO:BP	embryonic organ morphogenesis	GO:0048562	0.00810987	2.09099	301	342	7	61487	TSPAN4,C1ORF94
GO:BP	establishment or maintenance of cell polarity	GO:0007163	0.00818551	2.08695	222	342	6	61487	CSNK1G3
GO:BP	cell fate commitment involved in pattern specification	GO:0060581	0.00826181	2.08292	11	342	2	61487	TSPAN4
GO:BP	IMP biosynthetic process	GO:0006188	0.00826181	2.08292	11	342	2	61487	KIF3B
GO:BP	ventral spinal cord interneuron fate commitment	GO:0060579	0.00826181	2.08292	11	342	2	61487	TSPAN4
GO:BP	coenzyme A biosynthetic process	GO:0015937	0.00826181	2.08292	11	342	2	61487
GO:BP	negative regulation of viral-induced cytoplasmic pattern recognition receptor signaling pathway	GO:0039532	0.00826181	2.08292	11	342	2	61487	CD47
GO:BP	regulation of stem cell division	GO:2000035	0.00826181	2.08292	11	342	2	61487
GO:BP	regulation of macroautophagy	GO:0016241	0.00826181	2.08292	151	342	5	61487	ZNF385D
GO:BP	serotonin uptake	GO:0051610	0.00826181	2.08292	11	342	2	61487
GO:BP	response to organonitrogen compound	GO:0010243	0.00826581	2.08271	1001	342	14	61487	PAPOLB,ZNF385D,ZNF225
GO:BP	eye development	GO:0001654	0.00826581	2.08271	389	342	8	61487	TSPAN4,CSNK1G3,C1ORF94,INF2
GO:BP	dicarboxylic acid transport	GO:0006835	0.00827801	2.08207	90	342	4	61487
GO:BP	secretion by cell	GO:0032940	0.00834124	2.07877	784	342	12	61487	SAMD11,CACNG2,CLDN9
GO:BP	glial cell proliferation	GO:0014009	0.00834937	2.07835	42	342	3	61487
GO:BP	regulation of translation	GO:0006417	0.00835876	2.07786	390	342	8	61487	RADIL,HSD17B11
GO:BP	regulation of animal organ morphogenesis	GO:2000027	0.00839016	2.07623	152	342	5	61487	CPLX1,C1ORF94
GO:BP	inorganic cation transmembrane transport	GO:0098662	0.00839416	2.07602	785	342	12	61487	TEKT1,C12ORF42
GO:BP	kidney development	GO:0001822	0.00841591	2.0749	304	342	7	61487	TSPAN4,CSNK1G3,CLDN9
GO:BP	positive regulation of protein kinase activity	GO:0045860	0.00844862	2.07321	391	342	8	61487	MEN1
GO:BP	regulation of metal ion transport	GO:0010959	0.00844862	2.07321	391	342	8	61487
GO:BP	protein O-linked glycosylation	GO:0006493	0.00851096	2.07002	91	342	4	61487	ALDH5A1,TCP11L2
GO:BP	second-messenger-mediated signaling	GO:0019932	0.00851096	2.07002	305	342	7	61487	CDK5RAP3,PXDN
GO:BP	negative regulation of cell cycle process	GO:0010948	0.00851096	2.07002	305	342	7	61487	CPLX1,CTBP1,RIBC2
GO:BP	regulation of ion transport	GO:0043269	0.00851096	2.07002	682	342	11	61487
GO:BP	lamellipodium organization	GO:0097581	0.00851096	2.07002	91	342	4	61487	PAPOLB
GO:BP	tube formation	GO:0035148	0.00851841	2.06964	153	342	5	61487	C1ORF94
GO:BP	regulation of microtubule cytoskeleton organization	GO:0070507	0.00851841	2.06964	153	342	5	61487
GO:BP	rRNA processing	GO:0006364	0.00851841	2.06964	225	342	6	61487	CD47,PPA1,RPL36AL
GO:BP	regulation of T cell differentiation	GO:0045580	0.00851841	2.06964	153	342	5	61487	TSPAN4,ZNF385D,RGMA,ZNF225
GO:BP	carboxylic acid biosynthetic process	GO:0046394	0.00862168	2.06441	306	342	7	61487
GO:BP	visual system development	GO:0150063	0.00862168	2.06441	393	342	8	61487	TSPAN4,CSNK1G3,C1ORF94,INF2
GO:MF	ATP binding	GO:0005524	0.00865929	2.06252	1502	98	9	61487	PAPOLB,CSNK1G3,SMC1B,STRADA,RYR1,LATS1,SLC27A3,G3BP1,KIF3B
GO:BP	ear development	GO:0043583	0.00866926	2.06202	226	342	6	61487	TSPAN4
GO:BP	positive regulation of protein import	GO:1904591	0.00874552	2.05821	43	342	3	61487	PAPOLB,TSPAN4
GO:BP	anaphase-promoting complex-dependent catabolic process	GO:0031145	0.00874552	2.05821	43	342	3	61487	CPLX1
GO:BP	O-glycan processing	GO:0016266	0.00874552	2.05821	43	342	3	61487	TCP11L2
GO:BP	dicarboxylic acid metabolic process	GO:0043648	0.00875238	2.05787	92	342	4	61487	SDK1
GO:BP	organic acid biosynthetic process	GO:0016053	0.0088828	2.05145	308	342	7	61487
GO:CC	growth cone	GO:0030426	0.00890393	2.05042	163	342	5	61487	C12ORF29,USP15
GO:CC	PcG protein complex	GO:0031519	0.00896668	2.04737	47	342	3	61487
GO:BP	cell cycle G1/S phase transition	GO:0044843	0.00900577	2.04548	228	342	6	61487	PRDM2
GO:BP	negative regulation of mRNA metabolic process	GO:1903312	0.00907813	2.042	93	342	4	61487
GO:BP	immune response-activating cell surface receptor signaling pathway	GO:0002429	0.00914931	2.03861	310	342	7	61487	CPLX1,ZNF385D,ZNF225,PXDN
GO:BP	protein glycosylation	GO:0006486	0.00914931	2.03861	229	342	6	61487	ALDH5A1,TCP11L2,ABHD14A
GO:BP	positive regulation of cellular protein catabolic process	GO:1903364	0.00914931	2.03861	156	342	5	61487
GO:BP	immune response-activating signal transduction	GO:0002757	0.00914931	2.03861	310	342	7	61487	CPLX1,ZNF385D,ZNF225,PXDN
GO:BP	macromolecule glycosylation	GO:0043413	0.00914931	2.03861	229	342	6	61487	ALDH5A1,TCP11L2,ABHD14A
GO:BP	cellular process involved in reproduction in multicellular organism	GO:0022412	0.00919154	2.03661	398	342	8	61487	RWDD3,CTBP1,RIBC2,MGAT2
GO:BP	cellular modified amino acid biosynthetic process	GO:0042398	0.00924234	2.03422	44	342	3	61487	GRHL2
GO:MF	purine ribonucleoside triphosphate binding	GO:0035639	0.00924671	2.03401	1848	98	10	61487	PAPOLB,CSNK1G3,SMC1B,STRADA,RHOU,RYR1,LATS1,SLC27A3,G3BP1,KIF3B
GO:CC	microtubule organizing center	GO:0005815	0.00927627	2.03263	820	342	12	61487	CPLX1,CLDN9,SLC27A3,MGAT2
GO:BP	male gamete generation	GO:0048232	0.00927883	2.03251	590	342	10	61487	RWDD3,HSD17B11,CLDN9,MGAT2
GO:BP	sensory system development	GO:0048880	0.00930383	2.03134	399	342	8	61487	TSPAN4,CSNK1G3,C1ORF94,INF2
GO:BP	protein-containing complex disassembly	GO:0032984	0.00930383	2.03134	230	342	6	61487	RYR1
GO:BP	protein localization to chromosome	GO:0034502	0.00931635	2.03075	94	342	4	61487	CTBP1
GO:BP	positive regulation of T cell differentiation	GO:0045582	0.00931635	2.03075	94	342	4	61487	TSPAN4,ZNF385D,RGMA
GO:BP	nephron tubule development	GO:0072080	0.00931635	2.03075	94	342	4	61487	TSPAN4,CSNK1G3,CLDN9
GO:BP	protein insertion into mitochondrial inner membrane	GO:0045039	0.00940029	2.02686	12	342	2	61487	GALNT9
GO:BP	negative regulation of glial cell proliferation	GO:0060253	0.00940029	2.02686	12	342	2	61487
GO:BP	somite rostral/caudal axis specification	GO:0032525	0.00940029	2.02686	12	342	2	61487	CLDN9
GO:BP	positive regulation of protein kinase A signaling	GO:0010739	0.00940029	2.02686	12	342	2	61487	MRPL24
GO:BP	fibroblast activation	GO:0072537	0.00940029	2.02686	12	342	2	61487	MRPL24
GO:CC	terminal bouton	GO:0043195	0.00940631	2.02658	48	342	3	61487
GO:CC	cytoplasmic ribonucleoprotein granule	GO:0036464	0.00946509	2.02388	242	342	6	61487	HSD17B11
GO:BP	peptidyl-serine phosphorylation	GO:0018105	0.00949927	2.02231	313	342	7	61487	CTBP1,ZNF385D,RIBC2,GPC2,MRPS18A
GO:BP	negative regulation of lymphocyte activation	GO:0051250	0.00949927	2.02231	158	342	5	61487	TSPAN4,ZNF225
GO:BP	renal system development	GO:0072001	0.00949927	2.02231	313	342	7	61487	TSPAN4,CSNK1G3,CLDN9
GO:MF	DNA-binding transcription factor binding	GO:0140297	0.00953732	2.02057	454	98	5	61487	CTBP1,CDK5RAP3,LATS1,NR4A2,TCF7L2
GO:MF	phosphatidylinositol bisphosphate phosphatase activity	GO:0034593	0.00953732	2.02057	26	98	2	61487	MTMR14,MTMR4
GO:MF	adenyl ribonucleotide binding	GO:0032559	0.00953732	2.02057	1565	98	9	61487	PAPOLB,CSNK1G3,SMC1B,STRADA,RYR1,LATS1,SLC27A3,G3BP1,KIF3B
GO:MF	protein-lipid complex binding	GO:0071814	0.00953732	2.02057	28	98	2	61487	MAPT,THBS1
GO:MF	nucleic acid binding	GO:0003676	0.00953732	2.02057	5447	98	19	61487	SYCP1,PAPOLB,SAMD11,ERI1,PRDM2,ZNF385D,MEN1,MAPT,SMC1B,MRPL54,ZNF225,RFX7,MRPS18A,GRHL2,SHMT2,G3BP1,NR4A2,TCF7L2,MRPL24
GO:MF	phospholipid binding	GO:0005543	0.00953732	2.02057	464	98	5	61487	COMMD1,MAPT,THBS1,STAM2,BSCL2
GO:MF	lipoprotein particle binding	GO:0071813	0.00953732	2.02057	28	98	2	61487	MAPT,THBS1
GO:MF	purine ribonucleotide binding	GO:0032555	0.00959629	2.0179	1917	98	10	61487	PAPOLB,CSNK1G3,SMC1B,STRADA,RHOU,RYR1,LATS1,SLC27A3,G3BP1,KIF3B
GO:MF	carbohydrate derivative binding	GO:0097367	0.00959629	2.0179	2288	98	11	61487	PAPOLB,CSNK1G3,SMC1B,STRADA,THBS1,RHOU,RYR1,LATS1,SLC27A3,G3BP1,KIF3B
GO:MF	adenyl nucleotide binding	GO:0030554	0.00959629	2.0179	1576	98	9	61487	PAPOLB,CSNK1G3,SMC1B,STRADA,RYR1,LATS1,SLC27A3,G3BP1,KIF3B
GO:MF	ribonucleotide binding	GO:0032553	0.00959629	2.0179	1934	98	10	61487	PAPOLB,CSNK1G3,SMC1B,STRADA,RHOU,RYR1,LATS1,SLC27A3,G3BP1,KIF3B
GO:MF	purine nucleotide binding	GO:0017076	0.00959629	2.0179	1930	98	10	61487	PAPOLB,CSNK1G3,SMC1B,STRADA,RHOU,RYR1,LATS1,SLC27A3,G3BP1,KIF3B
GO:MF	cytokine receptor binding	GO:0005126	0.00959629	2.0179	276	98	4	61487	USP15,PXDN,CFLAR,TNFSF11
GO:BP	positive regulation of cell cycle	GO:0045787	0.00966087	2.01498	314	342	7	61487	C1ORF94,CDK5RAP3
GO:BP	Fc-epsilon receptor signaling pathway	GO:0038095	0.0096845	2.01392	45	342	3	61487	CPLX1
GO:BP	positive regulation of protein dephosphorylation	GO:0035307	0.0096845	2.01392	45	342	3	61487	MRPS18A
GO:BP	positive regulation of pattern recognition receptor signaling pathway	GO:0062208	0.0096845	2.01392	45	342	3	61487	ADRB3,HSD17B11
GO:BP	axon guidance	GO:0007411	0.00976824	2.01018	233	342	6	61487	TSPAN4,CLDN9
GO:BP	ureteric bud development	GO:0001657	0.00992052	2.00347	96	342	4	61487	TSPAN4,CLDN9
GO:BP	positive regulation of establishment of protein localization	GO:1904951	0.00994953	2.0022	316	342	7	61487	PAPOLB,TSPAN4
GO:BP	neuron projection guidance	GO:0097485	0.00994953	2.0022	234	342	6	61487	TSPAN4,CLDN9
GO:BP	regulation of cell development	GO:0060284	0.00997421	2.00112	499	342	9	61487	TSPAN4,CLDN9
GO:CC	site of polarized growth	GO:0030427	0.0100865	1.99626	169	342	5	61487	C12ORF29,USP15
GO:CC	respirasome	GO:0070469	0.0101632	1.99297	103	342	4	61487	TEKT1
GO:BP	mesonephric epithelium development	GO:0072163	0.0101956	1.99159	97	342	4	61487	TSPAN4,CLDN9
GO:BP	negative regulation of osteoblast differentiation	GO:0045668	0.0101956	1.99159	46	342	3	61487
GO:BP	mesonephric tubule development	GO:0072164	0.0101956	1.99159	97	342	4	61487	TSPAN4,CLDN9
GO:BP	activin receptor signaling pathway	GO:0032924	0.0101956	1.99159	46	342	3	61487	C1ORF94
GO:BP	T-helper 1 type immune response	GO:0042088	0.0101956	1.99159	46	342	3	61487	ZNF385D,RGMA
GO:BP	myeloid cell homeostasis	GO:0002262	0.0101956	1.99159	161	342	5	61487	CYP2W1,C1ORF94,INF2,ZNF225
GO:BP	cellular response to abiotic stimulus	GO:0071214	0.0101956	1.99159	318	342	7	61487	PAPOLB,GPC2,STAG3
GO:BP	renal tubule development	GO:0061326	0.0101956	1.99159	97	342	4	61487	TSPAN4,CSNK1G3,CLDN9
GO:BP	cellular response to environmental stimulus	GO:0104004	0.0101956	1.99159	318	342	7	61487	PAPOLB,GPC2,STAG3
GO:MF	oxidoreductase activity, acting on the CH-OH group of donors, NAD or NADP as acceptor	GO:0016616	0.0102512	1.98923	128	98	3	61487	CTBP1,LDHD,HSD17B11
GO:BP	carboxylic acid catabolic process	GO:0046395	0.0102683	1.9885	236	342	6	61487	SDK1,HLA-DPB1
GO:BP	viral gene expression	GO:0019080	0.010547	1.97687	98	342	4	61487
GO:BP	secretion	GO:0046903	0.0105885	1.97516	924	342	13	61487	SAMD11,EI24,CACNG2,CLDN9
GO:MF	GTPase binding	GO:0051020	0.010594	1.97494	294	98	4	61487	USP6NL,RADIL,INF2,KIF3B
GO:MF	oxidoreductase activity, acting on CH-OH group of donors	GO:0016614	0.010594	1.97494	141	98	3	61487	CTBP1,LDHD,HSD17B11
GO:MF	histone-dependent DNA binding	GO:0099077	0.010594	1.97494	1	98	1	61487	MAPT
GO:MF	DNA secondary structure binding	GO:0000217	0.010594	1.97494	37	98	2	61487	MEN1,MAPT
GO:MF	bromide peroxidase activity	GO:0019806	0.010594	1.97494	1	98	1	61487	PXDN
GO:MF	succinate-semialdehyde dehydrogenase [NAD(P)+] activity	GO:0009013	0.010594	1.97494	1	98	1	61487	ALDH5A1
GO:MF	D-lactate dehydrogenase activity	GO:0008720	0.010594	1.97494	1	98	1	61487	LDHD
GO:MF	sequence-specific DNA binding	GO:0043565	0.010594	1.97494	1652	98	9	61487	PRDM2,ZNF385D,MEN1,MAPT,ZNF225,RFX7,GRHL2,NR4A2,TCF7L2
GO:MF	kinase binding	GO:0019900	0.010594	1.97494	758	98	6	61487	CDK5RAP3,MAPT,PPP1R12B,STRADA,LATS1,TCF7L2
GO:MF	alpha-1,6-mannosylglycoprotein 2-beta-N-acetylglucosaminyltransferase activity	GO:0008455	0.010594	1.97494	1	98	1	61487	MGAT2
GO:MF	oxidoreductase activity, acting on the CH-OH group of donors, cytochrome as acceptor	GO:0016898	0.010594	1.97494	1	98	1	61487	LDHD
GO:MF	nuclear receptor binding	GO:0016922	0.010594	1.97494	142	98	3	61487	LATS1,NR4A2,TCF7L2
GO:MF	phosphatidylinositol phosphate phosphatase activity	GO:0052866	0.010594	1.97494	34	98	2	61487	MTMR14,MTMR4
GO:MF	D-lactate dehydrogenase (cytochrome) activity	GO:0004458	0.010594	1.97494	1	98	1	61487	LDHD
GO:MF	UDP-glucose transmembrane transporter activity	GO:0005460	0.010594	1.97494	1	98	1	61487	SLC35B1
GO:MF	microtubule lateral binding	GO:0099609	0.010594	1.97494	1	98	1	61487	MAPT
GO:MF	succinate-semialdehyde dehydrogenase (NAD+) activity	GO:0004777	0.010594	1.97494	1	98	1	61487	ALDH5A1
GO:BP	fructose metabolic process	GO:0006000	0.0107231	1.96968	13	342	2	61487
GO:BP	thymus development	GO:0048538	0.0107231	1.96968	47	342	3	61487	C1ORF94,LATS1
GO:BP	negative regulation of platelet-derived growth factor receptor signaling pathway	GO:0010642	0.0107231	1.96968	13	342	2	61487	ZNF225,PXDN
GO:BP	vasodilation	GO:0042311	0.0107231	1.96968	47	342	3	61487	EI24
GO:BP	ventral spinal cord interneuron differentiation	GO:0021514	0.0107231	1.96968	13	342	2	61487	TSPAN4
GO:BP	regulation of vascular permeability	GO:0043114	0.0107231	1.96968	47	342	3	61487	PXDN,MRPL24
GO:BP	smoothened signaling pathway involved in dorsal/ventral neural tube patterning	GO:0060831	0.0107231	1.96968	13	342	2	61487	TSPAN4
GO:BP	positive regulation of nuclear-transcribed mRNA poly(A) tail shortening	GO:0060213	0.0107231	1.96968	13	342	2	61487
GO:MF	lipid binding	GO:0008289	0.0109808	1.95937	790	98	6	61487	CYP2W1,COMMD1,MAPT,THBS1,STAM2,BSCL2
GO:MF	integrin binding	GO:0005178	0.0109808	1.95937	147	98	3	61487	TSPAN4,THBS1,GFRA1
GO:CC	dendritic spine	GO:0043197	0.0110162	1.95797	173	342	5	61487
GO:BP	organic acid catabolic process	GO:0016054	0.0110326	1.95732	240	342	6	61487	SDK1,HLA-DPB1
GO:BP	negative regulation of mitotic cell cycle	GO:0045930	0.0110326	1.95732	240	342	6	61487	CPLX1,CTBP1
GO:BP	male sex differentiation	GO:0046661	0.0111063	1.95443	165	342	5	61487	C1ORF94,PCDHB16,CLDN9
GO:CC	respiratory chain complex I	GO:0045271	0.0111515	1.95267	52	342	3	61487
GO:CC	axon initial segment	GO:0043194	0.0111515	1.95267	15	342	2	61487
GO:CC	node of Ranvier	GO:0033268	0.0111515	1.95267	15	342	2	61487
GO:CC	T-tubule	GO:0030315	0.0111515	1.95267	52	342	3	61487
GO:CC	mitochondrial respiratory chain complex I	GO:0005747	0.0111515	1.95267	52	342	3	61487
GO:CC	NADH dehydrogenase complex	GO:0030964	0.0111515	1.95267	52	342	3	61487
GO:BP	regulation of NIK/NF-kappaB signaling	GO:1901222	0.0112069	1.95051	100	342	4	61487	CDK5RAP3,TCF7L2
GO:BP	coronary vasculature development	GO:0060976	0.0113192	1.94618	48	342	3	61487
GO:BP	energy derivation by oxidation of organic compounds	GO:0015980	0.0113192	1.94618	325	342	7	61487	TEKT1
GO:CC	neuron spine	GO:0044309	0.0113713	1.94419	176	342	5	61487
GO:BP	cellular response to extracellular stimulus	GO:0031668	0.0114403	1.94156	242	342	6	61487	PCDHA6
GO:BP	biological process involved in interaction with symbiont	GO:0051702	0.0115401	1.93779	101	342	4	61487	GALNT9,TMEM115
GO:BP	mesonephros development	GO:0001823	0.0115401	1.93779	101	342	4	61487	TSPAN4,CLDN9
GO:BP	fatty acid catabolic process	GO:0009062	0.0115401	1.93779	101	342	4	61487	SDK1,HLA-DPB1
GO:BP	regulation of alpha-beta T cell activation	GO:0046634	0.0115401	1.93779	101	342	4	61487	TSPAN4,ZNF385D,RGMA
GO:BP	regulation of intrinsic apoptotic signaling pathway	GO:2001242	0.0115977	1.93563	167	342	5	61487	ZNF225,LST1
GO:BP	glycosylation	GO:0070085	0.0116087	1.93522	243	342	6	61487	ALDH5A1,TCP11L2,ABHD14A
GO:BP	angiogenesis	GO:0001525	0.0118713	1.9255	515	342	9	61487	SAMD11,INF2,CDK5RAP3,GPC2
GO:BP	nuclear envelope organization	GO:0006998	0.0118713	1.9255	49	342	3	61487	RFX7
GO:BP	positive regulation of alpha-beta T cell differentiation	GO:0046638	0.0118713	1.9255	49	342	3	61487	TSPAN4,ZNF385D,RGMA
GO:BP	positive regulation of epithelial to mesenchymal transition	GO:0010718	0.0118713	1.9255	49	342	3	61487	CLDN9
GO:BP	protein deacetylation	GO:0006476	0.011879	1.92522	102	342	4	61487
GO:BP	protein acylation	GO:0043543	0.0120192	1.92012	245	342	6	61487	FGF19,ADRB3,CDK5RAP3,CLDN9
GO:CC	Golgi membrane	GO:0000139	0.0120796	1.91795	639	342	10	61487	USP15,TCP11L2
GO:BP	positive regulation of fibroblast migration	GO:0010763	0.0120985	1.91727	14	342	2	61487	MRPL24
GO:BP	positive regulation of endoplasmic reticulum unfolded protein response	GO:1900103	0.0120985	1.91727	14	342	2	61487	PAPOLB,ZNF225
GO:BP	layer formation in cerebral cortex	GO:0021819	0.0120985	1.91727	14	342	2	61487	TSPAN4
GO:BP	lateral mesoderm development	GO:0048368	0.0120985	1.91727	14	342	2	61487	C1ORF94
GO:BP	GMP biosynthetic process	GO:0006177	0.0120985	1.91727	14	342	2	61487	KIF3B
GO:BP	regulation of gonad development	GO:1905939	0.0120985	1.91727	14	342	2	61487	C1ORF94
GO:BP	AMP biosynthetic process	GO:0006167	0.0120985	1.91727	14	342	2	61487	KIF3B
GO:BP	regulation of extracellular matrix disassembly	GO:0010715	0.0120985	1.91727	14	342	2	61487
GO:BP	positive regulation of cell activation	GO:0050867	0.0120985	1.91727	421	342	8	61487	TSPAN4,ZNF385D,RGMA
GO:BP	left/right axis specification	GO:0070986	0.0120985	1.91727	14	342	2	61487	RWDD3,C1ORF94
GO:BP	negative regulation by host of viral process	GO:0044793	0.0120985	1.91727	14	342	2	61487	TMEM115
GO:BP	nuclear membrane reassembly	GO:0031468	0.0120985	1.91727	14	342	2	61487	RFX7
GO:CC	cortical cytoskeleton	GO:0030863	0.0121308	1.91611	110	342	4	61487	SEC24C
GO:BP	actin-mediated cell contraction	GO:0070252	0.0121425	1.91569	103	342	4	61487
GO:BP	oocyte development	GO:0048599	0.0123755	1.90744	50	342	3	61487	RIBC2
GO:BP	regulation of monooxygenase activity	GO:0032768	0.0123755	1.90744	50	342	3	61487	EI24
GO:BP	chemical homeostasis	GO:0048878	0.0124177	1.90596	1177	342	15	61487	PAPOLB,CSNK1G3,ZNF225,CLDN9
GO:CC	ribonucleoprotein granule	GO:0035770	0.0124566	1.9046	260	342	6	61487	HSD17B11
GO:BP	mitochondrial transmembrane transport	GO:1990542	0.0125145	1.90259	104	342	4	61487	GALNT9,RHOU,G3BP1
GO:BP	epidermal growth factor receptor signaling pathway	GO:0007173	0.0125145	1.90259	104	342	4	61487	ZNF225,PXDN
GO:CC	ruffle	GO:0001726	0.0125191	1.90243	181	342	5	61487	PXDN
GO:BP	regulation of leukocyte proliferation	GO:0070663	0.0125227	1.9023	248	342	6	61487	ZNF385D,RGMA
GO:BP	central nervous system neuron differentiation	GO:0021953	0.0125227	1.9023	171	342	5	61487	TSPAN4,MGAT2
GO:BP	regulation of proteolysis	GO:0030162	0.0126135	1.89916	728	342	11	61487	ZNF385D,RIBC2,TCF7L2
GO:BP	negative regulation of translation	GO:0017148	0.0128083	1.89251	172	342	5	61487	RADIL,HSD17B11
GO:BP	cardiac muscle cell differentiation	GO:0055007	0.0128812	1.89005	105	342	4	61487	CLDN9
GO:BP	positive regulation of plasma membrane bounded cell projection assembly	GO:0120034	0.0128812	1.89005	105	342	4	61487	RWDD3,PAPOLB
GO:BP	cardiac muscle cell action potential involved in contraction	GO:0086002	0.0129728	1.88697	51	342	3	61487
GO:BP	regulation of T cell proliferation	GO:0042129	0.0130814	1.88334	173	342	5	61487	ZNF385D,RGMA
GO:BP	muscle organ development	GO:0007517	0.0130955	1.88288	336	342	7	61487	C1ORF94,CLDN9
GO:CC	polymeric cytoskeletal fiber	GO:0099513	0.0131973	1.87951	757	342	11	61487	RWDD3,RFX7,MGAT2
GO:BP	multicellular organismal homeostasis	GO:0048871	0.013258	1.87752	526	342	9	61487	DEPDC1,EI24
GO:BP	cardiac septum development	GO:0003279	0.0132664	1.87725	106	342	4	61487	C1ORF94,CLDN9
GO:BP	striated muscle contraction	GO:0006941	0.0133583	1.87425	174	342	5	61487
GO:CC	axon terminus	GO:0043679	0.0134695	1.87065	114	342	4	61487
GO:BP	immune response-regulating cell surface receptor signaling pathway	GO:0002768	0.013479	1.87034	338	342	7	61487	CPLX1,ZNF385D,ZNF225,PXDN
GO:BP	positive regulation of nuclear-transcribed mRNA catabolic process, deadenylation-dependent decay	GO:1900153	0.0134957	1.8698	15	342	2	61487
GO:BP	phosphatidylinositol-mediated signaling	GO:0048015	0.0134957	1.8698	175	342	5	61487	PAPOLB,EI24,MEN1
GO:BP	endonucleolytic cleavage of tricistronic rRNA transcript (SSU-rRNA, 5.8S rRNA, LSU-rRNA)	GO:0000479	0.0134957	1.8698	15	342	2	61487	RPL36AL
GO:BP	endonucleolytic cleavage involved in rRNA processing	GO:0000478	0.0134957	1.8698	15	342	2	61487	RPL36AL
GO:BP	fatty acid oxidation	GO:0019395	0.0134957	1.8698	107	342	4	61487	SDK1,HLA-DPB1
GO:BP	regulation of vacuole organization	GO:0044088	0.0134957	1.8698	52	342	3	61487	HSDL1
GO:BP	negative regulation by host of viral transcription	GO:0043922	0.0134957	1.8698	15	342	2	61487
GO:BP	nose development	GO:0043584	0.0134957	1.8698	15	342	2	61487	TSPAN4
GO:BP	axonogenesis	GO:0007409	0.0134957	1.8698	431	342	8	61487	TSPAN4,CLDN9
GO:BP	forebrain generation of neurons	GO:0021872	0.0134957	1.8698	52	342	3	61487	TSPAN4
GO:BP	platelet-derived growth factor receptor-beta signaling pathway	GO:0035791	0.0134957	1.8698	15	342	2	61487	ZNF225
GO:BP	cardiac neural crest cell differentiation involved in heart development	GO:0061307	0.0134957	1.8698	15	342	2	61487	C1ORF94
GO:BP	regulation of nucleocytoplasmic transport	GO:0046822	0.0134957	1.8698	107	342	4	61487	PAPOLB,TSPAN4
GO:BP	cardiac neural crest cell development involved in heart development	GO:0061308	0.0134957	1.8698	15	342	2	61487	C1ORF94
GO:BP	regulation of nuclear-transcribed mRNA poly(A) tail shortening	GO:0060211	0.0134957	1.8698	15	342	2	61487
GO:BP	metanephric mesenchyme development	GO:0072075	0.0134957	1.8698	15	342	2	61487	CLDN9
GO:BP	Ras protein signal transduction	GO:0007265	0.0137054	1.86311	340	342	7	61487
GO:CC	azurophil granule membrane	GO:0035577	0.0137743	1.86093	57	342	3	61487	TMEM115
GO:CC	basal part of cell	GO:0045178	0.0137743	1.86093	267	342	6	61487	C12ORF42
GO:BP	regulation of reproductive process	GO:2000241	0.0137833	1.86065	176	342	5	61487	CTBP1,C1ORF94,RIBC2
GO:BP	smooth muscle contraction	GO:0006939	0.0139033	1.85688	108	342	4	61487	CDK5RAP3,CFLAR
GO:BP	cellular component assembly involved in morphogenesis	GO:0010927	0.0139033	1.85688	108	342	4	61487	CLDN9
GO:BP	regulation of tumor necrosis factor-mediated signaling pathway	GO:0010803	0.0140791	1.85142	53	342	3	61487	CDK5RAP3,ZNF225
GO:BP	regulation of cation transmembrane transport	GO:1904062	0.0140791	1.85142	342	342	7	61487
GO:BP	anterior/posterior axis specification	GO:0009948	0.0140791	1.85142	53	342	3	61487	CLDN9
GO:BP	regulation of lamellipodium organization	GO:1902743	0.0140791	1.85142	53	342	3	61487	PAPOLB
GO:CC	oxidoreductase complex	GO:1990204	0.0140901	1.85108	116	342	4	61487
GO:CC	vacuolar membrane	GO:0005774	0.014274	1.84545	454	342	8	61487	HSDL1,TMEM115
GO:BP	sulfur compound metabolic process	GO:0006790	0.0142755	1.84541	343	342	7	61487	GRHL2
GO:BP	modulation of chemical synaptic transmission	GO:0050804	0.0142794	1.84529	436	342	8	61487	CACNG2,MRPL24
GO:BP	limbic system development	GO:0021761	0.0142794	1.84529	109	342	4	61487	TSPAN4
GO:BP	positive regulation of supramolecular fiber organization	GO:1902905	0.0143327	1.84367	178	342	5	61487
GO:BP	endomembrane system organization	GO:0010256	0.0143842	1.84211	535	342	9	61487	HSDL1,RFX7
GO:BP	regulation of trans-synaptic signaling	GO:0099177	0.0144277	1.8408	437	342	8	61487	CACNG2,MRPL24
GO:MF	zinc ion binding	GO:0008270	0.0144768	1.83933	839	98	6	61487	PRDM2,SEC24C,ZNF385D,TRIM15,SHMT2,NR4A2
GO:BP	Notch signaling pathway	GO:0007219	0.0146256	1.83489	179	342	5	61487	SLC27A3,CFLAR
GO:BP	inositol lipid-mediated signaling	GO:0048017	0.0146256	1.83489	179	342	5	61487	PAPOLB,EI24,MEN1
GO:BP	positive regulation of protein localization to membrane	GO:1905477	0.0146744	1.83344	110	342	4	61487	PAPOLB,ADRB3
GO:BP	oocyte differentiation	GO:0009994	0.0146994	1.8327	54	342	3	61487	RIBC2
GO:BP	protein sumoylation	GO:0016925	0.0146994	1.8327	54	342	3	61487
GO:CC	filopodium membrane	GO:0031527	0.0149621	1.82501	18	342	2	61487
GO:CC	postsynaptic membrane	GO:0045211	0.0149621	1.82501	273	342	6	61487	STAG3,CFLAR
GO:CC	extracellular matrix	GO:0031012	0.0149621	1.82501	560	342	9	61487	RYR1
GO:BP	high-density lipoprotein particle remodeling	GO:0034375	0.0150262	1.82315	16	342	2	61487
GO:BP	lipid phosphorylation	GO:0046834	0.0150262	1.82315	16	342	2	61487	CDK5RAP3
GO:BP	negative regulation of meiotic cell cycle	GO:0051447	0.0150262	1.82315	16	342	2	61487	CTBP1,RIBC2
GO:CC	external encapsulating structure	GO:0030312	0.0150521	1.8224	561	342	9	61487	RYR1
GO:BP	regulation of cellular protein catabolic process	GO:1903362	0.0150621	1.82211	260	342	6	61487	HSDL1
GO:BP	regulation of gene expression, epigenetic	GO:0040029	0.0150621	1.82211	111	342	4	61487
GO:BP	regulation of protein localization to membrane	GO:1905475	0.0152094	1.81789	181	342	5	61487	PAPOLB,ADRB3
GO:BP	connective tissue development	GO:0061448	0.0152759	1.81599	261	342	6	61487	TSPAN4,CSNK1G3
GO:BP	organelle localization	GO:0051640	0.0152759	1.81599	541	342	9	61487	CACNG2
GO:BP	negative regulation of cell cycle phase transition	GO:1901988	0.0152759	1.81599	261	342	6	61487	CPLX1,CTBP1
GO:BP	negative regulation of cellular catabolic process	GO:0031330	0.0152759	1.81599	261	342	6	61487	HSDL1
GO:BP	amyloid precursor protein catabolic process	GO:0042987	0.0153321	1.8144	55	342	3	61487
GO:BP	lipid oxidation	GO:0034440	0.0154556	1.81091	112	342	4	61487	SDK1,HLA-DPB1
GO:CC	cytoplasmic side of membrane	GO:0098562	0.0157801	1.80189	194	342	5	61487
GO:BP	rRNA metabolic process	GO:0016072	0.0158107	1.80105	263	342	6	61487	CD47,PPA1,RPL36AL
GO:BP	regulation of blood pressure	GO:0008217	0.0158217	1.80075	183	342	5	61487	EI24,RIBC2,CFLAR
GO:BP	protein deacylation	GO:0035601	0.0158829	1.79907	113	342	4	61487
GO:BP	blood vessel endothelial cell migration	GO:0043534	0.0158829	1.79907	113	342	4	61487	MEN1,GPC2
GO:BP	chondrocyte differentiation	GO:0002062	0.0158829	1.79907	113	342	4	61487	TSPAN4
GO:BP	platelet-derived growth factor receptor signaling pathway	GO:0048008	0.0159912	1.79612	56	342	3	61487	ZNF225,PXDN
GO:BP	positive regulation of phospholipase activity	GO:0010518	0.0159912	1.79612	56	342	3	61487	MEN1
GO:BP	positive regulation of oxidoreductase activity	GO:0051353	0.0159912	1.79612	56	342	3	61487	EI24
GO:BP	striated muscle cell differentiation	GO:0051146	0.0159912	1.79612	264	342	6	61487	CLDN9
GO:MF	voltage-gated calcium channel activity	GO:0005245	0.0160455	1.79465	47	98	2	61487	CACNG2,RYR1
GO:BP	nephron epithelium development	GO:0072009	0.0163171	1.78736	114	342	4	61487	TSPAN4,CSNK1G3,CLDN9
GO:BP	gastrulation	GO:0007369	0.0164205	1.78461	185	342	5	61487	CLDN9
GO:BP	positive regulation of response to biotic stimulus	GO:0002833	0.0164205	1.78461	185	342	5	61487	CD47,CPLX1,HSD17B11
GO:BP	urogenital system development	GO:0001655	0.0164263	1.78446	354	342	7	61487	TSPAN4,CSNK1G3,CLDN9
GO:CC	transcription repressor complex	GO:0017053	0.0164441	1.78399	62	342	3	61487	TSPAN4
GO:CC	multivesicular body	GO:0005771	0.0164441	1.78399	62	342	3	61487	HSDL1
GO:CC	SCF ubiquitin ligase complex	GO:0019005	0.0164441	1.78399	62	342	3	61487
GO:BP	protein polyubiquitination	GO:0000209	0.016513	1.78217	266	342	6	61487	CPLX1
GO:BP	toll-like receptor 2 signaling pathway	GO:0034134	0.0165365	1.78156	17	342	2	61487	ZNF385D
GO:BP	lamellipodium morphogenesis	GO:0072673	0.0165365	1.78156	17	342	2	61487
GO:BP	2-oxoglutarate metabolic process	GO:0006103	0.0165365	1.78156	17	342	2	61487	SDK1
GO:BP	T-helper cell lineage commitment	GO:0002295	0.0165365	1.78156	17	342	2	61487	RGMA
GO:BP	neuromuscular process controlling posture	GO:0050884	0.0165365	1.78156	17	342	2	61487
GO:BP	spinal cord dorsal/ventral patterning	GO:0021513	0.0165365	1.78156	17	342	2	61487	TSPAN4
GO:BP	regulation of cellular component size	GO:0032535	0.0165621	1.78088	355	342	7	61487	USP6NL,CSNK1G3
GO:BP	mRNA stabilization	GO:0048255	0.0165908	1.78013	57	342	3	61487
GO:BP	vascular endothelial growth factor receptor signaling pathway	GO:0048010	0.0165908	1.78013	57	342	3	61487
GO:BP	neuron projection regeneration	GO:0031102	0.0165908	1.78013	57	342	3	61487	USP15
GO:BP	muscle cell differentiation	GO:0042692	0.017013	1.76922	357	342	7	61487	CLDN9
GO:BP	peptidyl-threonine phosphorylation	GO:0018107	0.0171014	1.76697	116	342	4	61487	CTBP1,ZNF385D,CDK5RAP3
GO:BP	positive regulation of mRNA metabolic process	GO:1903313	0.0171014	1.76697	116	342	4	61487	HSD17B11
GO:MF	transcription factor binding	GO:0008134	0.0171142	1.76664	602	98	5	61487	CTBP1,CDK5RAP3,LATS1,NR4A2,TCF7L2
GO:MF	tumor necrosis factor receptor superfamily binding	GO:0032813	0.0171142	1.76664	49	98	2	61487	CFLAR,TNFSF11
GO:BP	negative regulation of muscle cell differentiation	GO:0051148	0.0173036	1.76186	58	342	3	61487	CLDN9
GO:BP	regeneration	GO:0031099	0.0173036	1.76186	188	342	5	61487	TSPAN4,USP15
GO:BP	regulation of phosphoprotein phosphatase activity	GO:0043666	0.0173036	1.76186	58	342	3	61487	MRPS18A
GO:BP	water-soluble vitamin metabolic process	GO:0006767	0.0173036	1.76186	58	342	3	61487
GO:BP	negative regulation of leukocyte activation	GO:0002695	0.0173036	1.76186	188	342	5	61487	TSPAN4,ZNF225
GO:BP	regulation of apoptotic signaling pathway	GO:2001233	0.017412	1.75915	359	342	7	61487	MEN1,ZNF225,LST1
GO:MF	calcitonin receptor binding	GO:0031716	0.0174579	1.75801	2	98	1	61487	CALCA
GO:MF	collagen V binding	GO:0070052	0.0174579	1.75801	2	98	1	61487	THBS1
GO:MF	alpha-L-fucosidase activity	GO:0004560	0.0174579	1.75801	2	98	1	61487	FUCA1
GO:MF	fucosidase activity	GO:0015928	0.0174579	1.75801	2	98	1	61487	FUCA1
GO:MF	histone pre-mRNA stem-loop binding	GO:0071207	0.0174579	1.75801	2	98	1	61487	ERI1
GO:MF	glycine hydroxymethyltransferase activity	GO:0004372	0.0174579	1.75801	2	98	1	61487	SHMT2
GO:MF	beta3-adrenergic receptor activity	GO:0015052	0.0174579	1.75801	2	98	1	61487	ADRB3
GO:BP	ERBB signaling pathway	GO:0038127	0.0175086	1.75675	117	342	4	61487	ZNF225,PXDN
GO:BP	interferon-gamma production	GO:0032609	0.0175086	1.75675	117	342	4	61487	ZNF385D,RGMA
GO:BP	hormone-mediated signaling pathway	GO:0009755	0.0175835	1.7549	189	342	5	61487
GO:BP	negative regulation of cell growth	GO:0030308	0.0175835	1.7549	189	342	5	61487	PXDN,CLDN9
GO:CC	epididymosome	GO:0098875	0.0177873	1.74989	1	342	1	61487	CACNG2
GO:CC	centrosomal corona	GO:0031592	0.0177873	1.74989	1	342	1	61487
GO:CC	ARC complex	GO:0033167	0.0177873	1.74989	1	342	1	61487
GO:BP	organic anion transport	GO:0015711	0.0178633	1.74804	361	342	7	61487	C12ORF42,G3BP1
GO:BP	protein stabilization	GO:0050821	0.0179472	1.746	190	342	5	61487	PAPOLB,USP15
GO:BP	macromolecule deacylation	GO:0098732	0.0179518	1.74589	118	342	4	61487
GO:BP	regulation of ossification	GO:0030278	0.0179518	1.74589	118	342	4	61487
GO:BP	NADH dehydrogenase complex assembly	GO:0010257	0.0179695	1.74546	59	342	3	61487
GO:BP	mitochondrial respiratory chain complex I assembly	GO:0032981	0.0179695	1.74546	59	342	3	61487
GO:BP	branching involved in ureteric bud morphogenesis	GO:0001658	0.0179695	1.74546	59	342	3	61487	TSPAN4,CLDN9
GO:BP	serotonin transport	GO:0006837	0.0179842	1.74511	18	342	2	61487
GO:BP	endoplasmic reticulum tubular network organization	GO:0071786	0.0179842	1.74511	18	342	2	61487	RFX7
GO:BP	cardiac myofibril assembly	GO:0055003	0.0179842	1.74511	18	342	2	61487	CLDN9
GO:BP	reverse cholesterol transport	GO:0043691	0.0179842	1.74511	18	342	2	61487
GO:BP	regulation of cAMP-dependent protein kinase activity	GO:2000479	0.0179842	1.74511	18	342	2	61487
GO:BP	relaxation of cardiac muscle	GO:0055119	0.0179842	1.74511	18	342	2	61487
GO:BP	interleukin-6-mediated signaling pathway	GO:0070102	0.0179842	1.74511	18	342	2	61487	ZNF225,CLDN9
GO:BP	IMP metabolic process	GO:0046040	0.0179842	1.74511	18	342	2	61487	KIF3B
GO:BP	apoptotic DNA fragmentation	GO:0006309	0.0179842	1.74511	18	342	2	61487	CYP2W1
GO:BP	regulation of nuclear-transcribed mRNA catabolic process, deadenylation-dependent decay	GO:1900151	0.0179842	1.74511	18	342	2	61487
GO:BP	positive regulation of T-helper 1 type immune response	GO:0002827	0.0179842	1.74511	18	342	2	61487	ZNF385D,RGMA
GO:MF	sequence-specific double-stranded DNA binding	GO:1990837	0.0182994	1.73756	1548	98	8	61487	PRDM2,ZNF385D,MEN1,ZNF225,RFX7,GRHL2,NR4A2,TCF7L2
GO:BP	positive regulation of proteolysis	GO:0045862	0.018359	1.73615	364	342	7	61487	ZNF385D,TCF7L2
GO:BP	positive regulation of lymphocyte activation	GO:0051251	0.018359	1.73615	364	342	7	61487	TSPAN4,ZNF385D,RGMA
GO:BP	tissue homeostasis	GO:0001894	0.018359	1.73615	274	342	6	61487
GO:BP	cellular modified amino acid metabolic process	GO:0006575	0.0184365	1.73432	192	342	5	61487	GRHL2
GO:BP	positive regulation of dephosphorylation	GO:0035306	0.0185675	1.73125	60	342	3	61487	MRPS18A
GO:BP	regulation of pathway-restricted SMAD protein phosphorylation	GO:0060393	0.0185675	1.73125	60	342	3	61487	CTBP1,CLDN9
GO:BP	protein depolymerization	GO:0051261	0.0187137	1.72784	120	342	4	61487
GO:BP	ATP metabolic process	GO:0046034	0.0189096	1.72332	276	342	6	61487	TEKT1
GO:BP	regulation of binding	GO:0051098	0.0190874	1.71925	367	342	7	61487	ZNF385D,RYR1,CLDN9
GO:CC	proteasome complex	GO:0000502	0.0191186	1.71854	66	342	3	61487	CPLX1
GO:CC	complex of collagen trimers	GO:0098644	0.0191186	1.71854	21	342	2	61487
GO:MF	transcription regulator activity	GO:0140110	0.0191424	1.718	1917	98	9	61487	CTBP1,PRDM2,TRIM15,ZNF225,USP21,RFX7,GRHL2,NR4A2,TCF7L2
GO:BP	embryonic digit morphogenesis	GO:0042733	0.0193503	1.71331	61	342	3	61487	TSPAN4,CLDN9
GO:BP	telencephalon cell migration	GO:0022029	0.0193503	1.71331	61	342	3	61487	TSPAN4
GO:BP	positive regulation of nucleocytoplasmic transport	GO:0046824	0.0193503	1.71331	61	342	3	61487	PAPOLB,TSPAN4
GO:BP	nuclear chromosome segregation	GO:0098813	0.0194926	1.71013	278	342	6	61487	FGF19,CTBP1
GO:BP	protein localization to condensed chromosome	GO:1903083	0.0196426	1.7068	19	342	2	61487	CTBP1
GO:BP	cellular sodium ion homeostasis	GO:0006883	0.0196426	1.7068	19	342	2	61487
GO:BP	kidney mesenchyme development	GO:0072074	0.0196426	1.7068	19	342	2	61487	CLDN9
GO:BP	striatum development	GO:0021756	0.0196426	1.7068	19	342	2	61487
GO:BP	negative regulation of vascular permeability	GO:0043116	0.0196426	1.7068	19	342	2	61487	PXDN,MRPL24
GO:BP	embryonic appendage morphogenesis	GO:0035113	0.0196426	1.7068	122	342	4	61487	TSPAN4,CLDN9
GO:BP	protein localization to kinetochore	GO:0034501	0.0196426	1.7068	19	342	2	61487	CTBP1
GO:BP	spinal cord patterning	GO:0021511	0.0196426	1.7068	19	342	2	61487	TSPAN4
GO:BP	trophectodermal cell differentiation	GO:0001829	0.0196426	1.7068	19	342	2	61487	C1ORF94
GO:BP	embryonic limb morphogenesis	GO:0030326	0.0196426	1.7068	122	342	4	61487	TSPAN4,CLDN9
GO:BP	carboxylic acid transport	GO:0046942	0.0196485	1.70667	279	342	6	61487	C12ORF42
GO:CC	early endosome	GO:0005769	0.0198562	1.7021	387	342	7	61487	HSDL1,CDK5RAP3,STRADA
GO:MF	enzyme regulator activity	GO:0030234	0.0198905	1.70135	1240	98	7	61487	USP6NL,DEPDC1,PPP1R12B,STRADA,RHOU,ELMOD1,CFLAR
GO:BP	sensory organ morphogenesis	GO:0090596	0.0199706	1.69961	280	342	6	61487	TSPAN4,C1ORF94
GO:BP	cellular component maintenance	GO:0043954	0.0199991	1.69899	62	342	3	61487	SEC24C
GO:BP	phosphatidylinositol phosphate biosynthetic process	GO:0046854	0.0199991	1.69899	62	342	3	61487	PAPOLB
GO:BP	monocarboxylic acid catabolic process	GO:0072329	0.0200603	1.69766	123	342	4	61487	SDK1,HLA-DPB1
GO:BP	positive regulation of defense response	GO:0031349	0.0202459	1.69366	281	342	6	61487	CD47,CPLX1,ZNF385D
GO:BP	purine ribonucleoside monophosphate biosynthetic process	GO:0009168	0.0203846	1.6907	20	342	2	61487	KIF3B
GO:BP	negative regulation of endodermal cell fate specification	GO:0042664	0.0203846	1.6907	1	342	1	61487
GO:BP	initiation of neural tube closure	GO:0021993	0.0203846	1.6907	1	342	1	61487
GO:BP	heart looping	GO:0001947	0.0203846	1.6907	64	342	3	61487	C1ORF94
GO:BP	metanephric nephron tubule development	GO:0072234	0.0203846	1.6907	20	342	2	61487	CSNK1G3
GO:BP	oxidation-dependent protein catabolic process	GO:0070407	0.0203846	1.6907	1	342	1	61487
GO:BP	negative regulation of mRNA catabolic process	GO:1902373	0.0203846	1.6907	64	342	3	61487
GO:BP	flavin adenine dinucleotide biosynthetic process	GO:0072388	0.0203846	1.6907	1	342	1	61487
GO:BP	negative regulation of positive thymic T cell selection	GO:1902233	0.0203846	1.6907	1	342	1	61487	ZNF225
GO:BP	sphingoid catabolic process	GO:0046521	0.0203846	1.6907	1	342	1	61487	CDK5RAP3
GO:BP	response to hyperoxia	GO:0055093	0.0203846	1.6907	20	342	2	61487
GO:BP	plasmacytoid dendritic cell cytokine production	GO:0002373	0.0203846	1.6907	1	342	1	61487
GO:BP	CD4-positive, alpha-beta T cell lineage commitment	GO:0043373	0.0203846	1.6907	20	342	2	61487	RGMA
GO:BP	positive regulation of hepatocyte differentiation	GO:0070368	0.0203846	1.6907	1	342	1	61487
GO:BP	negative regulation of interleukin-2-mediated signaling pathway	GO:1902206	0.0203846	1.6907	1	342	1	61487	ZNF225
GO:BP	regulation of interleukin-2-mediated signaling pathway	GO:1902205	0.0203846	1.6907	1	342	1	61487	ZNF225
GO:BP	locomotory behavior	GO:0007626	0.0203846	1.6907	200	342	5	61487	HSD17B11
GO:BP	actin polymerization or depolymerization	GO:0008154	0.0203846	1.6907	198	342	5	61487
GO:BP	leukocyte activation involved in immune response	GO:0002366	0.0203846	1.6907	285	342	6	61487	ZNF385D,RGMA
GO:BP	negative regulation of interleukin-4-mediated signaling pathway	GO:1902215	0.0203846	1.6907	1	342	1	61487	ZNF225
GO:BP	sinus venosus development	GO:0003235	0.0203846	1.6907	1	342	1	61487
GO:BP	modulation by host of symbiont process	GO:0051851	0.0203846	1.6907	64	342	3	61487	TMEM115
GO:BP	subpallium cell proliferation in forebrain	GO:0022012	0.0203846	1.6907	1	342	1	61487	TSPAN4
GO:BP	sinus venosus morphogenesis	GO:0003236	0.0203846	1.6907	1	342	1	61487
GO:BP	positive regulation of cell proliferation involved in heart valve morphogenesis	GO:0003251	0.0203846	1.6907	1	342	1	61487	CLDN9
GO:BP	cardioblast anterior-lateral migration	GO:0003259	0.0203846	1.6907	1	342	1	61487
GO:BP	cardioblast migration	GO:0003260	0.0203846	1.6907	1	342	1	61487
GO:BP	cell migration to the midline involved in heart development	GO:0003318	0.0203846	1.6907	1	342	1	61487
GO:BP	olfactory bulb axon guidance	GO:0071678	0.0203846	1.6907	1	342	1	61487
GO:BP	sister chromatid segregation	GO:0000819	0.0203846	1.6907	198	342	5	61487	FGF19,CTBP1
GO:BP	sorbitol metabolic process	GO:0006060	0.0203846	1.6907	1	342	1	61487
GO:BP	sorbitol catabolic process	GO:0006062	0.0203846	1.6907	1	342	1	61487
GO:BP	regulation of cell-substrate junction assembly	GO:0090109	0.0203846	1.6907	63	342	3	61487	PXDN
GO:BP	camera-type eye morphogenesis	GO:0048593	0.0203846	1.6907	126	342	4	61487	TSPAN4,C1ORF94
GO:BP	positive regulation of transcription involved in G2/M transition of mitotic cell cycle	GO:0090282	0.0203846	1.6907	1	342	1	61487
GO:BP	lymphocyte activation involved in immune response	GO:0002285	0.0203846	1.6907	199	342	5	61487	ZNF385D,RGMA
GO:BP	RNA localization	GO:0006403	0.0203846	1.6907	198	342	5	61487	RHOU
GO:BP	regulation of focal adhesion assembly	GO:0051893	0.0203846	1.6907	63	342	3	61487	PXDN
GO:BP	regulation of vasoconstriction by circulating norepinephrine	GO:0003117	0.0203846	1.6907	1	342	1	61487
GO:BP	regulation of vasoconstriction by norepinephrine	GO:0003116	0.0203846	1.6907	1	342	1	61487
GO:BP	cartilage development	GO:0051216	0.0203846	1.6907	198	342	5	61487	TSPAN4,CSNK1G3
GO:BP	G1/S transition of mitotic cell cycle	GO:0000082	0.0203846	1.6907	198	342	5	61487	PRDM2
GO:BP	protein delipidation	GO:0051697	0.0203846	1.6907	1	342	1	61487
GO:BP	FAD biosynthetic process	GO:0006747	0.0203846	1.6907	1	342	1	61487
GO:BP	FAD metabolic process	GO:0046443	0.0203846	1.6907	1	342	1	61487
GO:BP	L-xylitol metabolic process	GO:0051164	0.0203846	1.6907	1	342	1	61487
GO:BP	negative regulation of plasmacytoid dendritic cell cytokine production	GO:0002737	0.0203846	1.6907	1	342	1	61487
GO:BP	homeostasis of number of cells	GO:0048872	0.0203846	1.6907	285	342	6	61487	CYP2W1,C1ORF94,INF2,ZNF225
GO:BP	lateral ganglionic eminence cell proliferation	GO:0022018	0.0203846	1.6907	1	342	1	61487	TSPAN4
GO:BP	regulation of plasmacytoid dendritic cell cytokine production	GO:0002736	0.0203846	1.6907	1	342	1	61487
GO:BP	L-xylitol catabolic process	GO:0051160	0.0203846	1.6907	1	342	1	61487
GO:BP	glycine receptor clustering	GO:0072579	0.0203846	1.6907	1	342	1	61487
GO:BP	nuclear inner membrane organization	GO:0071765	0.0203846	1.6907	1	342	1	61487
GO:BP	positive regulation of oligodendrocyte apoptotic process	GO:1900143	0.0203846	1.6907	1	342	1	61487	MRPL24
GO:BP	outer medullary collecting duct development	GO:0072060	0.0203846	1.6907	1	342	1	61487	CSNK1G3
GO:BP	neural crest cell migration involved in heart formation	GO:0003147	0.0203846	1.6907	1	342	1	61487
GO:BP	negative regulation of DNA ligation	GO:0051107	0.0203846	1.6907	1	342	1	61487	RYR1
GO:BP	cell migration involved in coronary angiogenesis	GO:0060981	0.0203846	1.6907	1	342	1	61487
GO:BP	hexitol catabolic process	GO:0019407	0.0203846	1.6907	1	342	1	61487
GO:BP	regulation of cardiac myofibril assembly	GO:1905304	0.0203846	1.6907	1	342	1	61487	CLDN9
GO:BP	T-helper cell differentiation	GO:0042093	0.0203846	1.6907	64	342	3	61487	ZNF385D,RGMA
GO:BP	methionine transport	GO:0015821	0.0203846	1.6907	1	342	1	61487
GO:BP	protein localization to meiotic spindle midzone	GO:1903096	0.0203846	1.6907	1	342	1	61487	CTBP1
GO:BP	pentitol metabolic process	GO:0019519	0.0203846	1.6907	1	342	1	61487
GO:BP	negative regulation of DNA ligase activity	GO:1904876	0.0203846	1.6907	1	342	1	61487	RYR1
GO:BP	metal incorporation into metallo-molybdopterin complex	GO:0042040	0.0203846	1.6907	1	342	1	61487
GO:BP	fourth ventricle development	GO:0021592	0.0203846	1.6907	1	342	1	61487
GO:BP	diol biosynthetic process	GO:0034312	0.0203846	1.6907	20	342	2	61487	CDK5RAP3
GO:BP	positive regulation of cell-substrate adhesion	GO:0010811	0.0203846	1.6907	124	342	4	61487	PXDN
GO:BP	forebrain cell migration	GO:0021885	0.0203846	1.6907	64	342	3	61487	TSPAN4
GO:BP	pentitol catabolic process	GO:0019527	0.0203846	1.6907	1	342	1	61487
GO:BP	7,8-dihydroneopterin 3'-triphosphate biosynthetic process	GO:0035998	0.0203846	1.6907	1	342	1	61487
GO:BP	2-oxobutyrate catabolic process	GO:0019606	0.0203846	1.6907	1	342	1	61487	SDK1
GO:BP	regulation of myofibroblast contraction	GO:1904328	0.0203846	1.6907	1	342	1	61487
GO:BP	hepatocyte homeostasis	GO:0036333	0.0203846	1.6907	1	342	1	61487
GO:BP	lambdoid suture morphogenesis	GO:0060366	0.0203846	1.6907	1	342	1	61487	TSPAN4
GO:BP	sagittal suture morphogenesis	GO:0060367	0.0203846	1.6907	1	342	1	61487	TSPAN4
GO:BP	pathway-restricted SMAD protein phosphorylation	GO:0060389	0.0203846	1.6907	64	342	3	61487	CTBP1,CLDN9
GO:BP	negative regulation of cardiac myofibril assembly	GO:1905305	0.0203846	1.6907	1	342	1	61487	CLDN9
GO:BP	sequestering of neurotransmitter	GO:0042137	0.0203846	1.6907	1	342	1	61487
GO:BP	obsolete conversion of ds siRNA to ss siRNA	GO:0036404	0.0203846	1.6907	1	342	1	61487
GO:BP	molybdenum incorporation into molybdenum-molybdopterin complex	GO:0018315	0.0203846	1.6907	1	342	1	61487
GO:BP	cardioblast migration to the midline involved in heart field formation	GO:0060975	0.0203846	1.6907	1	342	1	61487
GO:BP	female gonad morphogenesis	GO:0061040	0.0203846	1.6907	1	342	1	61487	CLDN9
GO:BP	peptidyl-pyrromethane cofactor linkage	GO:0018160	0.0203846	1.6907	1	342	1	61487
GO:BP	protein localization to meiotic spindle	GO:1905359	0.0203846	1.6907	1	342	1	61487	CTBP1
GO:BP	anterior semicircular canal development	GO:0060873	0.0203846	1.6907	1	342	1	61487	TSPAN4
GO:BP	meiotic spindle assembly checkpoint signaling	GO:0033316	0.0203846	1.6907	1	342	1	61487	CTBP1
GO:BP	lateral semicircular canal development	GO:0060875	0.0203846	1.6907	1	342	1	61487	TSPAN4
GO:BP	obsolete conversion of ds siRNA to ss siRNA involved in RNA interference	GO:0033168	0.0203846	1.6907	1	342	1	61487
GO:BP	regulation of endosomal vesicle fusion	GO:1905364	0.0203846	1.6907	1	342	1	61487	CDK5RAP3
GO:BP	establishment or maintenance of polarity of embryonic epithelium	GO:0016332	0.0203846	1.6907	1	342	1	61487	CSNK1G3
GO:BP	glycoprotein metabolic process	GO:0009100	0.0203954	1.69047	378	342	7	61487	ALDH5A1,TCP11L2,ABHD14A
GO:BP	regulation of CD4-positive, alpha-beta T cell activation	GO:2000514	0.0210997	1.67572	65	342	3	61487	ZNF385D,RGMA
GO:BP	positive regulation of alpha-beta T cell activation	GO:0046635	0.0210997	1.67572	65	342	3	61487	TSPAN4,ZNF385D,RGMA
GO:BP	ureteric bud morphogenesis	GO:0060675	0.0210997	1.67572	65	342	3	61487	TSPAN4,CLDN9
GO:BP	cell activation involved in immune response	GO:0002263	0.0214127	1.66933	289	342	6	61487	ZNF385D,RGMA
GO:BP	T cell proliferation	GO:0042098	0.021481	1.66795	204	342	5	61487	ZNF385D,RGMA
GO:BP	carbohydrate biosynthetic process	GO:0016051	0.021481	1.66795	204	342	5	61487	ZNF225
GO:BP	CD4-positive, alpha-beta T cell differentiation involved in immune response	GO:0002294	0.0217695	1.66215	66	342	3	61487	ZNF385D,RGMA
GO:BP	regulation of RIG-I signaling pathway	GO:0039535	0.0217695	1.66215	21	342	2	61487	HSD17B11
GO:BP	alpha-amino acid metabolic process	GO:1901605	0.0217695	1.66215	205	342	5	61487	KIF3B
GO:BP	negative regulation of lipid storage	GO:0010888	0.0217695	1.66215	21	342	2	61487	ZNF225
GO:BP	mesonephric tubule morphogenesis	GO:0072171	0.0217695	1.66215	66	342	3	61487	TSPAN4,CLDN9
GO:BP	negative regulation of adenylate cyclase activity	GO:0007194	0.0217695	1.66215	21	342	2	61487	EI24
GO:BP	RNA stabilization	GO:0043489	0.0217695	1.66215	66	342	3	61487
GO:BP	regulation of alpha-beta T cell differentiation	GO:0046637	0.0217695	1.66215	66	342	3	61487	TSPAN4,ZNF385D,RGMA
GO:BP	regulation of myeloid cell differentiation	GO:0045637	0.0217695	1.66215	205	342	5	61487	PAPOLB,ZNF225
GO:BP	positive regulation of T-helper cell differentiation	GO:0045624	0.0217695	1.66215	21	342	2	61487	ZNF385D,RGMA
GO:BP	cellular response to platelet-derived growth factor stimulus	GO:0036120	0.0217695	1.66215	21	342	2	61487
GO:BP	T-helper 1 cell differentiation	GO:0045063	0.0217695	1.66215	21	342	2	61487	ZNF385D
GO:BP	pre-replicative complex assembly	GO:0036388	0.0217695	1.66215	21	342	2	61487	CPLX1
GO:BP	regulation of muscle cell differentiation	GO:0051147	0.0217695	1.66215	129	342	4	61487	CLDN9
GO:BP	acylglycerol metabolic process	GO:0006639	0.0217695	1.66215	129	342	4	61487
GO:BP	amide transport	GO:0042886	0.0218046	1.66145	291	342	6	61487	SAMD11,C12ORF42
GO:BP	germ cell development	GO:0007281	0.0218046	1.66145	291	342	6	61487	RWDD3,RIBC2,MGAT2
GO:CC	sarcolemma	GO:0042383	0.0220338	1.65691	135	342	4	61487
GO:BP	negative regulation of response to external stimulus	GO:0032102	0.0220644	1.65631	385	342	7	61487	CD47,CPLX1,THBS1,ZNF225
GO:BP	positive regulation of immune response	GO:0050778	0.0221458	1.65471	589	342	9	61487	CD47,CPLX1,ZNF385D,RGMA,ZNF225,PXDN
GO:BP	neutral lipid metabolic process	GO:0006638	0.0221458	1.65471	130	342	4	61487
GO:BP	negative regulation of transmembrane receptor protein serine/threonine kinase signaling pathway	GO:0090101	0.0221458	1.65471	130	342	4	61487	CLDN9
GO:CC	vacuole	GO:0005773	0.022391	1.64993	827	342	11	61487	CYP2W1,HSDL1,TMEM115
GO:CC	proteasome core complex	GO:0005839	0.0224034	1.64969	23	342	2	61487	CPLX1
GO:BP	gliogenesis	GO:0042063	0.0224361	1.64905	293	342	6	61487	TSPAN4
GO:BP	alpha-beta T cell activation involved in immune response	GO:0002287	0.0224697	1.6484	67	342	3	61487	ZNF385D,RGMA
GO:BP	regulation of phospholipase activity	GO:0010517	0.0224697	1.6484	67	342	3	61487	MEN1
GO:BP	alpha-beta T cell differentiation involved in immune response	GO:0002293	0.0224697	1.6484	67	342	3	61487	ZNF385D,RGMA
GO:CC	nuclear membrane	GO:0031965	0.0226041	1.64581	303	342	6	61487	TMEM115
GO:BP	digestive tract development	GO:0048565	0.0226273	1.64537	131	342	4	61487	TSPAN4,THBS1
GO:BP	mesoderm development	GO:0007498	0.0226273	1.64537	131	342	4	61487	C1ORF94,CLDN9
GO:CC	clathrin-coated endocytic vesicle membrane	GO:0030669	0.022639	1.64514	71	342	3	61487
GO:BP	lymphocyte proliferation	GO:0046651	0.0230623	1.6371	295	342	6	61487	RADIL,ZNF385D,RGMA
GO:CC	perinuclear region of cytoplasm	GO:0048471	0.0230978	1.63643	719	342	10	61487	PAPOLB,USP15,TMEM115
GO:CC	endopeptidase complex	GO:1905369	0.0232945	1.63275	72	342	3	61487	CPLX1
GO:BP	positive regulation of lipase activity	GO:0060193	0.0233061	1.63253	68	342	3	61487	MEN1
GO:BP	protein localization to synapse	GO:0035418	0.0233061	1.63253	68	342	3	61487	SEC24C,USP15,CFLAR
GO:BP	embryonic pattern specification	GO:0009880	0.0233061	1.63253	68	342	3	61487	CLDN9
GO:BP	lens morphogenesis in camera-type eye	GO:0002089	0.023398	1.63082	22	342	2	61487	C1ORF94
GO:BP	alpha-beta T cell lineage commitment	GO:0002363	0.023398	1.63082	22	342	2	61487	RGMA
GO:BP	purine nucleoside monophosphate biosynthetic process	GO:0009127	0.023398	1.63082	22	342	2	61487	KIF3B
GO:BP	positive regulation of phosphoprotein phosphatase activity	GO:0032516	0.023398	1.63082	22	342	2	61487	MRPS18A
GO:BP	left/right pattern formation	GO:0060972	0.023398	1.63082	22	342	2	61487	RWDD3,C1ORF94
GO:BP	response to platelet-derived growth factor	GO:0036119	0.023398	1.63082	22	342	2	61487
GO:BP	metanephric tubule development	GO:0072170	0.023398	1.63082	22	342	2	61487	CSNK1G3
GO:BP	glycerol ether metabolic process	GO:0006662	0.023398	1.63082	22	342	2	61487	PCDHA6
GO:BP	regulation of vesicle fusion	GO:0031338	0.023398	1.63082	22	342	2	61487	CDK5RAP3
GO:BP	thymic T cell selection	GO:0045061	0.023398	1.63082	22	342	2	61487	TSPAN4,ZNF225
GO:BP	negative regulation of cell activation	GO:0050866	0.0234555	1.62975	210	342	5	61487	TSPAN4,ZNF225
GO:CC	SWI/SNF complex	GO:0016514	0.023751	1.62432	24	342	2	61487	ERLEC1
GO:MF	interleukin-1 receptor antagonist activity	GO:0005152	0.02376	1.62415	3	98	1	61487	PXDN
GO:MF	protein kinase binding	GO:0019901	0.02376	1.62415	677	98	5	61487	CDK5RAP3,MAPT,PPP1R12B,LATS1,TCF7L2
GO:MF	ubiquitin modification-dependent histone binding	GO:0061649	0.02376	1.62415	3	98	1	61487	USP15
GO:MF	fibrinogen binding	GO:0070051	0.02376	1.62415	3	98	1	61487	THBS1
GO:MF	all-trans-retinol binding	GO:1904768	0.02376	1.62415	3	98	1	61487	CYP2W1
GO:BP	chromatin organization	GO:0006325	0.0239476	1.62074	598	342	9	61487	THBS1,COPB1
GO:CC	fibrillar center	GO:0001650	0.0240025	1.61974	140	342	4	61487	PPA1
GO:BP	somitogenesis	GO:0001756	0.0240148	1.61952	69	342	3	61487	CLDN9,LATS1
GO:BP	determination of heart left/right asymmetry	GO:0061371	0.0240148	1.61952	69	342	3	61487	C1ORF94
GO:CC	secretory granule membrane	GO:0030667	0.0240399	1.61907	309	342	6	61487	TMEM115,PXDN
GO:BP	positive regulation of proteolysis involved in cellular protein catabolic process	GO:1903052	0.0241358	1.61734	134	342	4	61487
GO:BP	macroautophagy	GO:0016236	0.0242051	1.61609	299	342	6	61487	ZNF385D
GO:BP	mononuclear cell proliferation	GO:0032943	0.0242051	1.61609	299	342	6	61487	RADIL,ZNF385D,RGMA
GO:BP	activation of immune response	GO:0002253	0.0243385	1.61371	394	342	7	61487	CPLX1,ZNF385D,ZNF225,PXDN
GO:CC	plasma membrane bounded cell projection cytoplasm	GO:0032838	0.0243907	1.61278	221	342	5	61487	RWDD3,RADIL,TSPAN4,USP15
GO:CC	GABA-ergic synapse	GO:0098982	0.0245076	1.6107	74	342	3	61487	SEC24C
GO:BP	positive regulation of protein transport	GO:0051222	0.0245504	1.60994	300	342	6	61487	PAPOLB,TSPAN4
GO:BP	detoxification	GO:0098754	0.0246746	1.60775	135	342	4	61487	C12ORF42
GO:BP	artery morphogenesis	GO:0048844	0.0247863	1.60579	70	342	3	61487	C1ORF94
GO:BP	positive regulation of DNA biosynthetic process	GO:2000573	0.0247863	1.60579	70	342	3	61487
GO:BP	embryonic heart tube morphogenesis	GO:0003143	0.0247863	1.60579	70	342	3	61487	C1ORF94
GO:BP	regulation of epidermal growth factor receptor signaling pathway	GO:0042058	0.0247863	1.60579	70	342	3	61487	ZNF225,PXDN
GO:BP	muscle tissue morphogenesis	GO:0060415	0.0247863	1.60579	70	342	3	61487	CLDN9
GO:MF	rRNA binding	GO:0019843	0.0248332	1.60497	66	98	2	61487	ERI1,MRPS18A
GO:BP	protein folding	GO:0006457	0.0250647	1.60094	214	342	5	61487
GO:BP	antigen processing and presentation of exogenous peptide antigen via MHC class I, TAP-dependent	GO:0002479	0.0250855	1.60058	23	342	2	61487	CPLX1
GO:BP	steroid hormone mediated signaling pathway	GO:0043401	0.0250855	1.60058	136	342	4	61487
GO:BP	metanephric nephron epithelium development	GO:0072243	0.0250855	1.60058	23	342	2	61487	CSNK1G3
GO:BP	CD4-positive or CD8-positive, alpha-beta T cell lineage commitment	GO:0043369	0.0250855	1.60058	23	342	2	61487	RGMA
GO:BP	ribosome biogenesis	GO:0042254	0.0250855	1.60058	302	342	6	61487	CD47,PPA1,RPL36AL
GO:BP	forebrain regionalization	GO:0021871	0.0250855	1.60058	23	342	2	61487	TSPAN4,CSNK1G3
GO:BP	response to immobilization stress	GO:0035902	0.0250855	1.60058	23	342	2	61487
GO:BP	dorsal/ventral neural tube patterning	GO:0021904	0.0250855	1.60058	23	342	2	61487	TSPAN4
GO:CC	microtubule plus-end	GO:0035371	0.0251038	1.60026	25	342	2	61487
GO:CC	histone deacetylase complex	GO:0000118	0.025182	1.59891	75	342	3	61487
GO:CC	basolateral plasma membrane	GO:0016323	0.0252711	1.59738	224	342	5	61487	C12ORF42
GO:BP	cardiac ventricle morphogenesis	GO:0003208	0.0254937	1.59357	71	342	3	61487	CLDN9
GO:BP	cardiac muscle cell contraction	GO:0086003	0.0254937	1.59357	71	342	3	61487
GO:BP	collagen fibril organization	GO:0030199	0.0254937	1.59357	71	342	3	61487
GO:BP	negative regulation of T cell proliferation	GO:0042130	0.0254937	1.59357	71	342	3	61487
GO:BP	alpha-amino acid biosynthetic process	GO:1901607	0.0254937	1.59357	71	342	3	61487
GO:BP	SCF-dependent proteasomal ubiquitin-dependent protein catabolic process	GO:0031146	0.0254937	1.59357	71	342	3	61487	CPLX1
GO:BP	liver development	GO:0001889	0.0255667	1.59233	137	342	4	61487	TSPAN4,C1ORF94
GO:CC	nuclear speck	GO:0016607	0.0260543	1.58412	414	342	7	61487	TSPAN4,RIF1,RYR1,GPC2
GO:BP	mammary gland development	GO:0030879	0.0261788	1.58205	138	342	4	61487	TSPAN4,CSNK1G3
GO:BP	endocrine system development	GO:0035270	0.0261788	1.58205	138	342	4	61487	C1ORF94,CLDN9,LATS1
GO:BP	cardiac muscle cell development	GO:0055013	0.0263601	1.57905	72	342	3	61487	CLDN9
GO:BP	amyloid precursor protein metabolic process	GO:0042982	0.0263601	1.57905	72	342	3	61487
GO:BP	selective autophagy	GO:0061912	0.0263601	1.57905	72	342	3	61487	ZNF385D
GO:BP	regulation of defense response to virus	GO:0050688	0.0263601	1.57905	72	342	3	61487	CD47,RGMA
GO:CC	cytoplasmic microtubule	GO:0005881	0.0265508	1.57592	77	342	3	61487	RFX7
GO:CC	endoplasmic reticulum tubular network	GO:0071782	0.0265508	1.57592	26	342	2	61487	RFX7
GO:BP	aging	GO:0007568	0.0267291	1.57302	307	342	6	61487	GALNT9,C1ORF94,CLDN9,GFRA1
GO:BP	activation of protein kinase activity	GO:0032147	0.0267291	1.57302	139	342	4	61487
GO:BP	glycoprotein biosynthetic process	GO:0009101	0.0267291	1.57302	307	342	6	61487	ALDH5A1,TCP11L2,ABHD14A
GO:BP	negative regulation of defense response to virus	GO:0050687	0.0267583	1.57254	24	342	2	61487	CD47
GO:BP	negative regulation of cyclase activity	GO:0031280	0.0267583	1.57254	24	342	2	61487	EI24
GO:BP	maturation of 5.8S rRNA from tricistronic rRNA transcript (SSU-rRNA, 5.8S rRNA, LSU-rRNA)	GO:0000466	0.0267583	1.57254	24	342	2	61487	PPA1
GO:BP	positive regulation of muscle cell apoptotic process	GO:0010661	0.0267583	1.57254	24	342	2	61487	PRDM2,CLDN9
GO:BP	regulation of platelet-derived growth factor receptor signaling pathway	GO:0010640	0.0267583	1.57254	24	342	2	61487	ZNF225,PXDN
GO:BP	cochlea morphogenesis	GO:0090103	0.0267583	1.57254	24	342	2	61487
GO:BP	glutamine metabolic process	GO:0006541	0.0267583	1.57254	24	342	2	61487	KIF3B
GO:BP	protein localization to chromosome, centromeric region	GO:0071459	0.0267583	1.57254	24	342	2	61487	CTBP1
GO:BP	atrioventricular valve morphogenesis	GO:0003181	0.0267583	1.57254	24	342	2	61487	CLDN9
GO:BP	negative regulation of muscle contraction	GO:0045932	0.0267583	1.57254	24	342	2	61487
GO:MF	cobalt ion binding	GO:0050897	0.0269999	1.56864	4	98	1	61487	SHMT2
GO:MF	beta-adrenergic receptor activity	GO:0004939	0.0269999	1.56864	4	98	1	61487	ADRB3
GO:MF	hydrolase activity, acting on acid anhydrides, in phosphorus-containing anhydrides	GO:0016818	0.0269999	1.56864	715	98	5	61487	SMC1B,PPA1,RHOU,G3BP1,KIF3B
GO:MF	thrombospondin receptor activity	GO:0070053	0.0269999	1.56864	4	98	1	61487	CD47
GO:MF	hydrolase activity, acting on acid anhydrides	GO:0016817	0.0269999	1.56864	715	98	5	61487	SMC1B,PPA1,RHOU,G3BP1,KIF3B
GO:MF	pyrophosphatase activity	GO:0016462	0.0269999	1.56864	712	98	5	61487	SMC1B,PPA1,RHOU,G3BP1,KIF3B
GO:MF	calcium-induced calcium release activity	GO:0048763	0.0269999	1.56864	4	98	1	61487	RYR1
GO:MF	DNA/RNA helicase activity	GO:0033677	0.0269999	1.56864	4	98	1	61487	G3BP1
GO:MF	serine binding	GO:0070905	0.0269999	1.56864	4	98	1	61487	SHMT2
GO:MF	ryanodine-sensitive calcium-release channel activity	GO:0005219	0.0269999	1.56864	4	98	1	61487	RYR1
GO:MF	UDP-galactose transmembrane transporter activity	GO:0005459	0.0269999	1.56864	4	98	1	61487	SLC35B1
GO:MF	structural constituent of ribosome	GO:0003735	0.0269999	1.56864	449	98	4	61487	MRPL54,MRPS18A,RPL36AL,MRPL24
GO:MF	DNA-binding transcription activator activity, RNA polymerase II-specific	GO:0001228	0.0269999	1.56864	456	98	4	61487	PRDM2,ZNF225,GRHL2,NR4A2
GO:MF	inorganic diphosphatase activity	GO:0004427	0.0269999	1.56864	4	98	1	61487	PPA1
GO:BP	cellular response to mechanical stimulus	GO:0071260	0.0270845	1.56728	73	342	3	61487	GPC2
GO:BP	lamellipodium assembly	GO:0030032	0.0270845	1.56728	73	342	3	61487	PAPOLB
GO:BP	stem cell population maintenance	GO:0019827	0.0270971	1.56708	140	342	4	61487
GO:BP	hepaticobiliary system development	GO:0061008	0.0270971	1.56708	140	342	4	61487	TSPAN4,C1ORF94
GO:MF	DNA-binding transcription activator activity	GO:0001216	0.0272143	1.5652	461	98	4	61487	PRDM2,ZNF225,GRHL2,NR4A2
GO:BP	regulation of chemotaxis	GO:0050920	0.0272779	1.56419	220	342	5	61487	MEN1,ZNF225
GO:BP	import into cell	GO:0098657	0.0277656	1.55649	221	342	5	61487	C12ORF42
GO:BP	nephron tubule morphogenesis	GO:0072078	0.0279545	1.55355	74	342	3	61487	TSPAN4,CLDN9
GO:BP	Wnt signaling pathway, planar cell polarity pathway	GO:0060071	0.0279545	1.55355	74	342	3	61487	CPLX1
GO:BP	mitochondrion organization	GO:0007005	0.0279545	1.55355	510	342	8	61487	GALNT9,PCDHB16
GO:BP	regulation of calcium-mediated signaling	GO:0050848	0.0279545	1.55355	74	342	3	61487
GO:BP	organic acid transport	GO:0015849	0.0279608	1.55345	311	342	6	61487	C12ORF42
GO:CC	collagen-containing extracellular matrix	GO:0062023	0.0279913	1.55298	421	342	7	61487
GO:CC	cytoplasmic stress granule	GO:0010494	0.0280754	1.55167	79	342	3	61487	HSD17B11
GO:CC	Schaffer collateral - CA1 synapse	GO:0098685	0.0280754	1.55167	79	342	3	61487	SEC24C,MRPL24
GO:BP	oxidative phosphorylation	GO:0006119	0.0282693	1.54868	142	342	4	61487	TEKT1
GO:BP	positive regulation of chemotaxis	GO:0050921	0.0282693	1.54868	142	342	4	61487	MEN1
GO:BP	viral life cycle	GO:0019058	0.0283192	1.54792	312	342	6	61487	TMEM115,COPB1
GO:BP	anion transport	GO:0006820	0.0284572	1.54581	512	342	8	61487	C12ORF42,G3BP1
GO:BP	positive regulation of excitatory postsynaptic potential	GO:2000463	0.0285494	1.5444	25	342	2	61487
GO:BP	outflow tract septum morphogenesis	GO:0003148	0.0285494	1.5444	25	342	2	61487	CLDN9
GO:BP	vascular associated smooth muscle contraction	GO:0014829	0.0285494	1.5444	25	342	2	61487	CFLAR
GO:BP	positive regulation of extracellular matrix organization	GO:1903055	0.0285494	1.5444	25	342	2	61487
GO:BP	AMP metabolic process	GO:0046033	0.0285494	1.5444	25	342	2	61487	KIF3B
GO:BP	regulation of activin receptor signaling pathway	GO:0032925	0.0285494	1.5444	25	342	2	61487
GO:BP	positive regulation of leukocyte activation	GO:0002696	0.0285733	1.54404	410	342	7	61487	TSPAN4,ZNF385D,RGMA
GO:BP	T cell differentiation involved in immune response	GO:0002292	0.0287136	1.54191	75	342	3	61487	ZNF385D,RGMA
GO:BP	fatty acid beta-oxidation	GO:0006635	0.0287136	1.54191	75	342	3	61487	HLA-DPB1
GO:BP	digestive system development	GO:0055123	0.0287136	1.54191	143	342	4	61487	TSPAN4,THBS1
GO:BP	extrinsic apoptotic signaling pathway	GO:0097191	0.028914	1.53889	224	342	5	61487	PAPOLB,MEN1
GO:MF	SMAD binding	GO:0046332	0.0290554	1.53677	78	98	2	61487	MEN1,USP15
GO:BP	phosphatidylinositol 3-kinase signaling	GO:0014065	0.0293661	1.53215	144	342	4	61487	PAPOLB,MEN1
GO:BP	response to carbohydrate	GO:0009743	0.0293986	1.53167	225	342	5	61487	RIBC2,PCDHA6,CLDN9
GO:BP	negative regulation of transforming growth factor beta receptor signaling pathway	GO:0030512	0.0295659	1.52921	76	342	3	61487
GO:BP	negative regulation of RNA catabolic process	GO:1902369	0.0295659	1.52921	76	342	3	61487
GO:BP	regulation of ERBB signaling pathway	GO:1901184	0.0295659	1.52921	76	342	3	61487	ZNF225,PXDN
GO:BP	nephron epithelium morphogenesis	GO:0072088	0.0295659	1.52921	76	342	3	61487	TSPAN4,CLDN9
GO:BP	adenylate cyclase-inhibiting G protein-coupled receptor signaling pathway	GO:0007193	0.0295659	1.52921	76	342	3	61487	EI24,MRPL24
GO:BP	cellular amino acid biosynthetic process	GO:0008652	0.0295659	1.52921	76	342	3	61487
GO:CC	membrane microdomain	GO:0098857	0.029744	1.5266	331	342	6	61487
GO:CC	megasporocyte nucleus	GO:0043076	0.029744	1.5266	2	342	1	61487
GO:CC	ryanodine receptor complex	GO:1990425	0.029744	1.5266	2	342	1	61487
GO:CC	extrinsic component of phagophore assembly site membrane	GO:0097632	0.029744	1.5266	2	342	1	61487
GO:CC	collagen type XI trimer	GO:0005592	0.029744	1.5266	2	342	1	61487
GO:CC	serotonin-activated cation-selective channel complex	GO:1904602	0.029744	1.5266	2	342	1	61487
GO:CC	extrinsic component of autophagosome membrane	GO:0097635	0.029744	1.5266	2	342	1	61487
GO:CC	interleukin-12 receptor complex	GO:0042022	0.029744	1.5266	2	342	1	61487	RGMA
GO:CC	leading edge of lamellipodium	GO:0061851	0.029744	1.5266	2	342	1	61487
GO:CC	discoidal high-density lipoprotein particle	GO:0034365	0.029744	1.5266	2	342	1	61487
GO:CC	membrane raft	GO:0045121	0.029744	1.5266	330	342	6	61487
GO:CC	3-methylcrotonyl-CoA carboxylase complex, mitochondrial	GO:0002169	0.029744	1.5266	2	342	1	61487
GO:CC	methylcrotonoyl-CoA carboxylase complex	GO:1905202	0.029744	1.5266	2	342	1	61487
GO:BP	regulation of epithelial cell migration	GO:0010632	0.029784	1.52602	226	342	5	61487	MEN1,GPC2
GO:BP	regulation of cytokine-mediated signaling pathway	GO:0001959	0.0298183	1.52552	145	342	4	61487	ZNF385D,CDK5RAP3,ZNF225
GO:BP	microtubule organizing center organization	GO:0031023	0.0298183	1.52552	145	342	4	61487	GPC2
GO:BP	appendage morphogenesis	GO:0035107	0.0298183	1.52552	145	342	4	61487	TSPAN4,CLDN9
GO:BP	limb morphogenesis	GO:0035108	0.0298183	1.52552	145	342	4	61487	TSPAN4,CLDN9
GO:BP	wound healing	GO:0042060	0.0300296	1.52245	415	342	7	61487	TSPAN4,CLDN9
GO:BP	cardiac muscle hypertrophy	GO:0003300	0.0301134	1.52124	77	342	3	61487	CLDN9
GO:BP	cerebral cortex radial glia-guided migration	GO:0021801	0.0301134	1.52124	26	342	2	61487	TSPAN4
GO:BP	regulation of T cell differentiation in thymus	GO:0033081	0.0301134	1.52124	26	342	2	61487	ZNF225
GO:BP	gonad development	GO:0008406	0.0301134	1.52124	227	342	5	61487	C1ORF94,PCDHB16,CLDN9
GO:BP	negative regulation of T cell receptor signaling pathway	GO:0050860	0.0301134	1.52124	26	342	2	61487	ZNF225,PXDN
GO:BP	cardiac cell development	GO:0055006	0.0301134	1.52124	77	342	3	61487	CLDN9
GO:BP	embryonic camera-type eye morphogenesis	GO:0048596	0.0301134	1.52124	26	342	2	61487	C1ORF94
GO:BP	DNA catabolic process, endonucleolytic	GO:0000737	0.0301134	1.52124	26	342	2	61487	CYP2W1
GO:BP	metanephric epithelium development	GO:0072207	0.0301134	1.52124	26	342	2	61487	CSNK1G3
GO:BP	telencephalon glial cell migration	GO:0022030	0.0301134	1.52124	26	342	2	61487	TSPAN4
GO:BP	membrane depolarization	GO:0051899	0.0301134	1.52124	77	342	3	61487
GO:BP	muscle organ morphogenesis	GO:0048644	0.0301134	1.52124	77	342	3	61487	CLDN9
GO:BP	negative regulation of locomotion	GO:0040013	0.0301134	1.52124	318	342	6	61487	C1ORF94,ZNF225,GPC2,PXDN
GO:BP	synapse maturation	GO:0060074	0.0301134	1.52124	26	342	2	61487
GO:BP	negative regulation of lyase activity	GO:0051350	0.0301134	1.52124	26	342	2	61487	EI24
GO:BP	regulation of bone mineralization	GO:0030500	0.0301134	1.52124	77	342	3	61487
GO:BP	regulation of glial cell proliferation	GO:0060251	0.0301134	1.52124	26	342	2	61487
GO:BP	GMP metabolic process	GO:0046037	0.0301134	1.52124	26	342	2	61487	KIF3B
GO:BP	folic acid-containing compound metabolic process	GO:0006760	0.0301134	1.52124	26	342	2	61487
GO:BP	regulation of lymphocyte proliferation	GO:0050670	0.0303114	1.51839	228	342	5	61487	ZNF385D,RGMA
GO:BP	regulation of muscle system process	GO:0090257	0.0303114	1.51839	228	342	5	61487	CDK5RAP3,CLDN9
GO:BP	regulation of developmental growth	GO:0048638	0.0303381	1.51801	319	342	6	61487	C1ORF94
GO:BP	regulation of cellular ketone metabolic process	GO:0010565	0.0306694	1.51329	147	342	4	61487	CPLX1
GO:BP	positive regulation of epithelial cell migration	GO:0010634	0.0306694	1.51329	147	342	4	61487	MEN1
GO:BP	regulation of establishment of protein localization	GO:0070201	0.0306694	1.51329	522	342	8	61487	PAPOLB,TSPAN4
GO:BP	positive regulation of neuron projection development	GO:0010976	0.0306694	1.51329	147	342	4	61487
GO:BP	cellular response to virus	GO:0098586	0.0309359	1.50954	78	342	3	61487	CD47,HSD17B11
GO:BP	fibroblast growth factor receptor signaling pathway	GO:0008543	0.0309359	1.50954	78	342	3	61487	MEN1
GO:BP	heart growth	GO:0060419	0.0309359	1.50954	78	342	3	61487	C1ORF94
GO:BP	regulation of establishment of planar polarity	GO:0090175	0.0309359	1.50954	78	342	3	61487	CPLX1
GO:BP	renal tubule morphogenesis	GO:0061333	0.0309359	1.50954	78	342	3	61487	TSPAN4,CLDN9
GO:MF	Y-form DNA binding	GO:0000403	0.030989	1.50879	5	98	1	61487	MEN1
GO:MF	glial cell-derived neurotrophic factor receptor activity	GO:0016167	0.030989	1.50879	5	98	1	61487	GFRA1
GO:MF	cysteine-type exopeptidase activity	GO:0070004	0.030989	1.50879	5	98	1	61487	SCRN1
GO:MF	intraciliary transport particle B binding	GO:0120170	0.030989	1.50879	5	98	1	61487	KIF3B
GO:MF	norepinephrine binding	GO:0051380	0.030989	1.50879	5	98	1	61487	ADRB3
GO:MF	neurotrophin receptor activity	GO:0005030	0.030989	1.50879	5	98	1	61487	GFRA1
GO:MF	all-trans retinal binding	GO:0005503	0.030989	1.50879	5	98	1	61487	CYP2W1
GO:CC	SWI/SNF superfamily-type complex	GO:0070603	0.0311318	1.5068	84	342	3	61487	ERLEC1
GO:BP	cell junction assembly	GO:0034329	0.0312322	1.5054	420	342	7	61487	SEC24C,PXDN
GO:BP	positive regulation of innate immune response	GO:0045089	0.0312368	1.50533	148	342	4	61487	CD47,CPLX1
GO:BP	negative regulation of defense response	GO:0031348	0.0316448	1.4997	231	342	5	61487	CD47,CPLX1,ZNF225
GO:BP	regulation of mononuclear cell proliferation	GO:0032944	0.0316448	1.4997	231	342	5	61487	ZNF385D,RGMA
GO:BP	nervous system process	GO:0050877	0.0317053	1.49887	1486	342	16	61487	RIBC2,THBS1,STAG3
GO:BP	positive regulation of peptidyl-threonine phosphorylation	GO:0010800	0.0317053	1.49887	27	342	2	61487	ZNF385D,CDK5RAP3
GO:BP	response to increased oxygen levels	GO:0036296	0.0317053	1.49887	27	342	2	61487
GO:BP	atrioventricular valve development	GO:0003171	0.0317053	1.49887	27	342	2	61487	CLDN9
GO:BP	anatomical structure homeostasis	GO:0060249	0.0317053	1.49887	323	342	6	61487
GO:BP	apoptotic nuclear changes	GO:0030262	0.0317053	1.49887	27	342	2	61487	CYP2W1
GO:BP	cleavage involved in rRNA processing	GO:0000469	0.0317053	1.49887	27	342	2	61487	RPL36AL
GO:BP	extracellular matrix organization	GO:0030198	0.0317053	1.49887	323	342	6	61487
GO:BP	regulation of cell fate commitment	GO:0010453	0.0317053	1.49887	27	342	2	61487	RGMA
GO:BP	ether metabolic process	GO:0018904	0.0317053	1.49887	27	342	2	61487	PCDHA6
GO:BP	hexose biosynthetic process	GO:0019319	0.0317053	1.49887	79	342	3	61487	ZNF225
GO:CC	endocytic vesicle	GO:0030139	0.0317385	1.49841	337	342	6	61487	ADRB3,CSNK1G3,CDK5RAP3
GO:MF	nucleoside-triphosphatase regulator activity	GO:0060589	0.0318424	1.49699	497	98	4	61487	USP6NL,DEPDC1,RHOU,ELMOD1
GO:MF	GTPase regulator activity	GO:0030695	0.0318424	1.49699	497	98	4	61487	USP6NL,DEPDC1,RHOU,ELMOD1
GO:MF	hydrolase activity, acting on ester bonds	GO:0016788	0.0318424	1.49699	780	98	5	61487	MTMR14,ERI1,ACY3,MTMR4,G3BP1
GO:BP	regulation of intracellular protein transport	GO:0033157	0.0318949	1.49628	232	342	5	61487	PAPOLB,TSPAN4
GO:BP	development of primary sexual characteristics	GO:0045137	0.0318949	1.49628	232	342	5	61487	C1ORF94,PCDHB16,CLDN9
GO:BP	organic hydroxy compound biosynthetic process	GO:1901617	0.0318949	1.49628	232	342	5	61487	CDK5RAP3
GO:BP	extracellular structure organization	GO:0043062	0.0319666	1.4953	324	342	6	61487
GO:BP	endocytosis	GO:0006897	0.0322868	1.49097	638	342	9	61487	CDK5RAP3
GO:CC	cell projection membrane	GO:0031253	0.0326089	1.48666	340	342	6	61487	PXDN
GO:CC	condensed chromosome	GO:0000793	0.0326089	1.48666	245	342	5	61487	CTBP1
GO:CC	ATPase complex	GO:1904949	0.0326089	1.48666	86	342	3	61487	ERLEC1
GO:BP	response to axon injury	GO:0048678	0.0326502	1.48611	80	342	3	61487	USP15,PCDHA6
GO:BP	striated muscle hypertrophy	GO:0014897	0.0326502	1.48611	80	342	3	61487	CLDN9
GO:BP	external encapsulating structure organization	GO:0045229	0.03279	1.48426	326	342	6	61487
GO:MF	small GTPase binding	GO:0031267	0.0328607	1.48332	263	98	3	61487	USP6NL,INF2,KIF3B
GO:MF	beta-catenin binding	GO:0008013	0.0328655	1.48326	88	98	2	61487	NR4A2,TCF7L2
GO:BP	regulation of innate immune response	GO:0045088	0.0328788	1.48308	234	342	5	61487	CD47,CPLX1,ZNF225
GO:BP	branching morphogenesis of an epithelial tube	GO:0048754	0.0329266	1.48245	151	342	4	61487	TSPAN4,CLDN9
GO:BP	RIG-I signaling pathway	GO:0039529	0.0331272	1.47982	28	342	2	61487	HSD17B11
GO:BP	regulation of autophagy	GO:0010506	0.0331272	1.47982	331	342	6	61487	ZNF385D
GO:BP	regulation of mitotic cytokinetic process	GO:1903436	0.0331272	1.47982	2	342	1	61487
GO:BP	negative regulation of interleukin-6-mediated signaling pathway	GO:0070104	0.0331272	1.47982	2	342	1	61487	ZNF225
GO:BP	positive regulation of mitotic cytokinetic process	GO:1903438	0.0331272	1.47982	2	342	1	61487
GO:BP	mitochondrial translational initiation	GO:0070124	0.0331272	1.47982	2	342	1	61487
GO:BP	trimming of second mannose on A branch	GO:0036512	0.0331272	1.47982	2	342	1	61487
GO:BP	regulation of endodermal cell fate specification	GO:0042663	0.0331272	1.47982	2	342	1	61487
GO:BP	trimming of first mannose on A branch	GO:0036511	0.0331272	1.47982	2	342	1	61487
GO:BP	positive regulation of oocyte development	GO:0060282	0.0331272	1.47982	2	342	1	61487
GO:BP	regulation of hepatocyte differentiation	GO:0070366	0.0331272	1.47982	2	342	1	61487
GO:BP	trimming of terminal mannose on B branch	GO:0036509	0.0331272	1.47982	2	342	1	61487
GO:BP	adult locomotory behavior	GO:0008344	0.0331272	1.47982	81	342	3	61487	HSD17B11
GO:BP	response to nutrient	GO:0007584	0.0331272	1.47982	153	342	4	61487
GO:BP	notochord regression	GO:0060032	0.0331272	1.47982	2	342	1	61487
GO:BP	establishment of synaptic specificity at neuromuscular junction	GO:0007529	0.0331272	1.47982	2	342	1	61487
GO:BP	endoderm development	GO:0007492	0.0331272	1.47982	81	342	3	61487	CLDN9
GO:BP	zygotic specification of dorsal/ventral axis	GO:0007352	0.0331272	1.47982	2	342	1	61487
GO:BP	response to interleukin-1	GO:0070555	0.0331272	1.47982	154	342	4	61487	CPLX1,ZNF385D,MRPL24
GO:BP	nephrogenic mesenchyme morphogenesis	GO:0072134	0.0331272	1.47982	2	342	1	61487	CLDN9
GO:BP	inflammatory response	GO:0006954	0.0331272	1.47982	756	342	10	61487	CPLX1,SAMD11,ZNF385D,CDK5RAP3,ZNF225
GO:BP	carbohydrate derivative transport	GO:1901264	0.0331272	1.47982	82	342	3	61487	G3BP1
GO:BP	flavin-containing compound biosynthetic process	GO:0042727	0.0331272	1.47982	2	342	1	61487
GO:BP	process utilizing autophagic mechanism	GO:0061919	0.0331272	1.47982	533	342	8	61487	ZNF385D
GO:BP	negative regulation of type B pancreatic cell proliferation	GO:1904691	0.0331272	1.47982	2	342	1	61487
GO:BP	adrenal cortex formation	GO:0035802	0.0331272	1.47982	2	342	1	61487	C1ORF94
GO:BP	regulation of stem cell differentiation	GO:2000736	0.0331272	1.47982	81	342	3	61487	CPLX1
GO:BP	olfactory bulb mitral cell layer development	GO:0061034	0.0331272	1.47982	2	342	1	61487
GO:BP	adrenal gland development	GO:0030325	0.0331272	1.47982	28	342	2	61487	C1ORF94,CLDN9
GO:BP	negative regulation of cell-cell adhesion mediated by integrin	GO:0033633	0.0331272	1.47982	2	342	1	61487
GO:BP	positive regulation of B cell chemotaxis	GO:2000538	0.0331272	1.47982	2	342	1	61487
GO:BP	regulation of B cell chemotaxis	GO:2000537	0.0331272	1.47982	2	342	1	61487
GO:BP	floor plate formation	GO:0021508	0.0331272	1.47982	2	342	1	61487
GO:BP	diol metabolic process	GO:0034311	0.0331272	1.47982	28	342	2	61487	CDK5RAP3
GO:BP	response to interferon-gamma	GO:0034341	0.0331272	1.47982	153	342	4	61487	RGMA,ZNF225
GO:BP	positive regulation of glial cell apoptotic process	GO:0034352	0.0331272	1.47982	2	342	1	61487	MRPL24
GO:BP	cellular response to dsDNA	GO:1990786	0.0331272	1.47982	2	342	1	61487	CD47
GO:BP	regulation of plasma lipoprotein oxidation	GO:0034444	0.0331272	1.47982	2	342	1	61487
GO:BP	negative regulation of plasma lipoprotein oxidation	GO:0034445	0.0331272	1.47982	2	342	1	61487
GO:BP	response to dsDNA	GO:1990784	0.0331272	1.47982	2	342	1	61487	CD47
GO:BP	myofibroblast contraction	GO:1990764	0.0331272	1.47982	2	342	1	61487
GO:BP	dendrite development	GO:0016358	0.0331272	1.47982	235	342	5	61487
GO:BP	selenocysteine biosynthetic process	GO:0016260	0.0331272	1.47982	2	342	1	61487
GO:BP	negative regulation of intracellular transport of viral material	GO:1901253	0.0331272	1.47982	2	342	1	61487
GO:BP	regulation of DNA ligase activity	GO:1904875	0.0331272	1.47982	2	342	1	61487	RYR1
GO:BP	positive regulation of mini excitatory postsynaptic potential	GO:0061885	0.0331272	1.47982	2	342	1	61487
GO:BP	regulation of mini excitatory postsynaptic potential	GO:0061884	0.0331272	1.47982	2	342	1	61487
GO:BP	positive regulation of hepatic stellate cell migration	GO:0061870	0.0331272	1.47982	2	342	1	61487	MRPL24
GO:BP	muscle hypertrophy	GO:0014896	0.0331272	1.47982	82	342	3	61487	CLDN9
GO:BP	positive regulation of Schwann cell differentiation	GO:0014040	0.0331272	1.47982	2	342	1	61487
GO:BP	developmental growth involved in morphogenesis	GO:0060560	0.0331272	1.47982	236	342	5	61487	CSNK1G3
GO:BP	protein localization to phagocytic vesicle	GO:1905161	0.0331272	1.47982	2	342	1	61487	ADRB3
GO:BP	hepatic stellate cell migration	GO:0061868	0.0331272	1.47982	2	342	1	61487	MRPL24
GO:BP	regulation of protein localization to phagocytic vesicle	GO:1905169	0.0331272	1.47982	2	342	1	61487	ADRB3
GO:BP	positive regulation of protein localization to phagocytic vesicle	GO:1905171	0.0331272	1.47982	2	342	1	61487	ADRB3
GO:BP	carbohydrate catabolic process	GO:0016052	0.0331272	1.47982	154	342	4	61487
GO:BP	gonad morphogenesis	GO:0035262	0.0331272	1.47982	2	342	1	61487	CLDN9
GO:BP	regulation of hepatic stellate cell migration	GO:0061869	0.0331272	1.47982	2	342	1	61487	MRPL24
GO:BP	negative regulation of NIK/NF-kappaB signaling	GO:1901223	0.0331272	1.47982	28	342	2	61487	TCF7L2
GO:BP	sperm axoneme assembly	GO:0007288	0.0331272	1.47982	28	342	2	61487	RWDD3,MGAT2
GO:BP	autophagy	GO:0006914	0.0331272	1.47982	533	342	8	61487	ZNF385D
GO:BP	modulation by host of viral transcription	GO:0043921	0.0331272	1.47982	2	342	1	61487
GO:BP	cardiac atrium formation	GO:0003210	0.0331272	1.47982	2	342	1	61487
GO:BP	regulation of release of sequestered calcium ion into cytosol	GO:0051279	0.0331272	1.47982	82	342	3	61487
GO:BP	polyol catabolic process	GO:0046174	0.0331272	1.47982	28	342	2	61487
GO:BP	2-oxobutyrate metabolic process	GO:0046361	0.0331272	1.47982	2	342	1	61487	SDK1
GO:BP	fructose biosynthetic process	GO:0046370	0.0331272	1.47982	2	342	1	61487
GO:BP	negative regulation of dendritic cell cytokine production	GO:0002731	0.0331272	1.47982	2	342	1	61487
GO:BP	positive regulation of immune effector process	GO:0002699	0.0331272	1.47982	235	342	5	61487	ZNF385D,RGMA,PXDN
GO:BP	immune response in nasopharyngeal-associated lymphoid tissue	GO:0002395	0.0331272	1.47982	2	342	1	61487	MGAT2
GO:BP	renal inner medulla development	GO:0072053	0.0331272	1.47982	2	342	1	61487	CSNK1G3
GO:BP	renal outer medulla development	GO:0072054	0.0331272	1.47982	2	342	1	61487	CSNK1G3
GO:BP	lymphoid lineage cell migration into thymus	GO:0097535	0.0331272	1.47982	2	342	1	61487
GO:BP	immune response in gut-associated lymphoid tissue	GO:0002387	0.0331272	1.47982	2	342	1	61487	MGAT2
GO:BP	lymphoid lineage cell migration	GO:0097534	0.0331272	1.47982	2	342	1	61487
GO:BP	fasciculation of motor neuron axon	GO:0097156	0.0331272	1.47982	2	342	1	61487
GO:BP	desensitization of G protein-coupled receptor signaling pathway by arrestin	GO:0002032	0.0331272	1.47982	2	342	1	61487
GO:BP	selenium compound metabolic process	GO:0001887	0.0331272	1.47982	2	342	1	61487
GO:BP	oocyte maturation	GO:0001556	0.0331272	1.47982	28	342	2	61487	RIBC2
GO:BP	inner medullary collecting duct development	GO:0072061	0.0331272	1.47982	2	342	1	61487	CSNK1G3
GO:BP	spliceosomal complex disassembly	GO:0000390	0.0331272	1.47982	2	342	1	61487	RYR1
GO:BP	nuclear-transcribed mRNA poly(A) tail shortening	GO:0000289	0.0331272	1.47982	28	342	2	61487
GO:BP	regulation of transcription involved in G2/M transition of mitotic cell cycle	GO:0000117	0.0331272	1.47982	2	342	1	61487
GO:BP	positive regulation of cell cycle process	GO:0090068	0.0331272	1.47982	235	342	5	61487	CDK5RAP3
GO:BP	flavin adenine dinucleotide metabolic process	GO:0072387	0.0331272	1.47982	2	342	1	61487
GO:BP	dihydrobiopterin metabolic process	GO:0051066	0.0331272	1.47982	2	342	1	61487
GO:BP	presynaptic signal transduction	GO:0098928	0.0331272	1.47982	2	342	1	61487	SEC24C
GO:BP	presynapse to nucleus signaling pathway	GO:0099526	0.0331272	1.47982	2	342	1	61487	SEC24C
GO:BP	mini excitatory postsynaptic potential	GO:0098816	0.0331272	1.47982	2	342	1	61487
GO:BP	hexitol metabolic process	GO:0006059	0.0331272	1.47982	2	342	1	61487
GO:BP	potassium ion transport	GO:0006813	0.0331272	1.47982	238	342	5	61487
GO:BP	negative regulation of ligase activity	GO:0051352	0.0331272	1.47982	2	342	1	61487	RYR1
GO:BP	larynx development	GO:0120224	0.0331272	1.47982	2	342	1	61487	TSPAN4
GO:BP	meiotic spindle checkpoint signaling	GO:0044779	0.0331272	1.47982	2	342	1	61487	CTBP1
GO:BP	glycolytic process	GO:0006096	0.0331272	1.47982	82	342	3	61487
GO:BP	regulation of oligodendrocyte apoptotic process	GO:1900141	0.0331272	1.47982	2	342	1	61487	MRPL24
GO:BP	cellular response to high density lipoprotein particle stimulus	GO:0071403	0.0331272	1.47982	2	342	1	61487
GO:BP	larynx morphogenesis	GO:0120223	0.0331272	1.47982	2	342	1	61487	TSPAN4
GO:BP	sulfur compound biosynthetic process	GO:0044272	0.0331272	1.47982	152	342	4	61487	GRHL2
GO:BP	cellular response to folic acid	GO:0071231	0.0331272	1.47982	2	342	1	61487
GO:BP	fatty acid biosynthetic process	GO:0006633	0.0331272	1.47982	154	342	4	61487
GO:BP	regulation of DNA-binding transcription factor activity	GO:0051090	0.0331891	1.479	432	342	7	61487	RADIL,ZNF385D,CDK5RAP3
GO:BP	hexose metabolic process	GO:0019318	0.0334217	1.47597	239	342	5	61487	ZNF225
GO:BP	adenylate cyclase-modulating G protein-coupled receptor signaling pathway	GO:0007188	0.0334217	1.47597	239	342	5	61487	EI24,MRPL24
GO:BP	myelination in peripheral nervous system	GO:0022011	0.0334705	1.47534	29	342	2	61487
GO:BP	lipid catabolic process	GO:0016042	0.0334705	1.47534	333	342	6	61487	SDK1,CDK5RAP3,HLA-DPB1
GO:BP	positive regulation of filopodium assembly	GO:0051491	0.0334705	1.47534	29	342	2	61487	PAPOLB
GO:BP	T cell lineage commitment	GO:0002360	0.0334705	1.47534	29	342	2	61487	RGMA
GO:BP	ATP generation from ADP	GO:0006757	0.0334705	1.47534	83	342	3	61487
GO:BP	cellular component disassembly involved in execution phase of apoptosis	GO:0006921	0.0334705	1.47534	29	342	2	61487	CYP2W1
GO:BP	RNA phosphodiester bond hydrolysis	GO:0090501	0.0334705	1.47534	155	342	4	61487	RPL36AL
GO:BP	peripheral nervous system axon ensheathment	GO:0032292	0.0334705	1.47534	29	342	2	61487
GO:BP	female gamete generation	GO:0007292	0.0334705	1.47534	155	342	4	61487	CTBP1,RIBC2
GO:BP	regulation of striated muscle cell differentiation	GO:0051153	0.0334705	1.47534	83	342	3	61487	CLDN9
GO:BP	nerve development	GO:0021675	0.0334705	1.47534	83	342	3	61487	TSPAN4,C1ORF94
GO:BP	cerebellar Purkinje cell layer development	GO:0021680	0.0334705	1.47534	29	342	2	61487	MGAT2
GO:BP	regulation of double-strand break repair via nonhomologous end joining	GO:2001032	0.0334705	1.47534	29	342	2	61487	RYR1,COPB1
GO:BP	positive regulation of lamellipodium assembly	GO:0010592	0.0334705	1.47534	29	342	2	61487	PAPOLB
GO:BP	monosaccharide biosynthetic process	GO:0046364	0.0334705	1.47534	83	342	3	61487	ZNF225
GO:BP	regulation of response to endoplasmic reticulum stress	GO:1905897	0.0334705	1.47534	83	342	3	61487	PAPOLB,ZNF225
GO:BP	cellular response to hypoxia	GO:0071456	0.0339826	1.46874	156	342	4	61487	CPLX1,C1ORF94
GO:BP	regulation of response to cytokine stimulus	GO:0060759	0.0339826	1.46874	156	342	4	61487	ZNF385D,CDK5RAP3,ZNF225
GO:MF	phosphatidylinositol binding	GO:0035091	0.0339895	1.46865	268	98	3	61487	COMMD1,MAPT,STAM2
GO:BP	embryonic heart tube development	GO:0035050	0.0343286	1.46434	84	342	3	61487	C1ORF94
GO:BP	RNA phosphodiester bond hydrolysis, endonucleolytic	GO:0090502	0.0343286	1.46434	84	342	3	61487	RPL36AL
GO:CC	basal plasma membrane	GO:0009925	0.0343807	1.46368	249	342	5	61487	C12ORF42
GO:CC	voltage-gated potassium channel complex	GO:0008076	0.0343807	1.46368	88	342	3	61487
GO:MF	NEDD8-specific protease activity	GO:0019784	0.0349532	1.45651	6	98	1	61487	USP21
GO:BP	regulation of nervous system development	GO:0051960	0.0350721	1.45504	438	342	7	61487	TSPAN4
GO:CC	clathrin-coated endocytic vesicle	GO:0045334	0.0352868	1.45239	89	342	3	61487
GO:BP	regulation of animal organ formation	GO:0003156	0.0353145	1.45205	30	342	2	61487	C1ORF94
GO:BP	negative regulation of fibroblast proliferation	GO:0048147	0.0353145	1.45205	30	342	2	61487
GO:BP	organelle assembly	GO:0070925	0.0353145	1.45205	891	342	11	61487	RWDD3,CLDN9,MGAT2
GO:BP	cellular response to vitamin	GO:0071295	0.0353145	1.45205	30	342	2	61487
GO:BP	regulation of viral genome replication	GO:0045069	0.0353145	1.45205	85	342	3	61487
GO:BP	neuron fate specification	GO:0048665	0.0353145	1.45205	30	342	2	61487	TSPAN4
GO:BP	regulation of T-helper 1 type immune response	GO:0002825	0.0353145	1.45205	30	342	2	61487	ZNF385D,RGMA
GO:BP	protein insertion into mitochondrial membrane	GO:0051204	0.0353145	1.45205	30	342	2	61487	GALNT9
GO:BP	ventricular system development	GO:0021591	0.0353145	1.45205	30	342	2	61487
GO:BP	cranial nerve morphogenesis	GO:0021602	0.0353145	1.45205	30	342	2	61487	TSPAN4,C1ORF94
GO:BP	plasma lipoprotein particle remodeling	GO:0034369	0.0353145	1.45205	30	342	2	61487
GO:BP	stem cell division	GO:0017145	0.0353145	1.45205	30	342	2	61487
GO:BP	regulation of phosphatase activity	GO:0010921	0.0353145	1.45205	85	342	3	61487	MRPS18A
GO:BP	protein-lipid complex remodeling	GO:0034368	0.0353145	1.45205	30	342	2	61487
GO:BP	regulation of secretion by cell	GO:1903530	0.0355464	1.4492	547	342	8	61487	SAMD11,CLDN9
GO:BP	lipid localization	GO:0010876	0.0355464	1.4492	440	342	7	61487	ZNF225
GO:BP	SMAD protein signal transduction	GO:0060395	0.0361261	1.44218	86	342	3	61487	CLDN9
GO:BP	negative regulation of lymphocyte proliferation	GO:0050672	0.0361261	1.44218	86	342	3	61487
GO:BP	DNA duplex unwinding	GO:0032508	0.0361261	1.44218	86	342	3	61487	RADIL,C12ORF29,THBS1
GO:MF	GTPase activator activity	GO:0005096	0.0361435	1.44197	277	98	3	61487	USP6NL,DEPDC1,ELMOD1
GO:MF	transcription cis-regulatory region binding	GO:0000976	0.0361435	1.44197	1493	98	7	61487	PRDM2,MEN1,ZNF225,RFX7,GRHL2,NR4A2,TCF7L2
GO:MF	transcription regulatory region nucleic acid binding	GO:0001067	0.0361435	1.44197	1495	98	7	61487	PRDM2,MEN1,ZNF225,RFX7,GRHL2,NR4A2,TCF7L2
GO:CC	COPII-coated ER to Golgi transport vesicle	GO:0030134	0.0362035	1.44125	90	342	3	61487
GO:BP	skeletal muscle tissue development	GO:0007519	0.0364597	1.43819	160	342	4	61487	C1ORF94
GO:BP	positive regulation of cellular amide metabolic process	GO:0034250	0.0364597	1.43819	160	342	4	61487
GO:BP	positive regulation of cell growth	GO:0030307	0.0370001	1.4318	161	342	4	61487	CDK5RAP3
[truncated: 360 more rows]
