# Supplementary material for: Epigenome-wide DNA methylation analysis of whole blood cells derived from patients with GAD and OCD in the Chinese Han population
Source: Transl Psychiatry. 2022 Nov 7;12:465. doi: 10.1038/s41398-022-02236-x (PMC9640561; doi:10.1038/s41398-022-02236-x)
Supplement: Supplementary file 6 — Supplementary table 5 | Differentially methylated positions (DMPs) identified between GAD and OCD [file 41398_2022_2236_MOESM6_ESM.xlsx]

## Sheet: Sheet1
Supplementary table 5 | Differentially methylated positions (DMPs) identified between GAD and OCD
DMP	logFC	AveExpr	t	P.Value	adj.P.Val	B	GAD_AVG	OCD_AVG	deltaBeta	CHR	MAPINFO	Strand	Type	gene	feature	cgi	methy_status
cg21400344	-0.0629704	1.36499	-9.60814	1.66095e-17	4.40119e-12	28.2162	1.39089	1.32792	-0.0629704	1	25870172	R	I	LDLRAP1	5'UTR	island	hypo
cg11027456	0.0347538	0.0368837	9.52328	2.79345e-17	4.40119e-12	27.699	0.0225862	0.05734	0.0347538	7	799693	R	I	HEATR2	Body	shelf	hyper
cg14509631	0.0375682	-0.580237	9.48568	3.51583e-17	4.40119e-12	27.4702	-0.595693	-0.558125	0.0375682	5	52694172	R	II		IGR	opensea	hyper
cg20490126	-0.0381312	0.750361	-9.13518	2.96504e-16	2.78377e-11	25.35	0.766048	0.727917	-0.0381312	1	25870007	R	I	LDLRAP1	TSS200	island	hypo
cg23712970	0.0241228	-0.671416	9.08697	3.96868e-16	2.98084e-11	25.0602	-0.68134	-0.657217	0.0241228	14	23540735	F	II	ACIN1	1stExon	opensea	hyper
cg27272293	0.0632339	-1.11626	9.02298	5.83969e-16	3.65512e-11	24.6764	-1.14227	-1.07904	0.0632339	12	76531007	F	II		IGR	opensea	hyper
cg25472897	-0.047476	0.539188	-8.92656	1.04345e-15	5.59803e-11	24.0996	0.558719	0.511243	-0.047476	8	145560555	R	I	SCRT1	TSS1500	island	hypo
cg03862999	0.0261499	0.744792	8.89337	1.27363e-15	5.97885e-11	23.9016	0.734034	0.760184	0.0261499	6	71874711	R	I		IGR	opensea	hyper
cg14502625	0.0758705	-0.974596	8.60688	7.04862e-15	2.92875e-10	22.2026	-1.00581	-0.929938	0.0758705	5	33162283	R	II		IGR	opensea	hyper
cg09608008	0.0456474	-1.35142	8.58985	7.79866e-15	2.92875e-10	22.1023	-1.3702	-1.32455	0.0456474	11	66529885	F	II	C11orf80	Body	island	hyper
cg06551493	-0.0413257	0.209087	-8.49529	1.36561e-14	4.66228e-10	21.5463	0.226088	0.184762	-0.0413257	7	77166702	R	I	PTPN12	TSS200	island	hypo
cg14170181	0.0277413	-0.550653	8.41665	2.17252e-14	6.34948e-10	21.0856	-0.562066	-0.534325	0.0277413	9	5114002	R	II	JAK2	Body	shore	hyper
cg25876975	-0.040945	0.753398	-8.41467	2.19795e-14	6.34948e-10	21.0741	0.770243	0.729298	-0.040945	15	77363192	F	I	TSPAN3	Body	island	hypo
cg26241240	0.0507763	0.289868	8.39952	2.40319e-14	6.44649e-10	20.9855	0.268979	0.319755	0.0507763	11	60893661	F	II	CD5	3'UTR	opensea	hyper
cg05938628	-0.0319071	0.33473	-8.25918	5.4787e-14	1.37167e-09	20.1682	0.347856	0.315949	-0.0319071	5	16936458	F	I	MYO10	TSS200	shore	hypo
cg09388215	-0.0413188	0.775117	-8.2374	6.22314e-14	1.37508e-09	20.0419	0.792115	0.750796	-0.0413188	17	64188148	F	I	CCDC46	TSS200	island	hypo
cg16196077	-0.035814	0.735139	-8.23736	6.22463e-14	1.37508e-09	20.0417	0.749873	0.714059	-0.035814	10	64028521	R	I	RTKN2	TSS200	island	hypo
cg00529697	-0.025881	0.277235	-8.22572	6.66317e-14	1.39018e-09	19.9742	0.287882	0.262001	-0.025881	5	75013131	F	I	C5orf37	5'UTR	island	hypo
cg23854747	-0.0343054	0.558486	-8.20941	7.32907e-14	1.44863e-09	19.8797	0.572599	0.538293	-0.0343054	20	62612705	R	I	PRPF6	Body	island	hypo
cg18368637	0.0579215	-0.241848	8.1852	8.44155e-14	1.50643e-09	19.7396	-0.265677	-0.207755	0.0579215	6	144179905	R	I	LTV1	Body	opensea	hyper
cg25953012	-0.0241457	0.828297	-8.1733	9.04865e-14	1.50643e-09	19.6708	0.838231	0.814085	-0.0241457	14	50052901	F	I	RPS29	Body	island	hypo
cg08995662	-0.043313	0.141902	-8.17017	9.2151e-14	1.50643e-09	19.6527	0.159721	0.116408	-0.043313	19	17137689	F	I	CPAMD8	TSS200	opensea	hypo
cg10081115	0.0416748	0.478873	8.16997	9.22603e-14	1.50643e-09	19.6515	0.461728	0.503403	0.0416748	2	190686883	R	I	PMS1	Body	island	hyper
cg03148428	-0.0274514	0.1526	-8.14534	1.06493e-13	1.65146e-09	19.5093	0.163893	0.136442	-0.0274514	7	156433416	R	I	C7orf13	TSS200	island	hypo
cg00968241	-0.0162026	0.673195	-8.13535	1.12875e-13	1.65146e-09	19.4516	0.679861	0.663658	-0.0162026	3	156543833	R	I	LEKR1	TSS1500	shore	hypo
cg09643350	0.0375067	-0.223663	8.13314	1.14335e-13	1.65146e-09	19.4389	-0.239093	-0.201587	0.0375067	6	66498032	F	II	MCART3P	Body	island	hyper
cg11973777	-0.0293796	0.160511	-8.09262	1.44712e-13	2.01281e-09	19.2054	0.172598	0.143218	-0.0293796	8	8244085	F	I		IGR	shore	hypo
cg00974835	-0.0220635	-0.00250203	-7.98488	2.70142e-13	3.62325e-09	18.5869	0.00657473	-0.0154888	-0.0220635	14	74960278	F	I	NPC2	TSS200	island	hypo
cg05707844	-0.0248958	-0.0306425	-7.96496	3.0307e-13	3.92472e-09	18.473	-0.0204006	-0.0452964	-0.0248958	2	37383994	F	I	EIF2AK2	5'UTR	island	hypo
cg09535605	-0.0234042	0.199175	-7.94831	3.33624e-13	4.17637e-09	18.3778	0.208803	0.185399	-0.0234042	6	17281327	F	I	RBM24	TSS1500	island	hypo
cg08226295	-0.0278386	0.955772	-7.9078	4.21346e-13	5.10435e-09	18.1466	0.967225	0.939386	-0.0278386	22	31892562	R	I	SFI1	5'UTR	island	hypo
cg24076633	-0.0327477	0.783052	-7.88502	4.80339e-13	5.63716e-09	18.0169	0.796524	0.763776	-0.0327477	10	79686444	R	I	LOC100128292	TSS200	island	hypo
cg17487553	-0.0290594	0.489812	-7.85733	5.63182e-13	6.40911e-09	17.8593	0.501767	0.472708	-0.0290594	22	50609135	F	I	PANX2	TSS200	shore	hypo
cg03881711	0.0312059	-0.135116	7.85042	5.85961e-13	6.47221e-09	17.82	-0.147954	-0.116748	0.0312059	4	118497266	F	I		IGR	opensea	hyper
cg00165619	0.0533827	-1.35392	7.83845	6.27609e-13	6.73418e-09	17.752	-1.37588	-1.3225	0.0533827	1	22903087	F	II	EPHA8	Body	island	hyper
cg11856182	-0.0178507	0.976104	-7.81976	6.98568e-13	7.21203e-09	17.646	0.983447	0.965597	-0.0178507	19	35264148	F	I	ZNF599	TSS200	island	hypo
cg18009322	0.0311283	-0.0873528	7.81679	7.10553e-13	7.21203e-09	17.6292	-0.100159	-0.0690304	0.0311283	6	168417574	F	I	KIF25	TSS1500	opensea	hyper
cg27457921	0.0581171	-1.36843	7.80345	7.66986e-13	7.57996e-09	17.5535	-1.39234	-1.33422	0.0581171	17	43976811	R	II	MAPT	5'UTR	shore	hyper
cg07922204	0.0496012	-0.633424	7.79783	7.92049e-13	7.62694e-09	17.5217	-0.65383	-0.604229	0.0496012	17	28395674	R	I	EFCAB5	Body	opensea	hyper
cg04024481	0.0438528	-0.521016	7.78416	8.56466e-13	7.94319e-09	17.4443	-0.539057	-0.495204	0.0438528	13	113752435	F	I	MCF2L	3'UTR	shore	hyper
cg16277306	-0.0219644	-0.209609	-7.78199	8.67193e-13	7.94319e-09	17.4319	-0.200573	-0.222537	-0.0219644	12	105351751	F	I		IGR	island	hypo
cg06987292	0.0279004	-0.596282	7.77436	9.05865e-13	8.09985e-09	17.3887	-0.60776	-0.579859	0.0279004	12	125626746	F	I	AACS	Body	opensea	hyper
cg16810519	-0.0343466	1.02505	-7.76639	9.48073e-13	8.28012e-09	17.3437	1.03918	1.00483	-0.0343466	8	61429399	R	I	RAB2A	TSS200	island	hypo
cg08585897	0.0877916	-2.331	7.75524	1.01041e-12	8.62398e-09	17.2806	-2.36712	-2.27932	0.0877916	16	75680535	F	II	KARS	5'UTR	shore	hyper
cg22609277	-0.0550458	1.29615	-7.74507	1.07079e-12	8.93628e-09	17.2232	1.31879	1.26375	-0.0550458	1	111746873	F	I		IGR	island	hypo
cg00358220	-0.022426	1.18795	-7.71085	1.30149e-12	1.06079e-08	17.0301	1.19718	1.17475	-0.022426	18	3247473	F	I	MYL12A	TSS200	island	hypo
cg07105891	0.0254723	-0.0657657	7.70736	1.32759e-12	1.06079e-08	17.0104	-0.0762448	-0.0507724	0.0254723	1	21031312	F	I	KIF17	Body	island	hyper
cg14172633	-0.0261796	0.857746	-7.6925	1.44483e-12	1.11903e-08	16.9267	0.868516	0.842336	-0.0261796	1	185703557	R	I	HMCN1	TSS200	island	hypo
cg00969680	0.0552287	0.240337	7.69065	1.46007e-12	1.11903e-08	16.9163	0.217616	0.272845	0.0552287	1	113466087	F	I	AFARP1	Body	opensea	hyper
cg00815093	-0.0334048	1.07656	-7.67191	1.62424e-12	1.21995e-08	16.8109	1.0903	1.0569	-0.0334048	17	1957390	R	I	HIC1	TSS1500	island	hypo
cg06177974	-0.0349935	0.75262	-7.66004	1.73762e-12	1.27952e-08	16.7441	0.767016	0.732022	-0.0349935	11	85522300	F	I	SYTL2	TSS200	shore	hypo
cg10318313	0.0563795	-0.574921	7.65652	1.77266e-12	1.28022e-08	16.7244	-0.598115	-0.541736	0.0563795	11	3014937	R	II	NAP1L4	TSS1500	shore	hyper
cg11504245	0.0707164	-1.14156	7.64189	1.92623e-12	1.36488e-08	16.6422	-1.17065	-1.09994	0.0707164	5	55128562	R	II		IGR	opensea	hyper
cg27184249	0.0574272	-0.944847	7.62847	2.07856e-12	1.42929e-08	16.5669	-0.968472	-0.911045	0.0574272	1	38010230	R	II	SNIP1	Body	opensea	hyper
cg03575614	0.0344328	-0.884088	7.62723	2.09324e-12	1.42929e-08	16.5599	-0.898253	-0.86382	0.0344328	19	58297473	R	II		IGR	island	hyper
cg04245693	-0.020688	1.2015	-7.61486	2.2453e-12	1.48308e-08	16.4905	1.21001	1.18933	-0.020688	6	114178828	F	I	MARCKS	1stExon	shore	hypo
cg08194212	0.0440269	-0.710217	7.61441	2.25101e-12	1.48308e-08	16.488	-0.728329	-0.684302	0.0440269	4	69179935	F	I	YTHDC1	Body	opensea	hyper
cg11721803	-0.015513	0.130049	-7.58751	2.62117e-12	1.67039e-08	16.3374	0.136431	0.120917	-0.015513	12	48398380	F	I	COL2A1	TSS200	island	hypo
cg05744487	-0.0500696	0.609707	-7.58731	2.62426e-12	1.67039e-08	16.3362	0.630305	0.580236	-0.0500696	11	18720220	F	I	TMEM86A	TSS200	shore	hypo
cg09796583	-0.0346297	0.577123	-7.57313	2.84336e-12	1.77968e-08	16.2569	0.591369	0.556739	-0.0346297	10	73156647	R	I	CDH23	TSS200	island	hypo
cg17216904	-0.0279553	-0.267212	-7.56396	2.99448e-12	1.84355e-08	16.2057	-0.255711	-0.283666	-0.0279553	3	57262489	R	I	APPL1	Body	island	hypo
cg07377985	-0.0335992	0.160051	-7.54428	3.34633e-12	1.95031e-08	16.0958	0.173874	0.140275	-0.0335992	10	130008585	R	I		IGR	island	hypo
cg01518846	0.0309537	-0.172844	7.54285	3.37346e-12	1.95031e-08	16.0879	-0.185578	-0.154625	0.0309537	6	26246970	F	I	HIST1H4G	1stExon	island	hyper
cg11444684	0.047913	-0.849279	7.53973	3.43346e-12	1.95031e-08	16.0704	-0.86899	-0.821077	0.047913	20	39653525	F	II		IGR	shelf	hyper
cg18887033	-0.0425781	0.637579	-7.53619	3.50278e-12	1.95031e-08	16.0507	0.655096	0.612518	-0.0425781	2	7005947	R	I	CMPK2	TSS200	island	hypo
cg22318509	0.0465059	0.374437	7.5359	3.50847e-12	1.95031e-08	16.0491	0.355305	0.40181	0.0465059	12	58068506	R	I		IGR	island	hyper
cg03661428	0.0309263	-0.781922	7.5349	3.52824e-12	1.95031e-08	16.0435	-0.794645	-0.763719	0.0309263	13	111589040	R	I		IGR	opensea	hyper
cg26028149	0.0385776	-0.722935	7.53474	3.53142e-12	1.95031e-08	16.0426	-0.738806	-0.700228	0.0385776	10	37974016	R	II		IGR	shelf	hyper
cg14087083	0.0270962	0.446287	7.53114	3.60385e-12	1.96146e-08	16.0225	0.43514	0.462236	0.0270962	10	104575064	F	I	C10orf26	3'UTR	opensea	hyper
cg04924415	-0.0278641	0.750492	-7.52417	3.74828e-12	1.98747e-08	15.9837	0.761955	0.734091	-0.0278641	12	100661456	R	I	SCYL2	TSS200	island	hypo
cg07749923	-0.0265008	0.490498	-7.52229	3.78818e-12	1.98747e-08	15.9732	0.5014	0.474899	-0.0265008	19	46142711	F	I	MIR330	TSS1500	shelf	hypo
cg27365426	-0.0188199	0.67502	-7.52125	3.8104e-12	1.98747e-08	15.9674	0.682762	0.663942	-0.0188199	2	143886372	F	II	ARHGAP15	TSS1500	opensea	hypo
cg02322048	0.014439	-0.191736	7.51654	3.91285e-12	2.01295e-08	15.9412	-0.197676	-0.183237	0.014439	19	3646574	F	I	PIP5K1C	Body	shore	hyper
cg19678730	0.0248599	-0.579277	7.51324	3.98639e-12	2.02307e-08	15.9228	-0.589504	-0.564644	0.0248599	12	9280567	F	II		IGR	opensea	hyper
cg05385128	0.0405876	-0.485197	7.50456	4.186e-12	2.09605e-08	15.8745	-0.501894	-0.461307	0.0405876	2	207275555	F	II		IGR	opensea	hyper
cg25579583	-0.0292296	1.25436	-7.49054	4.5297e-12	2.21614e-08	15.7964	1.26638	1.23715	-0.0292296	6	28979498	R	I		IGR	island	hypo
cg09133953	-0.030628	0.955518	-7.48998	4.54386e-12	2.21614e-08	15.7933	0.968118	0.93749	-0.030628	17	37824468	R	I	PNMT	TSS200	island	hypo
cg16572859	-0.0389457	1.3239	-7.48424	4.69296e-12	2.23568e-08	15.7614	1.33992	1.30098	-0.0389457	19	18263815	F	I	PIK3R2	TSS200	island	hypo
cg19936585	-0.0312689	1.14712	-7.48386	4.70299e-12	2.23568e-08	15.7593	1.15998	1.12871	-0.0312689	2	139259770	F	I	SPOPL	5'UTR	island	hypo
cg17819896	0.0379396	0.239014	7.48032	4.79765e-12	2.23953e-08	15.7396	0.223406	0.261346	0.0379396	19	4688966	R	I	DPP9	Body	island	hyper
cg04005843	0.0373395	-0.114377	7.47911	4.83035e-12	2.23953e-08	15.7329	-0.129739	-0.0923991	0.0373395	5	1462820	F	I	LPCAT1	3'UTR	shore	hyper
cg18969162	0.0309768	0.46614	7.471	5.05552e-12	2.31534e-08	15.6879	0.453396	0.484373	0.0309768	11	98437855	R	I		IGR	opensea	hyper
cg18326115	0.0308667	-0.201272	7.4584	5.42641e-12	2.45526e-08	15.6179	-0.213971	-0.183104	0.0308667	1	172717488	F	I		IGR	opensea	hyper
cg18416950	-0.0341133	0.136789	-7.4519	5.62794e-12	2.51613e-08	15.5818	0.150823	0.11671	-0.0341133	17	46620413	R	I	HOXB2	3'UTR	island	hypo
cg04193901	0.0349142	-1.12287	7.44047	6.00062e-12	2.65119e-08	15.5184	-1.13723	-1.10232	0.0349142	20	43343736	R	I	WISP2	TSS200	opensea	hyper
cg22199410	-0.0240857	-0.221477	-7.42437	6.56728e-12	2.85976e-08	15.4292	-0.211569	-0.235654	-0.0240857	12	51985016	R	I	SCN8A	TSS200	island	hypo
cg05362850	0.0313181	-0.756228	7.42281	6.625e-12	2.85976e-08	15.4206	-0.769112	-0.737794	0.0313181	7	150100037	F	II		IGR	shore	hyper
cg17809345	0.0656463	-0.457662	7.41347	6.98079e-12	2.95001e-08	15.3689	-0.484669	-0.419022	0.0656463	5	93019462	F	I	FAM172A	Body	opensea	hyper
cg10516061	0.0385178	0.0771541	7.41321	6.99117e-12	2.95001e-08	15.3674	0.0613081	0.099826	0.0385178	12	129277643	F	I		IGR	shelf	hyper
cg05224707	-0.0231372	-0.23833	-7.40504	7.31801e-12	3.0259e-08	15.3222	-0.228811	-0.251949	-0.0231372	5	171881549	F	I	SH3PXD2B	TSS200	shore	hypo
cg02328440	-0.0226067	1.0355	-7.4047	7.33217e-12	3.0259e-08	15.3203	1.0448	1.02219	-0.0226067	1	235813839	R	I	GNG4	TSS1500	island	hypo
cg07728084	0.0384755	-0.0273374	7.39694	7.65722e-12	3.12569e-08	15.2775	-0.0431659	-0.00469036	0.0384755	10	21683123	F	I		IGR	opensea	hyper
cg27149388	-0.0440685	0.88213	-7.39227	7.86023e-12	3.17406e-08	15.2516	0.90026	0.856191	-0.0440685	12	47473796	R	I	AMIGO2	TSS200	island	hypo
cg13484946	-0.0238872	0.115536	-7.38239	8.3064e-12	3.31855e-08	15.197	0.125363	0.101475	-0.0238872	2	61293354	F	I	KIAA1841	5'UTR	island	hypo
cg08525989	-0.0157652	0.230043	-7.37969	8.43261e-12	3.33351e-08	15.1821	0.236529	0.220764	-0.0157652	20	32262282	F	I	NECAB3	TSS200	island	hypo
cg17371350	-0.0290143	0.180605	-7.37547	8.63365e-12	3.35408e-08	15.1589	0.192541	0.163526	-0.0290143	17	655677	F	I	ELP2P	TSS1500	island	hypo
cg01619490	0.045499	-0.56067	7.37486	8.66328e-12	3.35408e-08	15.1555	-0.579387	-0.533889	0.045499	21	40724242	R	II		IGR	shelf	hyper
cg27348440	0.0467649	-0.996168	7.37296	8.7555e-12	3.3552e-08	15.145	-1.01541	-0.968642	0.0467649	14	22090709	F	II		IGR	opensea	hyper
cg26085966	-0.0231403	0.404447	-7.36328	9.24211e-12	3.5059e-08	15.0916	0.413967	0.390826	-0.0231403	14	64319812	R	I	SYNE2	5'UTR	island	hypo
cg11565042	0.0161281	0.0224263	7.35321	9.77605e-12	3.67136e-08	15.0361	0.0157913	0.0319194	0.0161281	2	105858730	F	I	GPR45	1stExon	island	hyper
cg05230522	0.0369443	-0.937736	7.34471	1.02509e-11	3.81157e-08	14.9892	-0.952934	-0.91599	0.0369443	2	61201907	F	II	PUS10	Body	opensea	hyper
cg00124920	0.0410605	-1.10476	7.33429	1.08635e-11	3.99975e-08	14.9318	-1.12165	-1.08059	0.0410605	1	178515751	F	II	C1orf220	Body	shelf	hyper
cg10994819	0.0441229	-0.730039	7.32866	1.12096e-11	4.08709e-08	14.9009	-0.748191	-0.704068	0.0441229	6	99399304	F	II		IGR	shelf	hyper
cg16466278	0.046321	-1.00825	7.32018	1.17516e-11	4.2061e-08	14.8542	-1.02731	-0.980988	0.046321	15	43429893	R	II	TMEM62	Body	shelf	hyper
cg08862564	-0.0215274	0.673425	-7.32005	1.176e-11	4.2061e-08	14.8535	0.682281	0.660753	-0.0215274	2	208395069	R	I	CREB1	5'UTR	shore	hypo
cg08137080	-0.0205433	0.20821	-7.3044	1.28305e-11	4.51564e-08	14.7674	0.216662	0.196118	-0.0205433	1	16482430	F	I	EPHA2	1stExon	island	hypo
cg10318510	-0.037973	0.772142	-7.3039	1.28659e-11	4.51564e-08	14.7647	0.787764	0.749791	-0.037973	14	30396973	R	I	PRKD1	TSS200	island	hypo
cg07016356	0.0424044	-0.575063	7.29785	1.33062e-11	4.62695e-08	14.7315	-0.592507	-0.550103	0.0424044	2	219032435	F	II	CXCR1	TSS1500	opensea	hyper
cg16907496	0.0355664	-0.486101	7.29574	1.34627e-11	4.6384e-08	14.7199	-0.500733	-0.465166	0.0355664	3	3020780	F	II	CNTN4	Body	opensea	hyper
cg01021488	-0.0230849	1.1012	-7.29391	1.36007e-11	4.64334e-08	14.7098	1.1107	1.08761	-0.0230849	15	99395581	F	I	IGF1R	Body	island	hypo
cg14648311	0.0303106	-0.234915	7.27817	1.4843e-11	5.02183e-08	14.6235	-0.247385	-0.217074	0.0303106	17	17359737	R	I		IGR	opensea	hyper
cg18802268	0.0355684	-0.904069	7.27484	1.51203e-11	5.06411e-08	14.6052	-0.918701	-0.883133	0.0355684	12	18735475	R	II	PIK3C2G	Body	opensea	hyper
cg07278332	0.0145302	0.120972	7.27263	1.53068e-11	5.06411e-08	14.5931	0.114995	0.129525	0.0145302	7	94294290	R	I	PEG10	Body	shore	hyper
cg08874599	0.0598403	-2.18127	7.27114	1.54341e-11	5.06411e-08	14.5849	-2.20589	-2.14605	0.0598403	19	24184523	F	II		IGR	opensea	hyper
cg17818798	-0.0275709	0.809971	-7.27016	1.5518e-11	5.06411e-08	14.5796	0.821314	0.793743	-0.0275709	19	14228473	F	I	PRKACA	5'UTR	island	hypo
cg14799209	-0.0388157	1.54521	-7.26872	1.56422e-11	5.06411e-08	14.5717	1.56117	1.52236	-0.0388157	7	106809543	R	I	HBP1	1stExon	island	hypo
cg00397871	0.0559753	-0.756673	7.2648	1.59866e-11	5.13137e-08	14.5502	-0.779701	-0.723725	0.0559753	7	31692686	F	II	CCDC129	3'UTR	opensea	hyper
cg11095277	0.0373138	-0.47724	7.24708	1.76364e-11	5.56612e-08	14.4532	-0.492591	-0.455277	0.0373138	14	50151270	F	II	POLE2	Body	shelf	hyper
cg25621096	-0.026887	1.22845	-7.24707	1.76375e-11	5.56612e-08	14.4531	1.23952	1.21263	-0.026887	1	151032116	R	I	CDC42SE1	5'UTR	island	hypo
cg18992706	-0.0259332	0.835124	-7.24501	1.78398e-11	5.58307e-08	14.4418	0.845793	0.81986	-0.0259332	13	44453352	F	I	CCDC122	5'UTR	island	hypo
cg22254299	-0.0259453	0.889599	-7.2423	1.81098e-11	5.62072e-08	14.427	0.900273	0.874327	-0.0259453	17	77772001	F	I	CBX8	TSS1500	island	hypo
cg20798677	-0.0341055	0.770534	-7.23247	1.91232e-11	5.88659e-08	14.3732	0.784565	0.750459	-0.0341055	17	39968547	F	I	FKBP10	TSS1500	island	hypo
cg14472251	-0.0215311	0.222561	-7.22614	1.98045e-11	6.04674e-08	14.3387	0.231418	0.209887	-0.0215311	14	55493991	R	I	SOCS4	5'UTR	island	hypo
cg24847481	-0.0140504	0.642663	-7.22216	2.02457e-11	6.13159e-08	14.3169	0.648443	0.634393	-0.0140504	1	100435557	R	I	SLC35A3	5'UTR	island	hypo
cg16508522	0.0345069	0.197955	7.21852	2.06573e-11	6.20622e-08	14.297	0.183759	0.218266	0.0345069	3	141319423	R	II	RASA2	Body	opensea	hyper
cg13875763	0.0199529	-0.0465518	7.21365	2.12218e-11	6.3252e-08	14.2704	-0.0547603	-0.0348074	0.0199529	9	106761999	F	I		IGR	island	hyper
cg04801647	0.0375136	0.333989	7.20715	2.19974e-11	6.50476e-08	14.235	0.318556	0.356069	0.0375136	16	3969181	F	I		IGR	opensea	hyper
cg00436174	-0.0207526	0.0797891	-7.20384	2.24041e-11	6.57326e-08	14.2169	0.0883266	0.067574	-0.0207526	2	128051630	F	I	ERCC3	1stExon	island	hypo
cg11715981	-0.014781	-0.0422645	-7.1954	2.34726e-11	6.81243e-08	14.1709	-0.0361837	-0.0509647	-0.014781	1	229761582	F	I	URB2	TSS1500	island	hypo
cg01509141	-0.0348756	0.0328424	-7.19456	2.35821e-11	6.81243e-08	14.1663	0.0471899	0.0123143	-0.0348756	13	44453359	F	I	CCDC122	5'UTR	island	hypo
cg20196215	0.0380091	-0.0153735	7.18547	2.47959e-11	7.1084e-08	14.1167	-0.0310101	0.006999	0.0380091	13	23422801	R	I		IGR	island	hyper
cg24200083	-0.064606	0.806277	-7.17944	2.56344e-11	7.2931e-08	14.0839	0.832856	0.76825	-0.064606	22	19279245	F	I	CLTCL1	TSS200	island	hypo
cg24152845	0.0349733	0.552066	7.17255	2.66279e-11	7.51881e-08	14.0463	0.537678	0.572651	0.0349733	15	25414763	F	I	SNORD115-1	TSS1500	opensea	hyper
cg03022552	0.0425672	-0.96481	7.15964	2.85911e-11	8.01289e-08	13.9761	-0.982322	-0.939755	0.0425672	19	21324130	F	II	ZNF431	TSS1500	opensea	hyper
cg08391321	-0.024571	0.671194	-7.14416	3.11354e-11	8.60804e-08	13.8919	0.681302	0.656731	-0.024571	5	112630695	R	I	MCC	TSS200	shore	hypo
cg09248007	-0.0211455	0.0595478	-7.14394	3.11731e-11	8.60804e-08	13.8908	0.0682469	0.0471014	-0.0211455	16	14164860	F	II	MKL2	TSS1500	island	hypo
cg00474734	-0.0280181	0.836576	-7.14086	3.17056e-11	8.69119e-08	13.874	0.848102	0.820084	-0.0280181	12	53645975	R	I	MFSD5	1stExon	island	hypo
cg23162967	-0.0217546	-0.133087	-7.13441	3.28518e-11	8.94011e-08	13.839	-0.124137	-0.145892	-0.0217546	3	105587981	F	I	CBLB	TSS200	island	hypo
cg10290767	-0.0304043	1.04663	-7.12337	3.49066e-11	9.4066e-08	13.7791	1.05913	1.02873	-0.0304043	14	23527304	R	I	CDH24	TSS1500	island	hypo
cg01860753	-0.0325561	0.767839	-7.12254	3.50669e-11	9.4066e-08	13.7746	0.781232	0.748676	-0.0325561	1	206730586	R	I	RASSF5	Body	island	hypo
cg21842199	0.029732	-0.657854	7.11876	3.58026e-11	9.49487e-08	13.7541	-0.670085	-0.640353	0.029732	17	16282410	F	I		IGR	shore	hyper
cg15321108	-0.0318111	1.3253	-7.11826	3.59016e-11	9.49487e-08	13.7513	1.33839	1.30658	-0.0318111	14	102227943	R	I	PPP2R5C	TSS200	island	hypo
cg19006130	-0.0407637	1.87173	-7.11581	3.63865e-11	9.55111e-08	13.7381	1.8885	1.84773	-0.0407637	11	118478252	R	I	PHLDB1	TSS200	island	hypo
cg06778713	0.0360865	-0.498921	7.11463	3.66229e-11	9.55111e-08	13.7317	-0.513766	-0.47768	0.0360865	15	98937852	F	II		IGR	opensea	hyper
cg01052087	-0.0273792	0.849965	-7.11153	3.7252e-11	9.64816e-08	13.7149	0.861229	0.83385	-0.0273792	20	10414899	F	I	C20orf94	TSS1500	island	hypo
cg02820958	-0.042815	0.499332	-7.10504	3.86037e-11	9.92977e-08	13.6797	0.516946	0.474131	-0.042815	19	7099040	R	I		IGR	island	hypo
cg04020079	-0.0235522	0.225496	-7.09579	4.06134e-11	1.03756e-07	13.6296	0.235185	0.211633	-0.0235522	2	68546688	F	I	CNRIP1	1stExon	island	hypo
cg21472448	0.0432856	0.503695	7.0897	4.19941e-11	1.06559e-07	13.5966	0.485887	0.529173	0.0432856	12	13156131	F	II	HTR7P	Body	shore	hyper
cg06853376	-0.0331014	0.824519	-7.0827	4.36353e-11	1.0998e-07	13.5588	0.838137	0.805035	-0.0331014	5	125937059	F	I	PHAX	Body	island	hypo
cg00324223	0.0155149	-0.131047	7.07985	4.43241e-11	1.10971e-07	13.5434	-0.13743	-0.121915	0.0155149	6	33133531	F	I	COL11A2	Body	shelf	hyper
cg02139853	0.019106	-0.377921	7.07428	4.56961e-11	1.13649e-07	13.5133	-0.385781	-0.366675	0.019106	2	236867685	R	I	AGAP1	Body	island	hyper
cg03331514	0.0151884	0.169061	7.07287	4.60514e-11	1.13685e-07	13.5056	0.162813	0.178001	0.0151884	7	1577016	R	I	MAFK	5'UTR	shore	hyper
cg14660007	-0.0280386	1.02153	-7.07182	4.63159e-11	1.13685e-07	13.5	1.03306	1.00503	-0.0280386	13	78271894	R	I	SLAIN1	TSS1500	island	hypo
cg24158363	-0.0403019	0.840378	-7.0689	4.70625e-11	1.14767e-07	13.4842	0.856958	0.816656	-0.0403019	17	73401717	F	I	GRB2	5'UTR	island	hypo
cg15646763	-0.0309814	0.986871	-7.06562	4.79158e-11	1.16094e-07	13.4665	0.999617	0.968635	-0.0309814	1	22263836	F	I	HSPG2	TSS200	opensea	hypo
cg26796069	0.0235076	-0.210152	7.06344	4.849e-11	1.16732e-07	13.4547	-0.219823	-0.196315	0.0235076	8	145162300	R	II	MAF1	3'UTR	shore	hyper
cg21452447	0.0345748	-0.319114	7.05218	5.15735e-11	1.23364e-07	13.3939	-0.333338	-0.298763	0.0345748	2	1880131	F	II	MYT1L	Body	opensea	hyper
cg04306220	0.0453688	-0.34866	7.04537	5.35286e-11	1.27231e-07	13.3572	-0.367325	-0.321956	0.0453688	1	33519235	R	II		IGR	shelf	hyper
cg11553248	-0.0184149	0.130597	-7.04088	5.48601e-11	1.28928e-07	13.3329	0.138172	0.119757	-0.0184149	19	23457005	F	II		IGR	shore	hypo
cg26891649	-0.0167987	0.521873	-7.04065	5.49293e-11	1.28928e-07	13.3317	0.528784	0.511985	-0.0167987	19	36239208	R	II	LIN37	TSS1500	shore	hypo
cg19085699	-0.0355776	0.63617	-7.03527	5.65664e-11	1.31946e-07	13.3027	0.650806	0.615228	-0.0355776	1	231004314	F	I	C1orf198	5'UTR	island	hypo
