# Supplementary material for: Epigenome-wide DNA methylation analysis of whole blood cells derived from patients with GAD and OCD in the Chinese Han population
Source: Transl Psychiatry. 2022 Nov 7;12:465. doi: 10.1038/s41398-022-02236-x (PMC9640561; doi:10.1038/s41398-022-02236-x)
Supplement: Supplementary file 7 — Supplementary table 6 | Gene ontology of DMP genes identified between GAD and OCD [file 41398_2022_2236_MOESM7_ESM.xlsx]

## Sheet: Sheet1
Supplementary table 6 | Gene ontology of DMP genes identified between GAD and OCD
source	term_name	term_id	adjusted_p_value	negative_log10_of_adjusted_p_value	term_size	query_size	intersection_size	effective_domain_size	intersections
GO:MF	insulin receptor substrate binding	GO:0043560	0.00545751	2.26301	10	97	3	20166	JAK2,IGF1R,GRB2
GO:MF	phosphotyrosine residue binding	GO:0001784	0.00848344	2.07143	44	97	4	20166	LDLRAP1,PIK3R2,CBLB,GRB2
GO:MF	phosphatidylinositol binding	GO:0035091	0.00848344	2.07143	268	97	8	20166	LDLRAP1,MYO10,MAPT,MCF2L,SYTL2,APPL1,SH3PXD2B,PIK3C2G
GO:MF	phospholipid binding	GO:0005543	0.00858523	2.06625	464	97	10	20166	LDLRAP1,MYO10,MAPT,MCF2L,SYTL2,APPL1,SH3PXD2B,PIK3C2G,RASA2,AGAP1
GO:MF	protein phosphorylated amino acid binding	GO:0045309	0.0122811	1.91076	55	97	4	20166	LDLRAP1,PIK3R2,CBLB,GRB2
GO:MF	ion binding	GO:0043167	0.0162319	1.78963	6060	97	46	20166	LDLRAP1,SCRT1,JAK2,MYO10,RPS29,PMS1,EIF2AK2,EPHA8,ZNF599,KIF25,EFCAB5,AACS,RAB2A,MYL12A,KIF17,HMCN1,HIC1,SYTL2,COL2A1,CDH23,CMPK2,SCYL2,PIP5K1C,LPCAT1,SCN8A,SH3PXD2B,NECAB3,PUS10,EPHA2,PRKD1,IGF1R,PIK3C2G,PEG10,PRKACA,FKBP10,RASA2,ERCC3,ZNF431,MCC,CBLB,CDH24,RASSF5,COL11A2,AGAP1,HSPG2,MYT1L
GO:MF	ATP binding	GO:0005524	0.0162319	1.78963	1502	97	18	20166	JAK2,MYO10,PMS1,EIF2AK2,EPHA8,KIF25,AACS,KIF17,CMPK2,SCYL2,PIP5K1C,SCN8A,EPHA2,PRKD1,IGF1R,PIK3C2G,PRKACA,ERCC3
GO:BP	nucleocytoplasmic transport	GO:0006913	0.0176468	1.75333	311	98	9	21029	JAK2,LTV1,YTHDC1,APPL1,PIK3R2,PRKD1,PRKACA,CBLB,PHAX
GO:BP	nuclear transport	GO:0051169	0.0176468	1.75333	311	98	9	21029	JAK2,LTV1,YTHDC1,APPL1,PIK3R2,PRKD1,PRKACA,CBLB,PHAX
GO:MF	adenyl ribonucleotide binding	GO:0032559	0.0184677	1.73359	1565	97	18	20166	JAK2,MYO10,PMS1,EIF2AK2,EPHA8,KIF25,AACS,KIF17,CMPK2,SCYL2,PIP5K1C,SCN8A,EPHA2,PRKD1,IGF1R,PIK3C2G,PRKACA,ERCC3
GO:MF	adenyl nucleotide binding	GO:0030554	0.0184677	1.73359	1576	97	18	20166	JAK2,MYO10,PMS1,EIF2AK2,EPHA8,KIF25,AACS,KIF17,CMPK2,SCYL2,PIP5K1C,SCN8A,EPHA2,PRKD1,IGF1R,PIK3C2G,PRKACA,ERCC3
GO:MF	purine ribonucleoside triphosphate binding	GO:0035639	0.0184677	1.73359	1848	97	20	20166	JAK2,MYO10,PMS1,EIF2AK2,EPHA8,KIF25,AACS,RAB2A,KIF17,CMPK2,SCYL2,PIP5K1C,SCN8A,EPHA2,PRKD1,IGF1R,PIK3C2G,PRKACA,ERCC3,AGAP1
GO:MF	transmembrane receptor protein tyrosine kinase activity	GO:0004714	0.0184677	1.73359	126	97	5	20166	JAK2,EIF2AK2,EPHA8,EPHA2,IGF1R
GO:MF	purine nucleotide binding	GO:0017076	0.0198052	1.70322	1930	97	20	20166	JAK2,MYO10,PMS1,EIF2AK2,EPHA8,KIF25,AACS,RAB2A,KIF17,CMPK2,SCYL2,PIP5K1C,SCN8A,EPHA2,PRKD1,IGF1R,PIK3C2G,PRKACA,ERCC3,AGAP1
GO:MF	protein tyrosine kinase activity	GO:0004713	0.0198052	1.70322	144	97	5	20166	JAK2,EIF2AK2,EPHA8,EPHA2,IGF1R
GO:MF	purine ribonucleotide binding	GO:0032555	0.0198052	1.70322	1917	97	20	20166	JAK2,MYO10,PMS1,EIF2AK2,EPHA8,KIF25,AACS,RAB2A,KIF17,CMPK2,SCYL2,PIP5K1C,SCN8A,EPHA2,PRKD1,IGF1R,PIK3C2G,PRKACA,ERCC3,AGAP1
GO:MF	calcium ion binding	GO:0005509	0.0198052	1.70322	724	97	11	20166	EFCAB5,MYL12A,HMCN1,CDH23,LPCAT1,NECAB3,FKBP10,MCC,CBLB,CDH24,HSPG2
GO:MF	ribonucleotide binding	GO:0032553	0.0198052	1.70322	1934	97	20	20166	JAK2,MYO10,PMS1,EIF2AK2,EPHA8,KIF25,AACS,RAB2A,KIF17,CMPK2,SCYL2,PIP5K1C,SCN8A,EPHA2,PRKD1,IGF1R,PIK3C2G,PRKACA,ERCC3,AGAP1
GO:MF	transmembrane receptor protein kinase activity	GO:0019199	0.0198052	1.70322	145	97	5	20166	JAK2,EIF2AK2,EPHA8,EPHA2,IGF1R
GO:MF	anion binding	GO:0043168	0.0204247	1.68985	2410	97	23	20166	LDLRAP1,JAK2,MYO10,PMS1,EIF2AK2,EPHA8,KIF25,AACS,RAB2A,KIF17,SYTL2,CMPK2,SCYL2,PIP5K1C,SCN8A,SH3PXD2B,EPHA2,PRKD1,IGF1R,PIK3C2G,PRKACA,ERCC3,AGAP1
GO:MF	phosphoprotein binding	GO:0051219	0.0204247	1.68985	89	97	4	20166	LDLRAP1,PIK3R2,CBLB,GRB2
GO:MF	phosphatidylinositol phosphate binding	GO:1901981	0.0281948	1.54983	173	97	5	20166	LDLRAP1,MYO10,MAPT,SYTL2,SH3PXD2B
GO:MF	protein binding	GO:0005515	0.0281948	1.54983	14799	97	84	20166	LDLRAP1,ACIN1,PTPN12,JAK2,CD5,MYO10,PRPF6,LTV1,CPAMD8,PMS1,NPC2,EIF2AK2,RBM24,SFI1,EPHA8,ZNF599,KIF25,MAPT,MCF2L,AACS,RAB2A,MYL12A,KIF17,HMCN1,HIC1,SYTL2,NAP1L4,SNIP1,MARCKS,YTHDC1,COL2A1,TMEM86A,CDH23,APPL1,SCYL2,PIP5K1C,PNMT,PIK3R2,SPOPL,DPP9,HOXB2,SCN8A,FAM172A,SH3PXD2B,GNG4,AMIGO2,NECAB3,SYNE2,GPR45,PUS10,CREB1,EPHA2,PRKD1,CXCR1,CNTN4,IGF1R,PEG10,PRKACA,HBP1,POLE2,CDC42SE1,CBX8,FKBP10,SOCS4,S…
GO:MF	lipid binding	GO:0008289	0.0281948	1.54983	790	97	11	20166	LDLRAP1,MYO10,NPC2,MAPT,MCF2L,SYTL2,APPL1,SH3PXD2B,PIK3C2G,RASA2,AGAP1
GO:MF	kinase activity	GO:0016301	0.0281948	1.54983	794	97	11	20166	JAK2,EIF2AK2,EPHA8,CMPK2,SCYL2,PIP5K1C,EPHA2,PRKD1,IGF1R,PIK3C2G,PRKACA
GO:MF	phosphatidylinositol bisphosphate binding	GO:1902936	0.030916	1.50982	106	97	4	20166	LDLRAP1,MAPT,SYTL2,SH3PXD2B
GO:MF	phosphotransferase activity, alcohol group as acceptor	GO:0016773	0.0321056	1.49342	694	97	10	20166	JAK2,EIF2AK2,EPHA8,SCYL2,PIP5K1C,EPHA2,PRKD1,IGF1R,PIK3C2G,PRKACA
GO:MF	transferase activity, transferring phosphorus-containing groups	GO:0016772	0.0342651	1.46515	954	97	12	20166	JAK2,EIF2AK2,EPHA8,CMPK2,SCYL2,PIP5K1C,EPHA2,PRKD1,IGF1R,PIK3C2G,PRKACA,POLE2
GO:MF	carbohydrate derivative binding	GO:0097367	0.0366476	1.43595	2288	97	21	20166	JAK2,MYO10,PMS1,EIF2AK2,EPHA8,KIF25,AACS,RAB2A,KIF17,COL2A1,CMPK2,SCYL2,PIP5K1C,SCN8A,EPHA2,PRKD1,IGF1R,PIK3C2G,PRKACA,ERCC3,AGAP1
GO:MF	1-phosphatidylinositol-3-kinase regulator activity	GO:0046935	0.0366476	1.43595	16	97	2	20166	PIK3R2,SOCS4
GO:MF	phosphatidylinositol phosphate kinase activity	GO:0016307	0.0366476	1.43595	15	97	2	20166	PIP5K1C,PIK3C2G
GO:MF	phosphatase binding	GO:0019902	0.0366476	1.43595	195	97	5	20166	SFI1,MAPT,SYTL2,PIK3R2,GRB2
GO:MF	transmembrane-ephrin receptor activity	GO:0005005	0.0366476	1.43595	16	97	2	20166	EPHA8,EPHA2
GO:CC	cell leading edge	GO:0031252	0.0376053	1.42475	421	101	8	21672	MYO10,MAPT,APPL1,PIP5K1C,DPP9,SYNE2,EPHA2,MCC
GO:CC	phosphatidylinositol 3-kinase complex	GO:0005942	0.0376053	1.42475	29	101	3	21672	PIK3R2,PIK3C2G,SOCS4
GO:CC	cell-substrate junction	GO:0030055	0.0376053	1.42475	428	101	8	21672	PTPN12,JAK2,RPS29,MARCKS,PIP5K1C,SYNE2,EPHA2,HSPG2
GO:CC	extrinsic component of membrane	GO:0019898	0.0376053	1.42475	310	101	7	21672	SYTL2,CDH23,PIK3R2,GNG4,PIK3C2G,SOCS4,CDH24
GO:CC	plasma membrane	GO:0005886	0.0376053	1.42475	5694	101	42	21672	LDLRAP1,ACIN1,JAK2,TSPAN3,CD5,MYO10,RTKN2,CPAMD8,PANX2,EPHA8,MAPT,MCF2L,KIF17,HMCN1,SYTL2,MARCKS,YTHDC1,CDH23,APPL1,PIP5K1C,LPCAT1,SCN8A,GNG4,AMIGO2,SYNE2,GPR45,EPHA2,PRKD1,CXCR1,CNTN4,IGF1R,PIK3C2G,PRKACA,CDC42SE1,CLTCL1,MCC,MFSD5,CBLB,CDH24,CNRIP1,GRB2,HSPG2
GO:CC	anchoring junction	GO:0070161	0.0376053	1.42475	839	101	13	21672	PTPN12,JAK2,RPS29,PANX2,HMCN1,MARCKS,PIP5K1C,SYNE2,EPHA2,PRKD1,CDH24,GRB2,HSPG2
GO:CC	cell periphery	GO:0071944	0.0376053	1.42475	6181	101	45	21672	LDLRAP1,ACIN1,JAK2,TSPAN3,CD5,MYO10,RTKN2,CPAMD8,PANX2,EPHA8,MAPT,MCF2L,KIF17,HMCN1,SYTL2,MARCKS,YTHDC1,COL2A1,CDH23,APPL1,PIP5K1C,LPCAT1,SCN8A,GNG4,AMIGO2,SYNE2,GPR45,EPHA2,PRKD1,CXCR1,CNTN4,IGF1R,PIK3C2G,PRKACA,CDC42SE1,CLTCL1,MCC,MFSD5,CBLB,CDH24,PHLDB1,CNRIP1,COL11A2,GRB2,HSPG2
GO:CC	focal adhesion	GO:0005925	0.0376053	1.42475	420	101	8	21672	PTPN12,JAK2,RPS29,MARCKS,PIP5K1C,SYNE2,EPHA2,HSPG2
GO:CC	transferase complex, transferring phosphorus-containing groups	GO:0061695	0.0376053	1.42475	268	101	7	21672	PIK3R2,IGF1R,PIK3C2G,PRKACA,POLE2,SOCS4,ERCC3
GO:BP	receptor-mediated endocytosis	GO:0006898	0.0394807	1.40362	243	98	7	21029	LDLRAP1,SCYL2,PIP5K1C,CXCR1,CLTCL1,GRB2,HSPG2
GO:BP	regulation of cell communication	GO:0010646	0.0394807	1.40362	3313	98	30	21029	PTPN12,JAK2,RTKN2,EIF2AK2,EPHA8,MAPT,MCF2L,AACS,HIC1,COL2A1,APPL1,SCYL2,ARHGAP15,PIP5K1C,PIK3R2,GNG4,CREB1,EPHA2,PRKD1,CNTN4,IGF1R,PEG10,PRKACA,CDC42SE1,SOCS4,RASA2,MCC,CBLB,CNRIP1,GRB2
GO:BP	regulation of signaling	GO:0023051	0.0394807	1.40362	3327	98	30	21029	PTPN12,JAK2,RTKN2,EIF2AK2,EPHA8,MAPT,MCF2L,AACS,HIC1,COL2A1,APPL1,SCYL2,ARHGAP15,PIP5K1C,PIK3R2,GNG4,CREB1,EPHA2,PRKD1,CNTN4,IGF1R,PEG10,PRKACA,CDC42SE1,SOCS4,RASA2,MCC,CBLB,CNRIP1,GRB2
GO:BP	regulation of phosphatidylinositol 3-kinase activity	GO:0043551	0.0394807	1.40362	58	98	4	21029	EPHA8,PIK3R2,PRKD1,SOCS4
GO:BP	positive regulation of nucleocytoplasmic transport	GO:0046824	0.0394807	1.40362	61	98	4	21029	JAK2,PIK3R2,PRKD1,PRKACA
GO:BP	phosphatidylinositol phosphate biosynthetic process	GO:0046854	0.0394807	1.40362	62	98	4	21029	PIP5K1C,PIK3R2,PIK3C2G,SOCS4
GO:BP	negative regulation of biological process	GO:0048519	0.0394807	1.40362	5844	98	45	21029	ACIN1,SCRT1,PTPN12,JAK2,RTKN2,CPAMD8,EIF2AK2,RBM24,ZNF599,KIF25,MAPT,HIC1,SNIP1,COL2A1,APPL1,SCYL2,MIR330,PIK3R2,SPOPL,LPCAT1,FAM172A,GNG4,AMIGO2,PUS10,CREB1,EPHA2,PRKD1,CNTN4,IGF1R,PEG10,PRKACA,CBX8,SOCS4,RASA2,ZNF431,MCC,CBLB,RASSF5,PPP2R5C,PHAX,MAFK,HSPG2,MAF1,MYT1L,LIN37
GO:BP	negative regulation of cellular process	GO:0048523	0.0394807	1.40362	4818	98	40	21029	ACIN1,SCRT1,PTPN12,JAK2,RTKN2,CPAMD8,EIF2AK2,RBM24,ZNF599,KIF25,MAPT,HIC1,COL2A1,APPL1,SCYL2,PIK3R2,SPOPL,LPCAT1,GNG4,AMIGO2,CREB1,EPHA2,PRKD1,CNTN4,IGF1R,PEG10,PRKACA,CBX8,SOCS4,RASA2,ZNF431,MCC,CBLB,RASSF5,PPP2R5C,PHAX,MAFK,MAF1,MYT1L,LIN37
GO:BP	transmembrane receptor protein tyrosine kinase signaling pathway	GO:0007169	0.0394807	1.40362	615	98	11	21029	PTPN12,JAK2,EPHA8,APPL1,PIK3R2,EPHA2,PRKD1,IGF1R,SOCS4,CBLB,GRB2
GO:BP	biological regulation	GO:0065007	0.0394807	1.40362	12859	98	77	21029	LDLRAP1,ACIN1,SCRT1,PTPN12,JAK2,CD5,MYO10,RTKN2,PRPF6,CPAMD8,NPC2,EIF2AK2,RBM24,PANX2,EPHA8,ZNF599,KIF25,MAPT,MCF2L,AACS,MYL12A,HIC1,SNIP1,YTHDC1,COL2A1,CDH23,APPL1,SCYL2,MIR330,ARHGAP15,PIP5K1C,PIK3R2,SPOPL,LPCAT1,HOXB2,SCN8A,FAM172A,SH3PXD2B,GNG4,AMIGO2,NECAB3,SYNE2,GPR45,PUS10,CREB1,EPHA2,PRKD1,CXCR1,CNTN4,IGF1R,PIK3C2G,PEG10,PRKACA,HBP1,CDC42SE1,CBX8,SOCS4,RASA2,ERCC3,CLTCL1,ZNF431,MCC,CBLB,R…
GO:MF	nucleoside phosphate binding	GO:1901265	0.0408068	1.38927	2175	97	20	20166	JAK2,MYO10,PMS1,EIF2AK2,EPHA8,KIF25,AACS,RAB2A,KIF17,CMPK2,SCYL2,PIP5K1C,SCN8A,EPHA2,PRKD1,IGF1R,PIK3C2G,PRKACA,ERCC3,AGAP1
GO:MF	SH3 domain binding	GO:0017124	0.0408068	1.38927	124	97	4	20166	PTPN12,MAPT,CBLB,GRB2
GO:MF	nucleotide binding	GO:0000166	0.0408068	1.38927	2174	97	20	20166	JAK2,MYO10,PMS1,EIF2AK2,EPHA8,KIF25,AACS,RAB2A,KIF17,CMPK2,SCYL2,PIP5K1C,SCN8A,EPHA2,PRKD1,IGF1R,PIK3C2G,PRKACA,ERCC3,AGAP1
GO:MF	enzyme binding	GO:0019899	0.0419193	1.37759	2030	97	19	20166	ACIN1,JAK2,PMS1,NPC2,SFI1,MAPT,HIC1,SYTL2,MARCKS,APPL1,PIK3R2,SPOPL,CREB1,PRKACA,CDC42SE1,CBLB,RASSF5,GRB2,MAF1
GO:MF	RNA polymerase III core binding	GO:0000994	0.0424072	1.37256	1	97	1	20166	MAF1
GO:MF	phenylethanolamine N-methyltransferase activity	GO:0004603	0.0424072	1.37256	1	97	1	20166	PNMT
GO:MF	ephrin receptor activity	GO:0005003	0.0424072	1.37256	19	97	2	20166	EPHA8,EPHA2
GO:MF	molybdate ion transmembrane transporter activity	GO:0015098	0.0424072	1.37256	1	97	1	20166	MFSD5
GO:MF	microtubule lateral binding	GO:0099609	0.0424072	1.37256	1	97	1	20166	MAPT
GO:MF	growth factor binding	GO:0019838	0.0424072	1.37256	137	97	4	20166	EPHA8,COL2A1,EPHA2,IGF1R
GO:MF	histone-dependent DNA binding	GO:0099077	0.0424072	1.37256	1	97	1	20166	MAPT
GO:MF	1-alkylglycerophosphocholine O-acyltransferase activity	GO:0047191	0.0424072	1.37256	1	97	1	20166	LPCAT1
GO:MF	type 1 cannabinoid receptor binding	GO:0031718	0.0424072	1.37256	1	97	1	20166	CNRIP1
GO:MF	phosphatidylinositol 3-kinase regulator activity	GO:0035014	0.0424072	1.37256	19	97	2	20166	PIK3R2,SOCS4
GO:MF	histone tyrosine kinase activity	GO:0035400	0.0424072	1.37256	1	97	1	20166	JAK2
GO:MF	histone kinase activity (H3-Y41 specific)	GO:0035401	0.0424072	1.37256	1	97	1	20166	JAK2
GO:MF	acetoacetate-CoA ligase activity	GO:0030729	0.0424072	1.37256	1	97	1	20166	AACS
GO:MF	cannabinoid receptor binding	GO:0031717	0.0424072	1.37256	1	97	1	20166	CNRIP1
GO:CC	fibrillar collagen trimer	GO:0005583	0.0479366	1.31933	12	101	2	21672	COL2A1,COL11A2
GO:CC	banded collagen fibril	GO:0098643	0.0479366	1.31933	12	101	2	21672	COL2A1,COL11A2
