# Supplementary material for: Epigenome-wide DNA methylation analysis of whole blood cells derived from patients with GAD and OCD in the Chinese Han population
Source: Transl Psychiatry. 2022 Nov 7;12:465. doi: 10.1038/s41398-022-02236-x (PMC9640561; doi:10.1038/s41398-022-02236-x)
Supplement: Supplementary file 8 — Supplementary table 7 | Differentially methylated regions (DMRs) identified between GAD and OCD [file 41398_2022_2236_MOESM8_ESM.xlsx]

## Sheet: Sheet1
Supplementary table 7 | Differentially methylated regions (DMRs) identified between GAD and OCD
ID	DMRindex	CHR	MAPINFO	Strand	Type	gene	feature	cgi	feat.cgi	t	adj.P.Val
cg16968413	DMR_1	4	39183824	F	I	WDR19	TSS200	island	TSS200-island	-1.32177	0.484063
cg00855661	DMR_1	4	39183530	R	II	WDR19	TSS1500	shore	TSS1500-shore	2.57881	0.105392
cg10577467	DMR_1	4	39183765	R	II	WDR19	TSS1500	shore	TSS1500-shore	-0.905838	0.66056
cg17469265	DMR_1	4	39183353	R	II	WDR19	TSS1500	shore	TSS1500-shore	2.199	0.18501
cg03759229	DMR_2	6	28601417	R	I		IGR	shore	IGR-shore	-2.01589	0.234821
cg13565129	DMR_2	6	28601419	R	I		IGR	shore	IGR-shore	-2.5076	0.117766
cg14654363	DMR_2	6	28601443	R	I		IGR	shore	IGR-shore	-2.38758	0.141302
cg19488431	DMR_2	6	28601329	R	I		IGR	shore	IGR-shore	-1.78178	0.309325
cg22497095	DMR_2	6	28601375	R	I		IGR	shore	IGR-shore	-2.38368	0.142069
cg25653641	DMR_2	6	28601312	R	I		IGR	shore	IGR-shore	-1.67031	0.347937
cg26865747	DMR_2	6	28601377	R	I		IGR	shore	IGR-shore	-2.45976	0.126594
cg27535677	DMR_2	6	28601365	R	I		IGR	shore	IGR-shore	-2.16565	0.193485
cg12763978	DMR_2	6	28601519	F	II		IGR	shore	IGR-shore	-2.13778	0.200673
cg22572476	DMR_2	6	28601324	R	II		IGR	shore	IGR-shore	-2.88615	0.0623481
cg07132517	DMR_3	11	842517	R	I	TSPAN4	TSS1500	island	TSS1500-island	-1.18164	0.542539
cg23127064	DMR_3	11	842615	F	I	TSPAN4	TSS1500	island	TSS1500-island	-3.7493	0.00991909
cg27186271	DMR_3	11	842611	F	I	TSPAN4	TSS1500	island	TSS1500-island	-5.30823	9.60003e-05
cg00174918	DMR_4	3	122513949	F	I	DIRC2	5'UTR	island	5'UTR-island	-1.15892	0.552535
cg08830818	DMR_4	3	122514143	R	I	HSPBAP1	TSS1500	island	TSS1500-island	-6.85465	2.65863e-07
cg07156182	DMR_4	3	122513738	F	II	DIRC2	TSS200	island	TSS200-island	-2.9152	0.0591212
cg16629569	DMR_4	3	122513933	F	II	DIRC2	5'UTR	island	5'UTR-island	-0.825194	0.695047
cg00991297	DMR_5	10	33247545	F	I	ITGB1	TSS1500	island	TSS1500-island	-0.276776	0.912389
cg08950886	DMR_5	10	33247484	R	I	ITGB1	TSS200	island	TSS200-island	-2.07429	0.217804
cg12275661	DMR_5	10	33247232	F	I	ITGB1	5'UTR	island	5'UTR-island	0.597296	0.790442
cg12812502	DMR_5	10	33247532	F	I	ITGB1	TSS1500	island	TSS1500-island	-1.72508	0.32824
cg23837756	DMR_5	10	33247487	R	I	ITGB1	TSS200	island	TSS200-island	-1.64002	0.359057
cg24317988	DMR_5	10	33247433	R	I	ITGB1	TSS200	island	TSS200-island	-1.9826	0.244885
cg27238079	DMR_5	10	33247273	F	I	ITGB1	5'UTR	island	5'UTR-island	-5.62794	3.05736e-05
cg27645750	DMR_5	10	33247435	R	I	ITGB1	TSS200	island	TSS200-island	-2.35496	0.148323
cg04906242	DMR_6	16	75150880	R	I	LDHD	TSS1500	shelf	TSS1500-shelf	2.57124	0.106611
cg03085549	DMR_6	16	75150819	F	II	LDHD	TSS200	shore	TSS200-shore	2.46446	0.125841
cg03743982	DMR_6	16	75150833	F	II	LDHD	TSS200	shore	TSS200-shore	2.40022	0.138542
cg07320140	DMR_6	16	75150611	R	II	LDHD	1stExon	shore	1stExon-shore	1.04343	0.601493
cg09899215	DMR_6	16	75150799	R	II	LDHD	TSS200	shore	TSS200-shore	2.19215	0.18677
cg16540789	DMR_6	16	75150784	R	II	LDHD	TSS200	shore	TSS200-shore	1.63117	0.362403
cg24429836	DMR_6	16	75150744	F	II	LDHD	TSS200	shore	TSS200-shore	2.27617	0.166143
cg10440578	DMR_8	1	115397857	R	I	SYCP1	5'UTR	island	5'UTR-island	-1.28916	0.497265
cg12813768	DMR_8	1	115398123	F	II	SYCP1	Body	shore	Body-shore	-0.700378	0.748093
cg18087477	DMR_8	1	115397597	R	II	SYCP1	1stExon	island	1stExon-island	-0.837514	0.689911
cg18396987	DMR_8	1	115398073	F	II	SYCP1	5'UTR	shore	5'UTR-shore	-1.47455	0.422633
cg27332337	DMR_8	1	115397616	F	II	SYCP1	1stExon	island	1stExon-island	-1.43326	0.438814
cg06145435	DMR_9	7	1022769	R	I	CYP2W1	TSS200	shore	TSS200-shore	1.69077	0.340441
cg09414673	DMR_9	7	1022797	R	I	CYP2W1	TSS200	shore	TSS200-shore	0.938512	0.646679
cg21077578	DMR_9	7	1022970	F	I	CYP2W1	1stExon	shore	1stExon-shore	2.01118	0.236302
cg03322234	DMR_9	7	1022643	F	II	CYP2W1	TSS200	shore	TSS200-shore	2.93096	0.0573863
cg15914863	DMR_9	7	1022675	F	II	CYP2W1	TSS200	shore	TSS200-shore	1.79831	0.30364
cg20646556	DMR_9	7	1022806	F	II	CYP2W1	TSS200	shore	TSS200-shore	1.9191	0.264068
cg22025233	DMR_9	7	1022904	R	II	CYP2W1	1stExon	shore	1stExon-shore	2.54252	0.111518
cg25428297	DMR_9	7	1022841	F	II	CYP2W1	1stExon	shore	1stExon-shore	0.303812	0.902683
cg04293725	DMR_10	5	93447600	R	I	FAM172A	TSS200	shore	TSS200-shore	-1.58997	0.377697
cg17398066	DMR_10	5	93447329	F	I	FAM172A	Body	island	Body-island	-2.57088	0.10668
cg21475434	DMR_10	5	93447410	R	I	FAM172A	TSS200	island	TSS200-island	-6.6407	6.09173e-07
cg25358565	DMR_10	5	93447407	R	I	FAM172A	TSS200	island	TSS200-island	-1.09642	0.578746
cg00544141	DMR_10	5	93447570	R	II	FAM172A	TSS200	shore	TSS200-shore	-1.94661	0.255717
cg00648026	DMR_10	5	93447389	R	II	FAM172A	Body	island	Body-island	-1.86083	0.282852
cg07666293	DMR_10	5	93447487	F	II	FAM172A	TSS200	shore	TSS200-shore	-1.72173	0.329417
cg12950181	DMR_10	5	93447648	R	II	FAM172A	TSS1500	shore	TSS1500-shore	-0.651343	0.768258
cg17253517	DMR_10	5	93447700	R	II	FAM172A	TSS1500	shore	TSS1500-shore	-2.71285	0.0844644
cg25480395	DMR_10	5	93447204	F	II	FAM172A	Body	island	Body-island	0.548968	0.810034
cg00760321	DMR_12	1	32671490	F	I	IQCC	Body	island	Body-island	0.246979	0.922619
cg17504584	DMR_12	1	32671645	F	I	IQCC	Body	island	Body-island	-2.09036	0.213337
cg26011771	DMR_12	1	32671304	R	I	IQCC	1stExon	island	1stExon-island	-0.125022	0.963287
cg02358111	DMR_12	1	32671452	F	II	IQCC	Body	island	Body-island	-0.440123	0.853062
cg03399199	DMR_12	1	32671884	F	II	IQCC	Body	island	Body-island	0.886459	0.668982
cg24137081	DMR_12	1	32671413	F	II	IQCC	Body	island	Body-island	-1.3182	0.485441
cg00641409	DMR_16	6	21666778	F	I	FLJ22536	Body	island	Body-island	-4.2046	0.00306844
cg10086104	DMR_16	6	21666569	R	I	FLJ22536	TSS200	shore	TSS200-shore	-2.14617	0.198519
cg12347429	DMR_16	6	21666834	R	I	FLJ22536	Body	island	Body-island	-2.19353	0.186411
cg15932013	DMR_16	6	21666659	F	I	FLJ22536	TSS200	island	TSS200-island	-0.25952	0.918396
cg01334682	DMR_16	6	21666939	F	II	FLJ22536	Body	shore	Body-shore	-1.67533	0.346177
cg11900861	DMR_16	6	21666666	F	II	FLJ22536	TSS200	island	TSS200-island	-1.38035	0.460424
cg25792714	DMR_16	6	21666554	R	II	FLJ22536	TSS200	shore	TSS200-shore	-2.74734	0.07969
cg26158950	DMR_16	6	21667166	F	II	FLJ22536	Body	shore	Body-shore	0.637569	0.774078
cg27387063	DMR_16	6	21666391	F	II	FLJ22536	TSS1500	shore	TSS1500-shore	-2.55025	0.11015
cg02885007	DMR_18	2	176987605	R	I	HOXD9	1stExon	island	1stExon-island	-3.16448	0.0366841
cg04739647	DMR_18	2	176987462	R	I	HOXD9	5'UTR	island	5'UTR-island	-0.397512	0.868864
cg05167251	DMR_18	2	176987465	R	I	HOXD9	5'UTR	island	5'UTR-island	-0.21051	0.935051
cg10624122	DMR_19	7	19158747	R	I	TWIST1	TSS1500	shore	TSS1500-shore	-2.26986	0.167671
cg12307484	DMR_19	7	19158721	F	I	TWIST1	TSS1500	shore	TSS1500-shore	-1.82817	0.293792
cg14499053	DMR_19	7	19158954	F	II		IGR	shore	IGR-shore	-2.05695	0.222796
cg06955158	DMR_21	5	10249878	F	I	FAM173B	Body	island	Body-island	-2.97176	0.0531897
cg11151820	DMR_21	5	10250162	R	II	CCT5	TSS200	island	TSS200-island	0.995131	0.622505
cg12499123	DMR_21	5	10250085	F	II	CCT5	TSS200	island	TSS200-island	-1.72987	0.326629
cg18835048	DMR_21	5	10249761	R	II	FAM173B	Body	island	Body-island	-1.17824	0.544084
cg10703496	DMR_23	10	74033619	R	I	DDIT4	TSS200	island	TSS200-island	-1.55393	0.391769
cg13467950	DMR_23	10	74033549	F	I	DDIT4	TSS200	island	TSS200-island	-2.26666	0.168378
cg25701781	DMR_23	10	74033558	R	I	DDIT4	TSS200	island	TSS200-island	-2.98447	0.0519063
cg25914663	DMR_23	10	74033522	R	I	DDIT4	TSS200	island	TSS200-island	-0.640704	0.772672
cg06906682	DMR_23	10	74033614	R	II	DDIT4	TSS200	island	TSS200-island	-1.949	0.255048
cg22068473	DMR_23	10	74033403	R	II	DDIT4	TSS1500	island	TSS1500-island	-3.28646	0.0284676
cg15451141	DMR_24	22	19435823	R	I	C22orf39	TSS200	shore	TSS200-shore	-1.39068	0.456301
cg19085118	DMR_24	22	19435840	R	I	C22orf39	TSS200	shore	TSS200-shore	-1.32533	0.482634
cg22094633	DMR_24	22	19435790	R	II	C22orf39	TSS200	shore	TSS200-shore	-0.396681	0.869125
cg01589412	DMR_25	2	62133120	F	I	COMMD1	Body	opensea	Body-opensea	-3.33964	0.0254081
cg02925464	DMR_25	2	62132897	F	II	COMMD1	1stExon	opensea	1stExon-opensea	0.0769648	0.97794
cg03532114	DMR_25	2	62132888	F	II	COMMD1	1stExon	opensea	1stExon-opensea	1.13944	0.560715
cg13699558	DMR_25	2	62132958	R	II	COMMD1	1stExon	opensea	1stExon-opensea	-0.12586	0.963062
cg15692032	DMR_26	1	24195098	R	I	FUCA1	TSS1500	shore	TSS1500-shore	-1.99163	0.242113
cg04160030	DMR_26	1	24195659	R	II	FUCA1	TSS1500	shore	TSS1500-shore	-0.942702	0.644898
cg10051214	DMR_26	1	24195031	F	II	FUCA1	TSS200	shore	TSS200-shore	-1.45283	0.431202
cg10953003	DMR_26	1	24195469	F	II	FUCA1	TSS1500	shore	TSS1500-shore	-1.06762	0.59092
cg19367136	DMR_26	1	24195059	F	II	FUCA1	TSS1500	shore	TSS1500-shore	-1.25431	0.511799
cg22077361	DMR_26	1	24195347	R	II	FUCA1	TSS1500	shore	TSS1500-shore	-0.976905	0.630285
cg22614927	DMR_26	1	24195587	F	II	FUCA1	TSS1500	shore	TSS1500-shore	-0.774289	0.717214
cg24792360	DMR_26	1	24195143	F	II	FUCA1	TSS1500	shore	TSS1500-shore	-0.699113	0.748614
cg15541630	DMR_28	8	87081770	F	I	PSKH2	1stExon	island	1stExon-island	-1.50789	0.409493
cg00001099	DMR_28	8	87081553	F	II	PSKH2	Body	shore	Body-shore	-0.211324	0.934752
cg17788832	DMR_28	8	87081654	R	II	PSKH2	Body	island	Body-island	-1.11443	0.571202
cg11117637	DMR_29	5	149546366	R	I	CDX1	1stExon	island	1stExon-island	-1.17792	0.544192
cg11503274	DMR_29	5	149546934	F	I	CDX1	Body	island	Body-island	-1.91355	0.265852
cg17378342	DMR_29	5	149546331	R	I	CDX1	TSS200	island	TSS200-island	-1.78454	0.308334
cg17512474	DMR_29	5	149546335	R	I	CDX1	TSS200	island	TSS200-island	-1.80299	0.302052
cg18424208	DMR_29	5	149546337	R	I	CDX1	TSS200	island	TSS200-island	-1.24006	0.517722
cg23266594	DMR_29	5	149546691	F	I	CDX1	1stExon	island	1stExon-island	-2.50801	0.11769
cg00919055	DMR_29	5	149546946	F	II	CDX1	Body	island	Body-island	-2.14952	0.197635
cg15452204	DMR_29	5	149546471	R	II	CDX1	1stExon	island	1stExon-island	0.130379	0.961612
cg09118552	DMR_31	7	117067745	R	II	ASZ1	TSS200	shore	TSS200-shore	-1.06337	0.592784
cg09911342	DMR_31	7	117067919	R	II	ASZ1	TSS1500	shore	TSS1500-shore	-1.92328	0.262853
cg22424532	DMR_31	7	117067727	R	II	ASZ1	TSS200	shore	TSS200-shore	0.804001	0.704443
cg24836607	DMR_31	7	117067752	R	II	ASZ1	TSS200	shore	TSS200-shore	-1.72122	0.329578
cg26423145	DMR_31	7	117067804	F	II	ASZ1	TSS1500	shore	TSS1500-shore	-1.79422	0.305087
cg10096177	DMR_32	12	103889516	F	I	C12orf42	5'UTR	island	5'UTR-island	-0.823843	0.695673
cg21837669	DMR_32	12	103889307	F	I	C12orf42	5'UTR	island	5'UTR-island	-0.971812	0.632522
cg22754765	DMR_32	12	103889166	R	II	C12orf42	5'UTR	island	5'UTR-island	1.65125	0.354983
cg25935014	DMR_32	12	103889042	F	II	C12orf42	5'UTR	shore	5'UTR-shore	-2.32259	0.155455
cg23920953	DMR_33	14	70038505	F	I	C14orf162	TSS1500	island	TSS1500-island	-1.70464	0.335337
cg00551910	DMR_33	14	70037973	R	II	C14orf162	TSS200	shore	TSS200-shore	-1.24654	0.514927
cg06806969	DMR_33	14	70038073	F	II	C14orf162	TSS200	shore	TSS200-shore	-1.04643	0.600177
cg14912575	DMR_33	14	70038236	R	II	C14orf162	TSS1500	island	TSS1500-island	-1.14776	0.557423
cg15829535	DMR_34	6	33048760	R	I	HLA-DPB1	Body	island	Body-island	0.358298	0.883262
cg25511667	DMR_34	6	33048732	R	I	HLA-DPB1	Body	island	Body-island	-1.24715	0.514687
cg00570906	DMR_34	6	33048809	R	II	HLA-DPB1	Body	island	Body-island	-1.22448	0.524508
cg02197634	DMR_34	6	33048875	R	II	HLA-DPB1	Body	shore	Body-shore	-0.796295	0.70772
cg13581859	DMR_34	6	33048706	R	II	HLA-DPB1	Body	island	Body-island	-0.631366	0.776475
cg25491704	DMR_34	6	33048879	R	II	HLA-DPB1	Body	shore	Body-shore	-0.600024	0.789351
cg08886546	DMR_35	19	19051335	F	I	HOMER3	TSS1500	island	TSS1500-island	-2.94364	0.0560225
cg23264278	DMR_35	19	19051482	F	I	HOMER3	TSS1500	island	TSS1500-island	-2.98482	0.0518701
cg23310850	DMR_35	19	19051337	F	I	HOMER3	TSS1500	island	TSS1500-island	-0.804721	0.704112
cg24836583	DMR_35	19	19051747	F	I	HOMER3	TSS1500	island	TSS1500-island	-2.00624	0.237767
cg00114008	DMR_36	1	27114423	R	I	PIGV	TSS200	island	TSS200-island	-5.58948	3.51695e-05
cg11699374	DMR_36	1	27114614	R	I	PIGV	5'UTR	island	5'UTR-island	-1.09099	0.581116
cg17739026	DMR_36	1	27114420	R	I	PIGV	TSS200	island	TSS200-island	-3.05841	0.0450758
cg27295033	DMR_36	1	27114831	R	I	PIGV	5'UTR	shore	5'UTR-shore	-2.01088	0.236355
cg02375201	DMR_36	1	27114675	F	II	PIGV	5'UTR	island	5'UTR-island	-3.0538	0.0454369
cg10971346	DMR_36	1	27114745	R	II	PIGV	5'UTR	shore	5'UTR-shore	-2.80851	0.0716532
cg01634213	DMR_37	5	176982179	F	II	FAM193B	TSS1500	shore	TSS1500-shore	2.5058	0.118065
cg02267992	DMR_37	5	176982116	R	II	FAM193B	TSS1500	shore	TSS1500-shore	-1.14836	0.557162
cg12152566	DMR_37	5	176981910	F	II	FAM193B	TSS1500	shore	TSS1500-shore	1.97804	0.246303
cg17393458	DMR_37	5	176982009	F	II	FAM193B	TSS1500	shore	TSS1500-shore	0.605283	0.787203
cg18478850	DMR_37	5	176982070	F	II	FAM193B	TSS1500	shore	TSS1500-shore	0.675123	0.758595
cg19658046	DMR_37	5	176981888	R	II	FAM193B	TSS1500	shore	TSS1500-shore	1.59994	0.37397
cg01206378	DMR_38	1	95698827	F	II	RWDD3	TSS1500	shore	TSS1500-shore	-1.66682	0.349313
cg03123541	DMR_38	1	95699097	F	II	RWDD3	TSS1500	shore	TSS1500-shore	-1.79246	0.305645
cg06440946	DMR_38	1	95699313	R	II	RWDD3	TSS1500	shore	TSS1500-shore	-1.41129	0.447759
cg20701556	DMR_38	1	95698924	F	II	RWDD3	TSS1500	shore	TSS1500-shore	-1.03772	0.60399
cg24808901	DMR_38	1	95698954	F	II	RWDD3	TSS1500	shore	TSS1500-shore	-1.4279	0.441002
cg26537280	DMR_38	1	95699037	R	II	RWDD3	TSS1500	shore	TSS1500-shore	-1.56129	0.388847
cg06295856	DMR_39	11	14993642	F	II	CALCA	5'UTR	island	5'UTR-island	1.51331	0.407528
cg09068492	DMR_39	11	14993658	R	II	CALCA	5'UTR	island	5'UTR-island	1.11892	0.569281
cg09188980	DMR_39	11	14993378	R	II	CALCA	5'UTR	shore	5'UTR-shore	0.433411	0.855389
cg14348532	DMR_39	11	14993562	R	II	CALCA	5'UTR	island	5'UTR-island	1.03331	0.605901
cg22183706	DMR_39	11	14993818	R	II	CALCA	1stExon	shore	1stExon-shore	0.715685	0.741975
cg25783352	DMR_39	11	14993509	F	II	CALCA	5'UTR	island	5'UTR-island	0.922427	0.653652
cg07033372	DMR_40	20	37353032	R	I	SLC32A1	TSS200	island	TSS200-island	-0.958125	0.638299
cg10615414	DMR_40	20	37353096	F	I	SLC32A1	TSS200	island	TSS200-island	-1.33979	0.476852
cg12180703	DMR_40	20	37353037	R	I	SLC32A1	TSS200	island	TSS200-island	0.310104	0.900482
cg24454144	DMR_40	20	37353126	F	I	SLC32A1	5'UTR	island	5'UTR-island	2.47798	0.123333
cg25307168	DMR_40	20	37353035	R	I	SLC32A1	TSS200	island	TSS200-island	-1.18224	0.542288
cg10216615	DMR_40	20	37353158	F	II	SLC32A1	5'UTR	island	5'UTR-island	1.43159	0.439485
cg22718071	DMR_41	11	64578277	R	I	MEN1	TSS200	island	TSS200-island	-1.72628	0.327875
cg23222197	DMR_41	11	64578325	R	I	MEN1	TSS200	island	TSS200-island	-0.443882	0.851737
cg06130144	DMR_41	11	64578348	F	II	MEN1	TSS200	island	TSS200-island	-2.53355	0.113077
cg13596520	DMR_41	11	64578298	R	II	MEN1	TSS200	island	TSS200-island	-1.26742	0.506442
cg16668394	DMR_41	11	64578521	R	II	MEN1	1stExon	shore	1stExon-shore	-1.25404	0.511905
cg18064219	DMR_41	11	64578311	R	II	MEN1	TSS200	island	TSS200-island	-2.46016	0.126539
cg01351822	DMR_42	15	91473475	F	I	UNC45A	5'UTR	island	5'UTR-island	-1.93766	0.25849
cg08267442	DMR_42	15	91473386	F	I	UNC45A	TSS200	island	TSS200-island	-2.22164	0.179394
cg13778201	DMR_42	15	91473365	F	I	UNC45A	TSS200	island	TSS200-island	-3.95534	0.00592945
cg03291024	DMR_42	15	91473291	R	II	UNC45A	TSS200	shore	TSS200-shore	-3.49157	0.0181451
cg08551047	DMR_42	15	91473569	R	II	UNC45A	5'UTR	island	5'UTR-island	-1.60693	0.371332
cg16414568	DMR_42	15	91473511	F	II	UNC45A	5'UTR	island	5'UTR-island	-1.94578	0.256018
cg04707348	DMR_43	2	98351548	R	I	ZAP70	Body	shore	Body-shore	-1.16469	0.550128
cg15318814	DMR_43	2	98351769	F	I	ZAP70	Body	island	Body-island	3.09685	0.0417629
cg00310201	DMR_43	2	98351994	R	II	ZAP70	Body	island	Body-island	1.21711	0.527619
cg24200893	DMR_43	2	98352002	F	II	ZAP70	Body	island	Body-island	0.344148	0.888379
cg02247178	DMR_44	13	31506687	F	I	C13orf26	TSS200	opensea	TSS200-opensea	-1.54629	0.394676
cg13614409	DMR_44	13	31506752	F	I	C13orf26	TSS200	opensea	TSS200-opensea	-1.29211	0.496167
cg24856064	DMR_44	13	31506963	R	I	C13orf26	Body	opensea	Body-opensea	-1.15262	0.555374
cg00424169	DMR_44	13	31506837	F	II	C13orf26	1stExon	opensea	1stExon-opensea	-1.41636	0.445736
cg10923408	DMR_44	13	31506710	F	II	C13orf26	TSS200	opensea	TSS200-opensea	-1.78268	0.308979
cg16290689	DMR_44	13	31506685	R	II	C13orf26	TSS200	opensea	TSS200-opensea	-1.97632	0.246828
cg27420922	DMR_44	13	31506773	R	II	C13orf26	TSS200	opensea	TSS200-opensea	-2.04902	0.225041
cg01063759	DMR_45	5	140105694	R	II	VTRNA1-3	TSS200	opensea	TSS200-opensea	-1.43835	0.436837
cg02053188	DMR_45	5	140105669	R	II	VTRNA1-3	TSS200	opensea	TSS200-opensea	-1.31629	0.486264
cg02529723	DMR_45	5	140105629	R	II	VTRNA1-3	TSS200	opensea	TSS200-opensea	-1.63335	0.361636
cg08777304	DMR_45	5	140105626	R	II	VTRNA1-3	TSS200	opensea	TSS200-opensea	-1.31571	0.486492
cg19065177	DMR_45	5	140105648	R	II	VTRNA1-3	TSS200	opensea	TSS200-opensea	-1.95695	0.25258
cg23910413	DMR_45	5	140105405	R	II	VTRNA1-3	TSS1500	opensea	TSS1500-opensea	-1.73065	0.326337
cg07387286	DMR_46	8	39172120	F	I	ADAM5P	TSS200	opensea	TSS200-opensea	-1.22213	0.525561
cg11199639	DMR_46	8	39172111	F	I	ADAM5P	TSS200	opensea	TSS200-opensea	-0.963562	0.635989
cg14742937	DMR_46	8	39172097	F	I	ADAM5P	TSS200	opensea	TSS200-opensea	-1.10588	0.574684
cg19659741	DMR_46	8	39172099	F	I	ADAM5P	TSS200	opensea	TSS200-opensea	-1.63287	0.361807
cg10327428	DMR_46	8	39172022	R	II	ADAM5P	TSS200	opensea	TSS200-opensea	-1.84318	0.288773
cg11583762	DMR_46	8	39172020	R	II	ADAM5P	TSS200	opensea	TSS200-opensea	-3.06061	0.0449023
cg19678392	DMR_47	7	94953810	R	I	PON1	1stExon	island	1stExon-island	1.10354	0.575625
cg05342682	DMR_47	7	94953680	F	II	PON1	Body	shore	Body-shore	1.31339	0.487524
cg07404485	DMR_47	7	94953653	R	II	PON1	Body	shore	Body-shore	1.0827	0.584852
cg17330251	DMR_47	7	94953956	F	II	PON1	TSS200	island	TSS200-island	1.05699	0.595574
cg27470295	DMR_48	4	169401621	F	I	DDX60L	1stExon	island	1stExon-island	0.234005	0.927189
cg02942142	DMR_48	4	169401797	F	II	DDX60L	TSS200	shore	TSS200-shore	-1.11529	0.570829
cg04337611	DMR_48	4	169401687	R	II	DDX60L	TSS200	island	TSS200-island	-1.01232	0.614939
cg19210358	DMR_48	4	169401704	R	II	DDX60L	TSS200	island	TSS200-island	-1.96454	0.250255
cg20979296	DMR_48	4	169401717	F	II	DDX60L	TSS200	island	TSS200-island	0.36423	0.881166
cg03940556	DMR_49	20	45338107	R	I	SLC2A10	TSS200	island	TSS200-island	-0.384412	0.873659
cg17298269	DMR_49	20	45338083	R	II	SLC2A10	TSS200	island	TSS200-island	-1.81944	0.296678
cg23514532	DMR_49	20	45338072	R	II	SLC2A10	TSS1500	island	TSS1500-island	0.80129	0.705515
cg27610561	DMR_49	20	45337784	R	II	SLC2A10	TSS1500	shore	TSS1500-shore	2.04563	0.226096
cg01248745	DMR_50	5	140563213	F	II	PCDHB16	1stExon	shore	1stExon-shore	-0.738814	0.731908
cg20730770	DMR_50	5	140563241	R	II	PCDHB16	1stExon	shore	1stExon-shore	-0.527416	0.818645
cg26569309	DMR_50	5	140563400	F	II	PCDHB16	1stExon	shore	1stExon-shore	-1.34555	0.47453
cg07068327	DMR_51	10	134901279	R	I	GPR123	TSS200	island	TSS200-island	-1.8232	0.295432
cg15613567	DMR_51	10	134901497	F	I	GPR123	1stExon	island	1stExon-island	-1.23225	0.521207
cg19396601	DMR_51	10	134901689	R	I	GPR123	5'UTR	island	5'UTR-island	-1.21802	0.527312
cg23380558	DMR_51	10	134901305	R	I	GPR123	TSS200	island	TSS200-island	-4.49813	0.00131025
cg14526953	DMR_51	10	134901975	F	II	GPR123	5'UTR	island	5'UTR-island	-1.71824	0.330662
cg23633543	DMR_51	10	134901208	R	II	GPR123	TSS200	island	TSS200-island	2.14592	0.198602
cg06584619	DMR_52	20	3869523	F	I	PANK2	TSS1500	island	TSS1500-island	-1.69535	0.338787
cg10245697	DMR_52	20	3869582	R	I	PANK2	5'UTR	island	5'UTR-island	-1.58092	0.381254
cg11081723	DMR_52	20	3869585	R	I	PANK2	5'UTR	island	5'UTR-island	0.57182	0.800742
cg16507354	DMR_52	20	3869575	R	I	PANK2	5'UTR	island	5'UTR-island	-1.62571	0.364348
cg26643937	DMR_52	20	3869678	R	I	PANK2	5'UTR	island	5'UTR-island	-0.989773	0.624666
cg26859690	DMR_52	20	3869672	R	I	PANK2	5'UTR	island	5'UTR-island	-3.17372	0.0360139
cg02528908	DMR_53	10	11505056	F	I	USP6NL	Body	shore	Body-shore	3.72555	0.0104959
cg19871361	DMR_53	10	11505280	F	I	USP6NL	Body	island	Body-island	0.520633	0.821641
cg02617919	DMR_53	10	11504898	F	II	USP6NL	Body	shore	Body-shore	0.520496	0.821693
cg06302998	DMR_53	10	11505450	R	II	USP6NL	Body	island	Body-island	0.197263	0.939721
